# Supplementary material for: Identification of sex-biased MiRNA markers informative of heat-past events
Source: BMC Genomics. 2025 May 8;26:455. doi: 10.1186/s12864-025-11551-8 (PMC12060346; doi:10.1186/s12864-025-11551-8)
Supplement: Supplementary file 1 — Supplementary Material 1: Dataset 1 [file 12864_2025_11551_MOESM1_ESM.xlsx]

## Sheet: Sheet1
Dataset 1. Prost! output of European sea bass miRNA annotation and reads obtained after miRNA-sequencing of ovaries and testes treated with high temperature during early stages of development.
Dataset 1. Prost! output of European sea bass miRNA annotation and reads obtained after miRNA-sequencing of ovaries and testes treated with high temperature during early stages of development. IsomiRs are identified in column C as "multiple"
Anno_idx	MainSequence	MainSeqMatchesAnnotationFile	ola_miRNA	other_species_miRNA	ola_miRNA_rev	other_species_miRNA_rev	ola_hairpin	other_species_hairpin	other_ncRNA	ncRNA_biotype	FLT1	FLT2	FLT3	FHT1	FHT2	FHT3	MLT1	MLT2	MLT3	MLT4	MHT1	MHT2	MHT3	MHT4	FLT1	FLT2	FLT3	FHT1	FHT2	FHT3	MLT1	MLT2	MLT3	MLT4	MHT1	MHT2	MHT3	MHT4	Gapped?
a13	AACCCGTAGATCCGATCTTGT	No	ola-miR-99a-5p	aal-miR-99a-5p,abu-miR-99b,aca-miR-99-5p#FMAMICALM0190,aca-miR-99a-5p,ame-miR-99-5p#FMAMEMELM0212,ami-miR-99a-5p,bdi-miR-99a-5p,bta-miR-99a-5p,cac-miR-99a-5p#FMCHAACEM0201,ccr-miR-99,cfa-miR-99a,cgo-miR-99a-5p,cgr-miR-99a-5p,cgu-miR-99a-5p,chi-miR-99a-5p,cja-miR-99,cli-miR-99-5p,cpi-miR-99a-5p,cpo-miR-99a-5p,dno-miR-99a-5p,dre-miR-99a-5p#FMDANRERM0237,dre-miR-99b-5p#FMDANRERM0238,eca-miR-99a,efu-…			ola-mir-99a#FMORYLATG0287	aal-mir-99a::AALO_1.0_LG2:38192975-38193075(+),abu-mir-99b,aca-mir-99#FMAMICALG0240,aca-mir-99a,ame-mir-99a#FMAMEMELG0303,ame-mir-99b#FMAMEMELG0304,ami-mir-99a,bdi-mir-99a,bta-mir-99a,cac-mir-99a#FMCHAACEG0307,ccr-mir-99,cfa-mir-99a-1,cfa-mir-99a-2,cgo-mir-99a,cgr-mir-99a,cgu-mir-99a,chi-mir-99a,cja-mir-99,cli-mir-99,cpi-mir-99a,cpo-mir-99a,dno-mir-99a,dre-mir-99a#FMDANRERG0322,dre-mir-99b#FMDANR…			406	595	372	505	856	823	22196	16364	11486	17873	58721	13576	20069	16319	6353.38	8706.21	8849.14	6851.45	9411.14	9330.54	16273.8	13285.2	9305.38	12209.8	10783.9	14761.6	16195	17783.7	False
a74	CAAGCTCGCCTCTGTGGGTCTT	No	ola-miR-99a-3p	bdi-miR-99a-3p,cac-miR-99a-3p#FMCHAACEM0407,cgo-miR-99a-3p,cgu-miR-99a-3p,ema-miR-99a-3p,gac-miR-99a-3p#FMGASACUM0390,ggi-miR-99a-3p,nco-miR-99a-3p,pfl-miR-99a-3p#FMPERFLUM0347,ssa-miR-99-2-3p			ola-mir-99a#FMORYLATG0287	abu-mir-99b,bdi-mir-99a,cac-mir-99a#FMCHAACEG0307,cgo-mir-99a,cgu-mir-99a,ema-mir-99a,gac-mir-99a#FMGASACUG0274,ggi-mir-99a,mze-mir-99b,nbr-mir-99b,nco-mir-99a,oni-mir-99b,pfl-mir-99a#FMPERFLUG0310,pny-mir-99b,ssa-mir-99-2			7	5	0	6	4	4	102	58	43	123	406	77	110	90	109.541	73.1615	0	81.4034	43.9773	45.3489	74.7852	47.0877	34.8364	84.0263	74.5607	83.7247	88.7662	98.0778	False
a284	TTTGGCACTAGCACATTTTTGCT	Yes	ola-miR-96-5p	aal-miR-96-5p,abu-miR-96,aca-miR-96-5p#FMAMICALM0189,ame-miR-96a-5p#FMAMEMELM0211,ami-miR-96-5p,bbe-miR-96-5p,bdi-miR-96-5p,bfl-miR-96-5p,bta-miR-96,cac-miR-96-5p#FMCHAACEM0200,ccr-miR-96,cfa-miR-96,cgo-miR-96-5p,cgu-miR-96-5p,chi-miR-96,cja-miR-96,cli-miR-96-5p,cpi-miR-96-5p,cpo-miR-96-5p,dno-miR-96-5p,dre-miR-96a-5p#FMDANRERM0236,eca-miR-96,ema-miR-96-5p,fru-miR-96,gac-miR-96-5p#FMGASACUM0199,g…			ola-mir-96a#FMORYLATG0284,ola-mir-96b#FMORYLATG0285	aal-mir-96a::AALO_1.0_LG17:8245565-8245648(+),aal-mir-96b::AALO_1.0_LG11:16511897-16511980(+),abu-mir-96-1,abu-mir-96-2,aca-mir-96#FMAMICALG0239,ame-mir-96a#FMAMEMELG0301,ami-mir-96,bbe-mir-96,bdi-mir-96a,bdi-mir-96b,bfl-mir-96,bta-mir-96,cac-mir-96a#FMCHAACEG0304,cac-mir-96b#FMCHAACEG0305,ccr-mir-96,cfa-mir-96,cgo-mir-96a,cgo-mir-96b,cgu-mir-96a,cgu-mir-96b,chi-mir-96,cja-mir-96,cli-mir-96,cpi-m…			0	0	0	0	2	0	48	31	15	50	46	22	47	46	0	0	0	0	21.9887	0	35.193	25.1675	12.1522	34.157	8.44777	23.9213	37.9274	50.1286	False
a1	AAAAGTGCTGTTTGTGCAGGTAG	Yes	ola-miR-93-5p	aal-miR-93-5p,abu-miR-93,aca-miR-93-5p#FMAMICALM0187,ame-miR-93-5p#FMAMEMELM0210,bdi-miR-93-5p,cac-miR-93-5p#FMCHAACEM0198,ccr-miR-93,cgo-miR-93-5p,cgu-miR-93-5p,dre-miR-93-5p#FMDANRERM0234,ema-miR-93-5p,ggi-miR-93-5p,gmo-miR-93-5p,hal-miR-93-5p,loc-miR-93-5p#FMLEPOCUM0180,mze-miR-93,nbr-miR-93,nco-miR-93-5p,oni-miR-93,pfl-miR-93-5p#FMPERFLUM0176,phy-miR-93-5p#FMPANHYPM0182,pme-miR-93-5p#FMPOEMEX…			ola-mir-93#FMORYLATG0279	aal-mir-93::AALO_1.0_LG14:17428401-17428501(-),abu-mir-93,aca-mir-93#FMAMICALG0236,ame-mir-93#FMAMEMELG0296,bdi-mir-93,cac-mir-93#FMCHAACEG0299,ccr-mir-93,cgo-mir-93,cgu-mir-93,dre-mir-93#FMDANRERG0315,ema-mir-93,ggi-mir-93,gmo-mir-93,hal-mir-93a::Contig6___assem1:23639174-23639253(+),hal-mir-93b::Contig20___assem1:20828518-20828599(-),loc-mir-93#FMLEPOCUG0231,mze-mir-93,nbr-mir-93,nco-mir-93,oni…			42	49	29	86	64	112	456	270	95	602	1840	408	550	440	657.246	716.982	689.852	1166.78	703.637	1269.77	334.334	219.201	76.9642	411.251	337.911	443.632	443.831	479.491	False
a39	ACTGCAAAACCAGCACTTCAGG	Yes	ola-miR-93-3p	bdi-miR-93-3p,cac-miR-93-3p#FMCHAACEM0403,cgo-miR-93-3p,cgu-miR-93-3p,ema-miR-93-3p,ggi-miR-93-3p,nco-miR-93-3p,pme-miR-93-3p#FMPOEMEXM0325			ola-mir-93#FMORYLATG0279	abu-mir-93,bdi-mir-93,cac-mir-93#FMCHAACEG0299,cgo-mir-93,cgu-mir-93,ema-mir-93,ggi-mir-93,mze-mir-93,nbr-mir-93,nco-mir-93,oni-mir-93,pfl-mir-93#FMPERFLUG0302,pme-mir-93#FMPOEMEXG0298,pny-mir-93			0	1	0	0	1	1	0	0	0	0	0	0	1	1	0	14.6323	0	0	10.9943	11.3372	0	0	0	0	0	0	0.806966	1.08975	False
a184	TATTGCACTTGTCCCGGCCTGT	Multiple	ola-miR-92a-3p	aal-miR-92a-3p,abu-miR-92a,aca-miR-92a,aca-miR-92a-3p#FMAMICALM0373,age-miR-92,ame-miR-92a-3p#FMAMEMELM0419,ami-miR-92a-3p,bbe-miR-92a-3p,bbe-miR-92c-3p,bdi-miR-92a-3p,bfl-miR-92a,bfl-miR-92c,bta-miR-92a,cac-miR-92a-3p#FMCHAACEM0402,ccr-miR-92a,cfa-miR-92a,cgo-miR-92a-3p,cgr-miR-92a-3p,cgu-miR-92a-3p,chi-miR-92a-3p,chi-miR-92b,cin-miR-92a-3p,cin-miR-92b-3p,cja-miR-92a,cli-miR-92-3p,cpi-miR-92a-3p…			ola-mir-92a-1#FMORYLATG0276,ola-mir-92a-2#FMORYLATG0277,ola-mir-92b#FMORYLATG0278	aal-mir-92a-1::AALO_1.0_LG23:22922650-22922728(-),aal-mir-92a-2::AALO_1.0_LG3:20502136-20502215(+),abu-mir-92a-1,abu-mir-92a-2,aca-mir-92a#FMAMICALG0234,aca-mir-92a-1,aca-mir-92a-2,age-mir-92-1,age-mir-92-2,ame-mir-92a-1#FMAMEMELG0293,ame-mir-92a-2#FMAMEMELG0294,ami-mir-92a,bbe-mir-92a-1,bbe-mir-92a-2,bbe-mir-92c,bdi-mir-92a-1,bdi-mir-92a-2,bfl-mir-92a-1,bfl-mir-92a-2,bfl-mir-92a-3,bfl-mir-92c,bt…			1850	2104	1517	4091	3735	4197	6501	3367	2823	10152	26157	5920	8325	7980	28950.1	30786.3	36086.4	55503.5	41063.8	47582.3	4766.46	2733.52	2287.05	6935.24	4803.66	6437.01	6717.99	8696.23	False
a58	AGGTGGGGATTAGTAGCAATGCT	Yes	ola-miR-92a-1-5p	gac-miR-92a-1-5p#FMGASACUM0196,pfl-miR-92a-1-5p#FMPERFLUM0174			ola-mir-92a-1#FMORYLATG0276	gac-mir-92a-1#FMGASACUG0266,pfl-mir-92a-1#FMPERFLUG0300			12	14	18	16	22	17	37	31	47	33	87	18	24	13	187.785	204.852	428.184	217.076	241.875	192.733	27.128	25.1675	38.077	22.5436	15.9773	19.572	19.3672	14.1668	False
a138	TAAAGCTAGAGAACCGAAAGT	No	ola-miR-9-7-3p	aal-miR-9-7-3p,bdi-miR-9-7-3p,cac-miR-9-7-3p#FMCHAACEM0406,cgo-miR-9-7-3p,cgu-miR-9-7-3p,dre-miR-9-7-3p#FMDANRERM0484,ema-miR-9-7-3p,gac-miR-9-7-3p#FMGASACUM0389,ggi-miR-9-7-3p,gmo-miR-9-6-3p,nco-miR-9-7-3p,oni-miR-9a-3p,pfl-miR-9-7-3p#FMPERFLUM0346,pme-miR-9-7-3p#FMPOEMEXM0327,pol-miR-9b-3p,ssa-miR-9a-3-3p			ola-mir-9-7#FMORYLATG0286	aal-mir-9-7::AALO_1.0_LG1:15273127-15273206(-),abu-mir-9-2,bdi-mir-9-7,cac-mir-9-7#FMCHAACEG0306,cgo-mir-9-7,cgu-mir-9-7,dre-mir-9-7#FMDANRERG0321,ema-mir-9-7,gac-mir-9-7#FMGASACUG0273,ggi-mir-9-7,gmo-mir-9-6,ipu-mir-9-7,mze-mir-9-2,nbr-mir-9-2,nco-mir-9-7,oni-mir-9a-2,pfl-mir-9-7#FMPERFLUG0309,pme-mir-9-7#FMPOEMEXG0305,pol-mir-9b,ssa-mir-9a-3			37	57	31	31	93	148	124	91	60	118	61	66	73	101	579.003	834.041	737.428	420.584	1022.47	1677.91	90.9154	73.8789	48.609	80.6106	11.2025	71.764	58.9085	110.065	False
a200	TCTTTGGTTATCTAGCTGTATGA	No	ola-miR-9-5p	aal-miR-9-5p,abu-miR-9-5p,aca-miR-9-5p,aca-miR-9-5p#FMAMICALM0188,age-miR-9,ame-miR-9-5p#FMAMEMELM0206,ami-miR-9-5p,bbe-miR-9-5p,bdi-miR-9-5p,bfl-miR-9-5p,bta-miR-9-5p,cac-miR-9-5p#FMCHAACEM0199,ccr-miR-9-3p,cfa-miR-9,cgo-miR-9-5p,cgr-miR-9,cgu-miR-9-5p,chi-miR-9-5p,cja-miR-9,cli-miR-9-5p,cpi-miR-9-5p,cpo-miR-9-5p,dno-miR-9-5p,dre-miR-9-5p#FMDANRERM0235,eca-miR-9a,efu-miR-9-5p,ema-miR-9-5p,fru-mi…			ola-mir-9-1a#FMORYLATG0274,ola-mir-9-1b#FMORYLATG0275,ola-mir-9-3#FMORYLATG0280,ola-mir-9-4#FMORYLATG0281,ola-mir-9-5#FMORYLATG0282,ola-mir-9-6#FMORYLATG0283,ola-mir-9-7#FMORYLATG0286	aal-mir-9-1a::AALO_1.0_LG13:27626169-27626250(+),aal-mir-9-2::AALO_1.0_LG12:15512141-15512220(-),aal-mir-9-4::AALO_1.0_LG9:24916425-24916504(+),aal-mir-9-5::AALO_1.0_LG5:10791263-10791342(+),aal-mir-9-6::AALO_1.0_LG14:11945615-11945696(-),aal-mir-9-7::AALO_1.0_LG1:15273127-15273206(-),abu-mir-9-1,abu-mir-9-2,abu-mir-9-3,abu-mir-9-4,abu-mir-9-5,abu-mir-9-6,abu-mir-9-7,aca-mir-9-1,aca-mir-9-1#FMAMI…			87	130	54	130	189	206	1504	901	434	2108	129	1075	1225	1651	1361.44	1902.2	1284.55	1763.74	2077.93	2335.47	1102.72	731.483	351.605	1440.06	23.6905	1168.88	988.533	1799.18	False
a137	TAAAGCTAGAGAACCGAA	Multiple	ola-miR-9-4-3p	aal-miR-9-4-3p,aal-miR-9-7-3p,aca-miR-9-3-3p,aca-miR-9-4/7-3p#FMAMICALM0376,ame-miR-9-4/7-3p#FMAMEMELM0422,bdi-miR-9-4-3p,bdi-miR-9-7-3p,cac-miR-9-4-3p#FMCHAACEM0404,cac-miR-9-7-3p#FMCHAACEM0406,cgo-miR-9-4-3p,cgo-miR-9-7-3p,cgu-miR-9-4-3p,cgu-miR-9-7-3p,cli-miR-9-3-3p,cpi-miR-9-4-3p,dre-miR-9-4-3p#FMDANRERM0482,dre-miR-9-7-3p#FMDANRERM0484,ema-miR-9-4-3p,ema-miR-9-7-3p,gac-miR-9-7-3p#FMGASACUM03…			ola-mir-9-4#FMORYLATG0281,ola-mir-9-7#FMORYLATG0286	aal-mir-9-4::AALO_1.0_LG9:24916425-24916504(+),aal-mir-9-7::AALO_1.0_LG1:15273127-15273206(-),abu-mir-9-1,abu-mir-9-2,aca-mir-9-3,aca-mir-9-4/7#FMAMICALG0238,ame-mir-9-4#FMAMEMELG0298,ame-mir-9-7#FMAMEMELG0302,bdi-mir-9-4,bdi-mir-9-7,cac-mir-9-4#FMCHAACEG0301,cac-mir-9-7#FMCHAACEG0306,cgo-mir-9-4,cgo-mir-9-7,cgu-mir-9-4,cgu-mir-9-7,cli-mir-9-3,cpi-mir-9-4,dre-mir-9-4#FMDANRERG0317,dre-mir-9-7#FMD…			3	11	8	2	5	22	5	11	11	7	1	2	3	1	46.9462	160.955	190.304	27.1345	54.9716	249.419	3.66594	8.93042	8.91165	4.78198	0.183647	2.17467	2.4209	1.08975	False
a139	TAAAGCTAGAGAACCGAATGT	No	ola-miR-9-4-3p	aal-miR-9-4-3p,aca-miR-9-4/7-3p#FMAMICALM0376,ame-miR-9-4/7-3p#FMAMEMELM0422,bdi-miR-9-4-3p,cac-miR-9-4-3p#FMCHAACEM0404,cgo-miR-9-4-3p,cgu-miR-9-4-3p,cli-miR-9-3-3p,cpi-miR-9-4-3p,dre-miR-9-4-3p#FMDANRERM0482,ema-miR-9-4-3p,gga-miR-9-3p,ggi-miR-9-4-3p,hal-miR-9-4/7-3p,nco-miR-9-4-3p,oan-miR-9-3p,oni-miR-9a-7-3p,pbv-miR-9-4-3p,pfl-miR-9-4-3p#FMPERFLUM0345,phy-miR-9-4/7-3p#FMPANHYPM0387,pme-miR-9-…			ola-mir-9-4#FMORYLATG0281	aal-mir-9-4::AALO_1.0_LG9:24916425-24916504(+),abu-mir-9-1,aca-mir-9-4/7#FMAMICALG0238,ame-mir-9-4#FMAMEMELG0298,ame-mir-9-7#FMAMEMELG0302,bdi-mir-9-4,cac-mir-9-4#FMCHAACEG0301,cgo-mir-9-4,cgu-mir-9-4,cli-mir-9-3,cpi-mir-9-4,dre-mir-9-4#FMDANRERG0317,ema-mir-9-4,fru-mir-9-4,gga-mir-9-1,ggi-mir-9-4,hal-mir-9-4::Contig23___assem1:4980371-4980450(-),hal-mir-9-7::Contig0___assem1:11915937-11916016(-)…			0	1	0	0	3	3	72	56	50	70	3	29	42	37	0	14.6323	0	0	32.983	34.0117	52.7896	45.464	40.5075	47.8198	0.550941	31.5327	33.8926	40.3209	False
a140	TAAAGCTAGATAACCGAAAGT	No	ola-miR-9-1/3/5/6-3p	aal-miR-9-1a/2/3/5-3p,abu-miR-9-3p,aca-miR-9-1-3p,aca-miR-9-1/2/3/5/6-3p#FMAMICALM0372,ame-miR-9-1a/3/5/6-3p#FMAMEMELM0418,ami-miR-9-3p,bdi-miR-9-1/3/5/6-3p,cac-miR-9-1/3/5/6-3p#FMCHAACEM0401,ccr-miR-9-5p,cgo-miR-9-1/3/5/6-3p,cgu-miR-9-1/3/5/6-3p,chi-miR-9-3p,cli-miR-9-3p,cpi-miR-9-3p,cpo-miR-9-3p,dno-miR-9-3p,dre-miR-9-1a/2/3/5/6-3p#FMDANRERM0478,efu-miR-9-3p,ema-miR-9-1/3/5/6-3p,gac-miR-9-1/3/5…			ola-mir-9-1a#FMORYLATG0274,ola-mir-9-1b#FMORYLATG0275,ola-mir-9-3#FMORYLATG0280,ola-mir-9-5#FMORYLATG0282,ola-mir-9-6#FMORYLATG0283	aal-mir-9-1a::AALO_1.0_LG13:27626169-27626250(+),aal-mir-9-2::AALO_1.0_LG12:15512141-15512220(-),aal-mir-9-3::AALO_1.0_LG11:14378617-14378698(-),aal-mir-9-5::AALO_1.0_LG5:10791263-10791342(+),abu-mir-9-3,abu-mir-9-4,abu-mir-9-5,abu-mir-9-6,abu-mir-9-7,aca-mir-9-1,aca-mir-9-1#FMAMICALG0232,aca-mir-9-2,aca-mir-9-2/5#FMAMICALG0233,aca-mir-9-3/6#FMAMICALG0237,age-mir-9,ame-mir-9-1a#FMAMEMELG0292,ame-…			3	1	2	3	4	4	19	6	3	25	1	21	25	23	46.9462	14.6323	47.576	40.7017	43.9773	45.3489	13.9306	4.87114	2.43045	17.0785	0.183647	22.834	20.1741	25.0643	False
a41	AGAATAATGCCAGCAGTCGGTC	Yes	ola-miR-8160a-5p	aal-miR-8160-5p,abu-miR-8160a,abu-miR-8160b,cac-miR-8160a-5p#FMCHAACEM0194,cac-miR-8160b-5p#FMCHAACEM0195,cgo-miR-8160a-5p,cgo-miR-8160b-5p,cgu-miR-8160a-5p,cgu-miR-8160b-5p,eel-miR-8160-5p,ema-miR-8160a-5p,ema-miR-8160b-5p,gac-miR-8160a-5p#FMGASACUM0194,gac-miR-8160b-5p#FMGASACUM0195,ggi-miR-8160a-5p,ggi-miR-8160b-5p,gmo-miR-8160a-5p,gmo-miR-8160b-5p,mze-miR-8160b,nbr-miR-8160,nco-miR-8160a-5p,n…			ola-mir-8160a#FMORYLATG0273	aal-mir-8160b::AALO_1.0_LG10:9244527-9244604(+),abu-mir-8160a,abu-mir-8160b,bdi-mir-8160a,bdi-mir-8160b,cac-mir-8160a#FMCHAACEG0292,cac-mir-8160b#FMCHAACEG0293,cgo-mir-8160a,cgo-mir-8160b,cgu-mir-8160a,cgu-mir-8160b,eel-mir-8160,ema-mir-8160a,ema-mir-8160b,gac-mir-8160a#FMGASACUG0262,gac-mir-8160b#FMGASACUG0263,ggi-mir-8160a,ggi-mir-8160b,gmo-mir-8160a,gmo-mir-8160b,mze-mir-8160b,nbr-mir-8160,nco…			0	1	1	0	0	2	3	2	1	0	3	1	2	3	0	14.6323	23.788	0	0	22.6745	2.19957	1.62371	0.81015	0	0.550941	1.08733	1.61393	3.26926	False
a186	TCAGTAACTGGAATCTGTCCCTG	Yes	ola-miR-8159-5p	aca-miR-8159-5p#FMAMICALM0183,bdi-miR-8159-5p,cac-miR-8159-5p#FMCHAACEM0193,cgo-miR-8159-5p,cgu-miR-8159-5p,ema-miR-8159-5p,gac-miR-8159-5p#FMGASACUM0193,ggi-miR-8159-5p,gmo-miR-8159-5p,hal-miR-8159-5p,loc-miR-8159-5p#FMLEPOCUM0177,mze-miR-8159,nbr-miR-8159,nco-miR-8159-5p,oni-miR-8159,pfl-miR-8159-5p#FMPERFLUM0172,pme-miR-8159-5p#FMPOEMEXM0161,pny-miR-8159,ssa-miR-8159-5p			ola-mir-8159#FMORYLATG0272	aca-mir-8159#FMAMICALG0230,bdi-mir-8159,cac-mir-8159#FMCHAACEG0291,cgo-mir-8159,cgu-mir-8159,ema-mir-8159,gac-mir-8159#FMGASACUG0261,ggi-mir-8159,gmo-mir-8159,hal-mir-8159::Contig20___assem1:2128269-2128368(+),loc-mir-8159#FMLEPOCUG0226,mze-mir-8159,nbr-mir-8159,nco-mir-8159,oni-mir-8159,pfl-mir-8159#FMPERFLUG0296,pme-mir-8159#FMPOEMEXG0289,pny-mir-8159,ssa-mir-8159			2	1	9	5	33	1	43	6	31	27	1218	225	7	10	31.2974	14.6323	214.092	67.8362	362.813	11.3372	31.5271	4.87114	25.1146	18.4448	223.682	244.65	5.64876	10.8975	False
a261	TTACAATTAAAGGATATTTCTC	Yes	ola-miR-7552a-5p	cac-miR-7552-5p#FMCHAACEM0191,cgo-miR-7552a-5p,ema-miR-7552-5p,gac-miR-7552a-5p#FMGASACUM0191,oni-miR-7552,pme-miR-7552a-5p#FMPOEMEXM0158			ola-mir-7552a#FMORYLATG0266	bdi-mir-7552a,cac-mir-7552a#FMCHAACEG0284,cac-mir-7552b#FMCHAACEG0285,cgo-mir-7552a,cgu-mir-7552a,ema-mir-7552a,gac-mir-7552a#FMGASACUG0256,ggi-mir-7552a,nco-mir-7552a,oni-mir-7552,pme-mir-7552a#FMPOEMEXG0283			0	0	0	0	0	0	0	0	0	1	5	1	1	2	0	0	0	0	0	0	0	0	0	0.68314	0.918236	1.08733	0.806966	2.17951	False
a136	GTTTTTTTAGGTTTTGATTTT	No	ola-miR-737-5p	aal-miR-737-5p,abu-miR-737,aca-miR-737-5p,aca-miR-737-5p#FMAMICALM0180,ame-miR-737-5p#FMAMEMELM0199,bdi-miR-737-5p,cac-miR-737-5p#FMCHAACEM0190,cgo-miR-737-5p,cgu-miR-737-5p,cli-miR-737-5p,dre-miR-737-5p#FMDANRERM0224,ema-miR-737-5p,gac-miR-737-5p#FMGASACUM0190,ggi-miR-737-5p,gmo-miR-737-5p,hal-miR-737-5p,ipu-miR-737,loc-miR-737-5p#FMLEPOCUM0174,nco-miR-737-5p,phy-miR-737-5p#FMPANHYPM0177,pme-miR…			ola-mir-737#FMORYLATG0265	aal-mir-737::AALO_1.0_LG15:16746487-16746568(+),abu-mir-737,aca-mir-737,aca-mir-737#FMAMICALG0224,ame-mir-737#FMAMEMELG0282,bdi-mir-737,cac-mir-737#FMCHAACEG0283,cgo-mir-737,cgu-mir-737,cli-mir-737,dre-mir-737#FMDANRERG0299,ema-mir-737,gac-mir-737#FMGASACUG0255,gmo-mir-737,hal-mir-737::Contig41___assem1:18879048-18879128(-),hhi-mir-737,ipu-mir-737,loc-mir-737#FMLEPOCUG0220,nco-mir-737,oha-mir-737…			8	7	4	18	12	6	103	55	40	188	1262	127	157	151	125.19	102.426	95.152	244.21	131.932	68.0234	75.5184	44.6521	32.406	128.43	231.763	138.091	126.694	164.553	False
a143	TAAATGCTGCAGAATTGTGCTC	Yes	ola-miR-734-3p	aal-miR-734-3p,abu-miR-734,aca-miR-734-3p#FMAMICALM0366,cac-miR-734-3p#FMCHAACEM0393,cgo-miR-734-3p,cgu-miR-734-3p,ema-miR-734-3p,gac-miR-734-3p#FMGASACUM0380,ggi-miR-734-3p,gmo-miR-734-3p,loc-miR-734-3p#FMLEPOCUM0353,mze-miR-734,nbr-miR-734,nco-miR-734-3p,oni-miR-734,pfl-miR-734-3p#FMPERFLUM0338,pme-miR-734-3p#FMPOEMEXM0319,pny-miR-734,ssa-miR-734-3p			ola-mir-734#FMORYLATG0263	aal-mir-734::AALO_1.0_LG3:19425008-19425087(+),abu-mir-734,aca-mir-734#FMAMICALG0220,bdi-mir-734,cac-mir-734#FMCHAACEG0281,cgo-mir-734,cgu-mir-734,ema-mir-734,gac-mir-734#FMGASACUG0253,ggi-mir-734,gmo-mir-734,loc-mir-734#FMLEPOCUG0216,mze-mir-734,nbr-mir-734,nco-mir-734,oni-mir-734,pfl-mir-734#FMPERFLUG0286,pme-mir-734#FMPOEMEXG0280,pny-mir-734,ssa-mir-734			14	21	26	20	15	23	7	5	6	2	21	33	3	41	219.082	307.278	618.488	271.345	164.915	260.756	5.13232	4.05928	4.8609	1.36628	3.85659	35.882	2.4209	44.6799	False
a195	TCCTCATTGTGCATGCTGTGTG	Yes	ola-miR-730-5p	aal-miR-730-5p,abu-miR-730,ame-miR-730-5p#FMAMEMELM0198,bdi-miR-730-5p,cac-miR-730-5p#FMCHAACEM0187,ccr-miR-730,cgo-miR-730-5p,cgu-miR-730-5p,dre-miR-730-5p#FMDANRERM0222,ema-miR-730-5p,gac-miR-730-5p#FMGASACUM0187,ggi-miR-730-5p,gmo-miR-730-5p,hal-miR-730-5p,ipu-miR-730,mze-miR-730,nbr-miR-730,nco-miR-730-5p,oni-miR-730,pfl-miR-730-5p#FMPERFLUM0166,phy-miR-730-5p#FMPANHYPM0176,pme-miR-730-5p#FMP…			ola-mir-730#FMORYLATG0262	abu-mir-730,ame-mir-730#FMAMEMELG0280,bdi-mir-730,cac-mir-730#FMCHAACEG0280,ccr-mir-730,cgo-mir-730,cgu-mir-730,dre-mir-730#FMDANRERG0295,ema-mir-730,gac-mir-730#FMGASACUG0252,ggi-mir-730,gmo-mir-730,hal-mir-730a::Contig6___assem1:17205020-17205098(-),hal-mir-730b::Contig20___assem1:29882128-29882207(+),ipu-mir-730-1,ipu-mir-730-2,mze-mir-730,nbr-mir-730,nco-mir-730,oni-mir-730,pfl-mir-730#FMPERF…			0	0	0	0	0	0	46	11	9	23	352	30	45	42	0	0	0	0	0	0	33.7267	8.93042	7.29135	15.7122	64.6438	32.62	36.3135	45.7696	False
a77	CACAGCGCCTGCAATGTGGAG	No	ola-miR-730-3p	ame-miR-730-3p#FMAMEMELM0410,cac-miR-730-3p#FMCHAACEM0392,cgo-miR-730-3p,cgu-miR-730-3p,dre-miR-730-3p#FMDANRERM0465,ema-miR-730-3p,gac-miR-730-3p#FMGASACUM0379,ggi-miR-730-3p,hal-miR-730-3p,nco-miR-730-3p,pfl-miR-730-3p#FMPERFLUM0337,phy-miR-730-3p#FMPANHYPM0373,ssa-miR-730a-3p			ola-mir-730#FMORYLATG0262	abu-mir-730,ame-mir-730#FMAMEMELG0280,bdi-mir-730,cac-mir-730#FMCHAACEG0280,ccr-mir-730,cgo-mir-730,cgu-mir-730,dre-mir-730#FMDANRERG0295,ema-mir-730,gac-mir-730#FMGASACUG0252,ggi-mir-730,hal-mir-730a::Contig6___assem1:17205020-17205098(-),hal-mir-730b::Contig20___assem1:29882128-29882207(+),ipu-mir-730-1,mze-mir-730,nbr-mir-730,nco-mir-730,oni-mir-730,pfl-mir-730#FMPERFLUG0285,phy-mir-730#FMPANH…			0	0	0	0	0	0	6	0	0	2	15	2	1	0	0	0	0	0	0	0	4.39913	0	0	1.36628	2.75471	2.17467	0.806966	0	False
a5	AAATGTAGTAGACTATAAGTAT	Yes	ola-miR-728b-5p	bdi-miR-728b-5p,cgo-miR-728b-5p,dre-miR-728a-5p#FMDANRERM0220,ema-miR-728b-5p,gac-miR-728b-5p#FMGASACUM0186,ggi-miR-728b-5p,nco-miR-728b-5p			ola-mir-728b#FMORYLATG0260	abu-mir-728a,bdi-mir-728b,cac-mir-728b#FMCHAACEG0279,cgo-mir-728b,cgu-mir-728b,dre-mir-728a#FMDANRERG0292,ema-mir-728b,gac-mir-728b#FMGASACUG0250,ggi-mir-728b,gmo-mir-728b,ipu-mir-728-1,mze-mir-728,nbr-mir-728,nco-mir-728b,oni-mir-728a,pfl-mir-728b#FMPERFLUG0284,pny-mir-728			0	0	0	0	0	0	73	12	15	44	287	60	103	80	0	0	0	0	0	0	53.5228	9.74228	12.1522	30.0582	52.7067	65.24	83.1175	87.1803	False
a63	ATACTAAGTATACTACGTTTAC	Yes	ola-miR-728b-3p	abu-miR-728a,bdi-miR-728b-3p,cgo-miR-728b-3p,ema-miR-728b-3p,ggi-miR-728b-3p,mze-miR-728,nbr-miR-728,nco-miR-728b-3p,oni-miR-728a,pny-miR-728			ola-mir-728b#FMORYLATG0260	abu-mir-728a,bdi-mir-728b,cac-mir-728b#FMCHAACEG0279,cgo-mir-728b,cgu-mir-728b,ema-mir-728b,ggi-mir-728b,mze-mir-728,nbr-mir-728,nco-mir-728b,oni-mir-728a,pme-mir-728b#FMPOEMEXG0277,pny-mir-728			0	0	0	0	0	0	2	0	1	4	44	5	5	13	0	0	0	0	0	0	1.46638	0	0.81015	2.73256	8.08047	5.43667	4.03483	14.1668	False
a187	TCAGTCTTCAATTCCTCCCAGC	Yes	ola-miR-727b-5p	aal-miR-727-5p,abu-miR-727a-5p,aca-miR-727-5p,aca-miR-727-5p#FMAMICALM0176,ame-miR-727-5p#FMAMEMELM0196,bdi-miR-727b-5p,cac-miR-727b-5p#FMCHAACEM0185,ccr-miR-727-5p,cgo-miR-727b-5p,cgu-miR-727b-5p,dre-miR-727-5p#FMDANRERM0219,ema-miR-727b-5p,gac-miR-727b-5p#FMGASACUM0184,ggi-miR-727b-5p,hal-miR-727-5p,loc-miR-727-5p#FMLEPOCUM0170,mze-miR-727,nbr-miR-727,nco-miR-727b-5p,oni-miR-727a,phy-miR-727-5p…			ola-mir-727b#FMORYLATG0258	aal-mir-727a::AALO_1.0_LG16:18743801-18743885(+),aal-mir-727b::AALO_1.0_LG1:13538099-13538183(-),abu-mir-727a,aca-mir-727,aca-mir-727a/b#FMAMICALG0216,ame-mir-727a#FMAMEMELG0276,ame-mir-727b#FMAMEMELG0277,bdi-mir-727b,cac-mir-727b#FMCHAACEG0277,ccr-mir-727,cgo-mir-727b,cgu-mir-727b,cpi-mir-727,dre-mir-727a#FMDANRERG0290,dre-mir-727b#FMDANRERG0291,ema-mir-727b,gac-mir-727b#FMGASACUG0248,ggi-mir-72…			1	1	0	0	0	0	33	9	6	21	162	28	36	31	15.6487	14.6323	0	0	0	0	24.1952	7.30671	4.8609	14.3459	29.7508	30.4453	29.0508	33.7823	False
a134	GTTGAGGCGAGTTGAAGACTAA	Yes	ola-miR-727b-3p	aal-miR-727b-3p,aca-miR-727-3p#FMAMICALM0364,bdi-miR-727b-3p,cac-miR-727b-3p#FMCHAACEM0391,cgo-miR-727b-3p,cgu-miR-727b-3p,cpi-miR-727-3p,dre-miR-727b-3p#FMDANRERM0462,ggi-miR-727b-3p,hal-miR-727b-3p,nco-miR-727b-3p,phy-miR-727b-3p#FMPANHYPM0372			ola-mir-727b#FMORYLATG0258	aal-mir-727b::AALO_1.0_LG1:13538099-13538183(-),aca-mir-727,aca-mir-727a/b#FMAMICALG0216,ame-mir-727b#FMAMEMELG0277,bdi-mir-727b,cac-mir-727b#FMCHAACEG0277,cgo-mir-727b,cgu-mir-727b,cpi-mir-727,dre-mir-727b#FMDANRERG0291,ema-mir-727b,gac-mir-727b#FMGASACUG0248,ggi-mir-727b,hal-mir-727b::Contig0___assem1:18356541-18356626(-),loc-mir-727-2#FMLEPOCUG0211,loc-mir-727a/b#FMLEPOCUG0212,nbr-mir-727,nco-…			4	6	1	1	3	1	156	52	57	57	820	106	130	96	62.5949	87.7937	23.788	13.5672	32.983	11.3372	114.377	42.2165	46.1785	38.939	150.591	115.257	104.906	104.616	False
a133	GTTGAGGCGAGTTGAAGACT	Multiple	ola-miR-727a-3p	aal-miR-727a-3p,aal-miR-727b-3p,abu-miR-727b-3p,aca-miR-727-3p,aca-miR-727-3p#FMAMICALM0364,ame-miR-727-3p#FMAMEMELM0408,bdi-miR-727a-3p,bdi-miR-727b-3p,cac-miR-727b-3p#FMCHAACEM0391,ccr-miR-727-3p,cgo-miR-727a-3p,cgo-miR-727b-3p,cgu-miR-727b-3p,cpi-miR-727-3p,dre-miR-727a-3p#FMDANRERM0461,dre-miR-727b-3p#FMDANRERM0462,ema-miR-727b-3p,gac-miR-727b-3p#FMGASACUM0377,ggi-miR-727a-3p,ggi-miR-727b-3p,…			ola-mir-727a#FMORYLATG0257,ola-mir-727b#FMORYLATG0258	aal-mir-727a::AALO_1.0_LG16:18743801-18743885(+),aal-mir-727b::AALO_1.0_LG1:13538099-13538183(-),abu-mir-727a,abu-mir-727b,aca-mir-727,aca-mir-727a/b#FMAMICALG0216,ame-mir-727a#FMAMEMELG0276,ame-mir-727b#FMAMEMELG0277,bdi-mir-727a,bdi-mir-727b,cac-mir-727b#FMCHAACEG0277,ccr-mir-727,cgo-mir-727a,cgo-mir-727b,cgu-mir-727b,cpi-mir-727,dre-mir-727a#FMDANRERG0290,dre-mir-727b#FMDANRERG0291,ema-mir-727…			1	3	0	0	1	0	62	27	30	14	253	47	33	24	15.6487	43.8969	0	0	10.9943	0	45.4577	21.9201	24.3045	9.56397	46.4627	51.1047	26.6299	26.1541	False
a135	GTTGAGGCGAGTTGAAGACTT	No	ola-miR-727a-3p	aal-miR-727a-3p,abu-miR-727b-3p,bdi-miR-727a-3p,ccr-miR-727-3p,cgo-miR-727a-3p,dre-miR-727a-3p#FMDANRERM0461,ggi-miR-727a-3p,nco-miR-727a-3p,phy-miR-727a-3p#FMPANHYPM0371			ola-mir-727a#FMORYLATG0257	aal-mir-727a::AALO_1.0_LG16:18743801-18743885(+),abu-mir-727b,ame-mir-727a#FMAMEMELG0276,bdi-mir-727a,ccr-mir-727,cgo-mir-727a,dre-mir-727a#FMDANRERG0290,ggi-mir-727a,gmo-mir-727b,nco-mir-727a,pfl-mir-727a#FMPERFLUG0281,phy-mir-727a#FMPANHYPG0281,pme-mir-727a#FMPOEMEXG0274			0	0	0	0	0	0	3	1	1	0	17	0	2	0	0	0	0	0	0	0	2.19957	0.811856	0.81015	0	3.122	0	1.61393	0	False
a123	GGAATTCCGCTAGTTCTGAACT	Yes	ola-miR-726-5p	dre-miR-726-5p#FMDANRERM0218,ema-miR-726-5p,gac-miR-726-5p#FMGASACUM0183,loc-miR-726-5p#FMLEPOCUM0169			ola-mir-726#FMORYLATG0256	aal-mir-726::AALO_1.0_LG10:11789887-11789973(-),abu-mir-726,aca-mir-726,aca-mir-726#FMAMICALG0215,bdi-mir-726,cac-mir-726#FMCHAACEG0275,ccr-mir-726,cgo-mir-726,cgu-mir-726,cpi-mir-726,dre-mir-726#FMDANRERG0289,ema-mir-726,gac-mir-726#FMGASACUG0247,ggi-mir-726,hal-mir-726::Contig12___assem1:10722686-10722780(+),loc-mir-726#FMLEPOCUG0210,mze-mir-726,nbr-mir-726,nco-mir-726,pfl-mir-726#FMPERFLUG0280…			1	0	0	0	1	0	107	85	72	91	86	35	105	31	15.6487	0	0	0	10.9943	0	78.4512	69.0078	58.3308	62.1658	15.7937	38.0567	84.7314	33.7823	False
a271	TTCACTACTAGCAGAACTCGG	Yes	ola-miR-726-3p	abu-miR-726,aca-miR-726,ccr-miR-726,cpi-miR-726-3p,dre-miR-726-3p#FMDANRERM0460,loc-miR-726-3p#FMLEPOCUM0351,mze-miR-726,nbr-miR-726,oni-miR-726,pny-miR-726			ola-mir-726#FMORYLATG0256	aal-mir-726::AALO_1.0_LG10:11789887-11789973(-),abu-mir-726,aca-mir-726,aca-mir-726#FMAMICALG0215,ccr-mir-726,cpi-mir-726,dre-mir-726#FMDANRERG0289,gac-mir-726#FMGASACUG0247,hal-mir-726::Contig12___assem1:10722686-10722780(+),loc-mir-726#FMLEPOCUG0210,mze-mir-726,nbr-mir-726,oni-mir-726,pfl-mir-726#FMPERFLUG0280,phy-mir-726#FMPANHYPG0280,pme-mir-726#FMPOEMEXG0273,pny-mir-726			0	1	1	0	0	0	267	213	406	214	282	67	246	86	0	14.6323	23.788	0	0	0	195.761	172.925	328.921	146.192	51.7885	72.8513	198.514	93.7188	False
a50	AGCTGGAAACTTTGCCTGGGAAT	Yes	ola-miR-725-5p	bdi-miR-725-5p,cgo-miR-725-5p,pme-miR-725-5p#FMPOEMEXM0151			ola-mir-725#FMORYLATG0255	abu-mir-725,bdi-mir-725,cgo-mir-725,mze-mir-725,oni-mir-725,pme-mir-725#FMPOEMEXG0272,pny-mir-725			0	0	0	0	1	0	0	0	3	0	1	1	0	0	0	0	0	0	10.9943	0	0	0	2.43045	0	0.183647	1.08733	0	0	False
a272	TTCAGTCATTGTTTCTGGTCGT	Yes	ola-miR-725-3p	aal-miR-725-3p,abu-miR-725,aca-miR-725-3p#FMAMICALM0363,ame-miR-725-3p#FMAMEMELM0407,bdi-miR-725-3p,cac-miR-725-3p#FMCHAACEM0389,cgo-miR-725-3p,cgu-miR-725-3p,ema-miR-725-3p,gac-miR-725-3p#FMGASACUM0376,ggi-miR-725-3p,gmo-miR-725-3p,hal-miR-725-3p,loc-miR-725-3p#FMLEPOCUM0350,mze-miR-725,nbr-miR-725,nco-miR-725-3p,oni-miR-725,pfl-miR-725-3p#FMPERFLUM0335,phy-miR-725-3p#FMPANHYPM0370,pme-miR-725-3…			ola-mir-725#FMORYLATG0255	aal-mir-725::AALO_1.0_LG9:18462821-18462897(+),abu-mir-725,aca-mir-725#FMAMICALG0214,ame-mir-725#FMAMEMELG0275,bdi-mir-725,cac-mir-725#FMCHAACEG0274,cgo-mir-725,cgu-mir-725,ema-mir-725,gac-mir-725#FMGASACUG0246,ggi-mir-725,gmo-mir-725,hal-mir-725-1::Contig0___assem1:4394681-4394756(+),hal-mir-725-2::Contig0___assem1:4365099-4365174(-),loc-mir-725#FMLEPOCUG0209,mze-mir-725,nbr-mir-725,nco-mir-725,…			3	0	0	3	12	0	54	12	26	43	86	193	13	16	46.9462	0	0	40.7017	131.932	0	39.5922	9.74228	21.0639	29.375	15.7937	209.855	10.4906	17.4361	False
a257	TTAAAGGGAATTTGCGACTGTT	Yes	ola-miR-724-5p	aal-miR-724-5p,abu-miR-724,aca-miR-724-5p#FMAMICALM0174,ame-miR-724-5p#FMAMEMELM0194,bdi-miR-724-5p,cac-miR-724-5p#FMCHAACEM0182,ccr-miR-724,cgo-miR-724-5p,cgu-miR-724-5p,dre-miR-724-5p#FMDANRERM0216,ema-miR-724-5p,gac-miR-724-5p#FMGASACUM0181,ggi-miR-724-5p,gmo-miR-724-5p,hal-miR-724-5p,ipu-miR-724,loc-miR-724-5p#FMLEPOCUM0167,mze-miR-724,nbr-miR-724,nco-miR-724-5p,oni-miR-724,pfl-miR-724-5p#FMP…			ola-mir-724a#FMORYLATG0253,ola-mir-724b#FMORYLATG0254	aal-mir-724a::AALO_1.0_LG4:16646423-16646523(-),aal-mir-724b::AALO_1.0_LG10:25275321-25275421(+),abu-mir-724-1,abu-mir-724-2,aca-mir-724#FMAMICALG0213,ame-mir-724a#FMAMEMELG0273,ame-mir-724b#FMAMEMELG0274,bdi-mir-724a,bdi-mir-724b,cac-mir-724a#FMCHAACEG0272,cac-mir-724b#FMCHAACEG0273,ccr-mir-724,cgo-mir-724a,cgo-mir-724b,cgu-mir-724a,cgu-mir-724b,dre-mir-724a#FMDANRERG0286,dre-mir-724b#FMDANRERG0…			3	8	4	6	9	4	1363	1383	1027	2138	3646	864	533	1022	46.9462	117.058	95.152	81.4034	98.9489	45.3489	999.336	1122.8	832.024	1460.55	669.577	939.456	430.113	1113.73	False
a288	TTTTGCAGAAACGTTTCAGATT	Yes	ola-miR-722b-3p	aal-miR-722-3p,abu-miR-722,aca-miR-722-3p#FMAMICALM0362,ame-miR-722-3p#FMAMEMELM0403,bdi-miR-722-3p,cac-miR-722-3p#FMCHAACEM0387,cgo-miR-722-3p,cgu-miR-722-3p,dre-miR-722-3p#FMDANRERM0456,ema-miR-722-3p,gac-miR-722-3p#FMGASACUM0373,ggi-miR-722-3p,gmo-miR-722-3p,hal-miR-722a-3p,loc-miR-722-3p#FMLEPOCUM0347,mze-miR-722,nbr-miR-722,nco-miR-722-3p,oni-miR-722,pfl-miR-722-3p#FMPERFLUM0333,phy-miR-722-…			ola-mir-722b#FMORYLATG0250	aal-mir-722a::AALO_1.0_LG7:13792973-13793073(+),aal-mir-722b::AALO_1.0_LG6:2032092-2032192(+),abu-mir-722-1,abu-mir-722-2,aca-mir-722#FMAMICALG0211,ame-mir-722a#FMAMEMELG0269,ame-mir-722b#FMAMEMELG0270,bdi-mir-722a,bdi-mir-722b,cac-mir-722a#FMCHAACEG0268,cac-mir-722b#FMCHAACEG0269,ccr-mir-722,cgo-mir-722a,cgo-mir-722b,cgu-mir-722a,cgu-mir-722b,dre-mir-722a#FMDANRERG0283,dre-mir-722b#FMDANRERG0284…			1	1	0	1	4	1	15	6	0	16	262	9	16	22	15.6487	14.6323	0	13.5672	43.9773	11.3372	10.9978	4.87114	0	10.9302	48.1156	9.786	12.9115	23.9746	False
a117	GATGTTGAGTATCAAACTGTA	No	ola-miR-7133-5p	abu-miR-7133-5p,bdi-miR-7133-5p,cac-miR-7133-5p#FMCHAACEM0177,cgo-miR-7133-5p,cgu-miR-7133-5p,ema-miR-7133-5p,ggi-miR-7133-5p,mze-miR-7133,nbr-miR-7133-5p,nco-miR-7133-5p,oni-miR-7133,pfl-miR-7133-5p#FMPERFLUM0158,pme-miR-7133-5p#FMPOEMEXM0147,pny-miR-7133			ola-mir-7133-1#FMORYLATG0248,ola-mir-7133-2#FMORYLATG0249	abu-mir-7133-2,abu-mir-7133-3,bdi-mir-7133,cac-mir-7133#FMCHAACEG0265,cgo-mir-7133,cgu-mir-7133,ema-mir-7133,ggi-mir-7133,mze-mir-7133-2,mze-mir-7133-3,nbr-mir-7133,nco-mir-7133,oni-mir-7133-1,oni-mir-7133-2,oni-mir-7133-3,oni-mir-7133-4,pfl-mir-7133-1#FMPERFLUG0269,pfl-mir-7133-2#FMPERFLUG0270,pme-mir-7133#FMPOEMEXG0263,pny-mir-7133-1,pny-mir-7133-2			7	2	5	9	9	10	73	72	15	67	1052	107	83	79	109.541	29.2646	118.94	122.105	98.9489	113.372	53.5228	58.4537	12.1522	45.7704	193.197	116.345	66.9782	86.0905	False
a176	TAGTTTGATACACAGCACAAT	Multiple	ola-miR-7133-1-3p	aal-miR-7133-3p,abu-miR-7133-3p,bdi-miR-7133-3p,cac-miR-7133-3p#FMCHAACEM0386,cgu-miR-7133-3p,ema-miR-7133-3p,gac-miR-7133-3p#FMGASACUM0371,ggi-miR-7133-3p,nbr-miR-7133-3p,nco-miR-7133-3p,pfl-miR-7133-3p#FMPERFLUM0332,pme-miR-7133-3p#FMPOEMEXM0314			ola-mir-7133-1#FMORYLATG0248,ola-mir-7133-2#FMORYLATG0249	aal-mir-7133::AALO_1.0_LG4:14762221-14762321(-),abu-mir-7133-2,abu-mir-7133-3,bdi-mir-7133,cac-mir-7133#FMCHAACEG0265,cgu-mir-7133,ema-mir-7133,gac-mir-7133#FMGASACUG0238,ggi-mir-7133,mze-mir-7133-2,mze-mir-7133-3,nbr-mir-7133,nco-mir-7133,oni-mir-7133-1,oni-mir-7133-2,oni-mir-7133-3,oni-mir-7133-4,pfl-mir-7133-1#FMPERFLUG0269,pfl-mir-7133-2#FMPERFLUG0270,pme-mir-7133#FMPOEMEXG0263,pny-mir-7133-1…			1	1	1	2	2	1	13	5	0	17	255	30	20	26	15.6487	14.6323	23.788	27.1345	21.9887	11.3372	9.53145	4.05928	0	11.6134	46.83	32.62	16.1393	28.3336	False
a116	GACTTGGTCAAAGCTCCTCAGC	Yes	ola-miR-7132b-5p	abu-miR-7132a-5p,aca-miR-7132-5p#FMAMICALM0169,bdi-miR-7132a-5p,bdi-miR-7132b-5p,cac-miR-7132b-5p#FMCHAACEM0176,cgo-miR-7132a-5p,cgo-miR-7132b-5p,cgu-miR-7132b-5p,ema-miR-7132a-5p,ema-miR-7132b-5p,gac-miR-7132a-5p#FMGASACUM0174,gac-miR-7132b-5p#FMGASACUM0175,ggi-miR-7132b-5p,gmo-miR-7132a-5p,mze-miR-7132a-5p,nbr-miR-7132a-5p,nco-miR-7132b-5p,oni-miR-7132a-5p,pfl-miR-7132a-5p#FMPERFLUM0156,pfl-miR…			ola-mir-7132b#FMORYLATG0247	abu-mir-7132a,aca-mir-7132#FMAMICALG0208,bdi-mir-7132a,bdi-mir-7132b,cac-mir-7132b#FMCHAACEG0264,cgo-mir-7132a,cgo-mir-7132b,cgu-mir-7132b,ema-mir-7132a-1,ema-mir-7132a-2,ema-mir-7132b,gac-mir-7132a#FMGASACUG0236,gac-mir-7132b#FMGASACUG0237,ggi-mir-7132b,gmo-mir-7132a,mze-mir-7132a,nbr-mir-7132a,nco-mir-7132b,oni-mir-7132a,pfl-mir-7132a#FMPERFLUG0267,pfl-mir-7132b#FMPERFLUG0268,pme-mir-7132b#FMPO…			8	3	1	3	2	4	48	17	26	40	190	37	64	28	125.19	43.8969	23.788	40.7017	21.9887	45.3489	35.193	13.8016	21.0639	27.3256	34.893	40.2313	51.6458	30.5131	False
a203	TGAGGCGTTTAGAACAAGTTCA	Yes	ola-miR-7132b-3p	abu-miR-7132a-3p,bdi-miR-7132b-3p,cac-miR-7132b-3p#FMCHAACEM0385,cgo-miR-7132b-3p,cgu-miR-7132b-3p,ema-miR-7132b-3p,ggi-miR-7132b-3p,mze-miR-7132a-3p,nbr-miR-7132a,nco-miR-7132b-3p,oni-miR-7132a-3p,pfl-miR-7132b-3p#FMPERFLUM0331,pny-miR-7132a-3p,ssa-miR-7132b-3p			ola-mir-7132b#FMORYLATG0247	abu-mir-7132a,bdi-mir-7132b,cac-mir-7132b#FMCHAACEG0264,cgo-mir-7132b,cgu-mir-7132b,ema-mir-7132b,ggi-mir-7132b,mze-mir-7132a,nbr-mir-7132a,nco-mir-7132b,oni-mir-7132a,pfl-mir-7132b#FMPERFLUG0268,pny-mir-7132a,ssa-mir-7132b			31	20	19	17	20	23	632	342	330	414	1852	340	420	255	485.11	292.646	451.972	230.643	219.887	260.756	463.375	277.655	267.349	282.82	340.115	369.693	338.926	277.887	False
a225	TGGAAGACTAGTGATTTTGTTG	Yes	ola-miR-7-5p	aal-miR-7a-5p,aal-miR-7ba-5p,abu-miR-7,aca-miR-7-5p,aca-miR-7-5p#FMAMICALM0182,ame-miR-7a-5p#FMAMEMELM0204,ame-miR-7ba-5p#FMAMEMELM0205,ami-miR-7a-5p,ami-miR-7b-5p,bbe-miR-7-5p,bdi-miR-7-5p,bfl-miR-7,bta-miR-7,cac-miR-7-5p#FMCHAACEM0192,ccr-miR-7a,ccr-miR-7b,cfa-miR-7,cgo-miR-7a-1/3/bb-5p,cgr-miR-7a,cgr-miR-7b,cgu-miR-7-5p,chi-miR-7-5p,cin-miR-7-5p,cja-miR-7,cli-miR-7a-5p,cli-miR-7b-5p,cpi-miR-7a…			ola-mir-7a-1#FMORYLATG0268,ola-mir-7a-3#FMORYLATG0269,ola-mir-7a-4#FMORYLATG0270,ola-mir-7bb#FMORYLATG0271	aal-mir-7a-1::AALO_1.0_LG11:26491909-26492009(-),aal-mir-7a-2::AALO_1.0_LG13:26924745-26924845(+),aal-mir-7a-3::AALO_1.0_LG1:34930747-34930832(+),aal-mir-7a-4::AALO_1.0_LG21:17763579-17763658(+),aal-mir-7ba::AALO_1.0_LG12:22416852-22416952(-),abu-mir-7-1,abu-mir-7-2,abu-mir-7-3,abu-mir-7-4,aca-mir-7-1,aca-mir-7-2,aca-mir-7-3,aca-mir-7a-1/2#FMAMICALG0226,aca-mir-7a-3#FMAMICALG0227,aca-mir-7a-4#FMA…			24	15	21	31	47	30	2165	3621	3759	4026	13475	3348	2897	1952	375.569	219.484	499.548	420.584	516.733	340.117	1587.35	2939.73	3045.35	2750.32	2474.65	3640.39	2337.78	2127.2	False
a258	TTAAGACTTGCAGTGATGTTT	Yes	ola-miR-499a-5p	aal-miR-499-5p,abu-miR-499,aca-miR-499-5p,aca-miR-499-5p#FMAMICALM0166,ame-miR-499-5p#FMAMEMELM0185,ami-miR-499-5p,bdi-miR-499a-5p,bta-miR-499,cac-miR-499a-5p#FMCHAACEM0174,ccr-miR-499,cfa-miR-499,cgo-miR-499a-5p,cgr-miR-499-5p,cgu-miR-499a-5p,chi-miR-499-5p,cja-miR-499a,cpi-miR-499-5p,cpo-miR-499-5p,dno-miR-499-5p,dre-miR-499-5p#FMDANRERM0206,eca-miR-499-5p,efu-miR-499,ema-miR-499a-5p,gac-miR-49…			ola-mir-499a#FMORYLATG0245	aal-mir-499a::AALO_1.0_LG10:11481239-11481318(-),aal-mir-499b::AALO_1.0_LG4:27877344-27877423(+),abu-mir-499,aca-mir-499,aca-mir-499#FMAMICALG0205,ame-mir-499a#FMAMEMELG0263,ami-mir-499,bdi-mir-499a,bta-mir-499,cac-mir-499a#FMCHAACEG0261,ccr-mir-499,cfa-mir-499,cgo-mir-499a,cgr-mir-499,cgu-mir-499a,chi-mir-499,cja-mir-499a,cpi-mir-499,cpo-mir-499,dno-mir-499,dre-mir-499a#FMDANRERG0273,dre-mir-499…			1	1	0	0	2	1	89	64	26	168	286	102	103	181	15.6487	14.6323	0	0	21.9887	11.3372	65.2538	51.9588	21.0639	114.768	52.5231	110.908	83.1175	197.245	False
a8	AACATCACTTTAAGTCTGTGC	No	ola-miR-499a-3p	aal-miR-499-3p,aca-miR-499-3p,aca-miR-499-3p#FMAMICALM0358,ame-miR-499-3p#FMAMEMELM0398,ami-miR-499-3p,bdi-miR-499a-3p,cac-miR-499a-3p#FMCHAACEM0382,cgo-miR-499a-3p,cgu-miR-499a-3p,cli-miR-499-3p,cpi-miR-499-3p,dre-miR-499-3p#FMDANRERM0447,ema-miR-499a-3p,gga-miR-499-3p,ggi-miR-499a-3p,gmo-miR-499-3p,hal-miR-499a-3p,loc-miR-499-3p#FMLEPOCUM0343,nco-miR-499a-3p,oha-miR-499-3p,pbv-miR-499-3p,pfl-mi…			ola-mir-499a#FMORYLATG0245	aal-mir-499a::AALO_1.0_LG10:11481239-11481318(-),aal-mir-499b::AALO_1.0_LG4:27877344-27877423(+),abu-mir-499,aca-mir-499,aca-mir-499#FMAMICALG0205,ame-mir-499a#FMAMEMELG0263,ami-mir-499,bdi-mir-499a,cac-mir-499a#FMCHAACEG0261,ccr-mir-499,cgo-mir-499a,cgu-mir-499a,cli-mir-499,cpi-mir-499,dre-mir-499a#FMDANRERG0273,dre-mir-499b#FMDANRERG0274,ema-mir-499a,gga-mir-499,ggi-mir-499a,gmo-mir-499,hal-mir…			0	0	0	0	0	0	1	2	0	0	2	0	0	0	0	0	0	0	0	0	0.733188	1.62371	0	0	0.367294	0	0	0	False
a239	TGGTCGTATGTATGACGTCATT	Yes	ola-miR-489-5p	aal-miR-489-5p,aca-miR-489-5p,aca-miR-489-5p#FMAMICALM0165,ame-miR-489-5p#FMAMEMELM0184,ami-miR-489-5p,cac-miR-489-5p#FMCHAACEM0173,cgo-miR-489-5p,cgu-miR-489-5p,cli-miR-489-5p,cpi-miR-489-5p,dre-miR-489-5p#FMDANRERM0205,ema-miR-489-5p,gac-miR-489-5p#FMGASACUM0171,gga-miR-489-5p,ggi-miR-489-5p,hal-miR-489-5p,loc-miR-489-5p#FMLEPOCUM0161,nco-miR-489-5p,pfl-miR-489-5p#FMPERFLUM0154,phy-miR-489-5p#F…			ola-mir-489#FMORYLATG0244	aal-mir-489::AALO_1.0_LG20:14502170-14502250(+),abu-mir-489,aca-mir-489,aca-mir-489#FMAMICALG0204,ame-mir-489#FMAMEMELG0262,ami-mir-489,bdi-mir-489,cac-mir-489#FMCHAACEG0260,ccr-mir-489,cgo-mir-489,cgu-mir-489,cli-mir-489,cpi-mir-489,dre-mir-489#FMDANRERG0272,ema-mir-489,gac-mir-489#FMGASACUG0233,gga-mir-489,ggi-mir-489,hal-mir-489::Contig25___assem1:9061377-9061457(+),ipu-mir-489,loc-mir-489#FML…			7	5	1	4	9	6	110	44	13	108	517	123	117	140	109.541	73.1615	23.788	54.2689	98.9489	68.0234	80.6507	35.7217	10.5319	73.7792	94.9456	133.742	94.415	152.565	False
a201	TGACATCATATGTACGGCTGCT	Yes	ola-miR-489-3p	aal-miR-489-3p,abu-miR-489,aca-miR-489-3p,aca-miR-489-3p#FMAMICALM0357,ame-miR-489-3p#FMAMEMELM0397,ami-miR-489-3p,bdi-miR-489-3p,cac-miR-489-3p#FMCHAACEM0381,ccr-miR-489,cgo-miR-489-3p,cgu-miR-489-3p,cli-miR-489-3p,cpi-miR-489-3p,dre-miR-489-3p#FMDANRERM0446,ema-miR-489-3p,fru-miR-489,gac-miR-489-3p#FMGASACUM0366,gga-miR-489-3p,ggi-miR-489-3p,gmo-miR-489-3p,hal-miR-489-3p,ipu-miR-489,loc-miR-489…			ola-mir-489#FMORYLATG0244	aal-mir-489::AALO_1.0_LG20:14502170-14502250(+),abu-mir-489,aca-mir-489,aca-mir-489#FMAMICALG0204,ame-mir-489#FMAMEMELG0262,ami-mir-489,bdi-mir-489,cac-mir-489#FMCHAACEG0260,ccr-mir-489,cgo-mir-489,cgu-mir-489,cli-mir-489,cpi-mir-489,dre-mir-489#FMDANRERG0272,ema-mir-489,fru-mir-489,gac-mir-489#FMGASACUG0233,gga-mir-489,ggi-mir-489,gmo-mir-489,hal-mir-489::Contig25___assem1:9061377-9061457(+),ipu…			32	15	15	27	29	13	139	79	58	145	1010	115	117	139	500.759	219.484	356.82	366.315	318.835	147.384	101.913	64.1367	46.9887	99.0554	185.484	125.043	94.415	151.476	False
a94	CCTGCATTGTACACACTGTGCG	No	ola-miR-460-5p	aal-miR-460-5p,aca-miR-460-5p#FMAMICALM0164,aca-miR-460a-5p,ame-miR-460-5p#FMAMEMELM0183,ami-miR-460a-5p,bdi-miR-460-5p,cac-miR-460-5p#FMCHAACEM0172,ccr-miR-460-5p,cgo-miR-460-5p,cgu-miR-460-5p,cli-miR-460a-5p,cpi-miR-460a-5p,dre-miR-460-5p#FMDANRERM0203,ema-miR-460-5p,gac-miR-460-5p#FMGASACUM0170,gga-miR-460a-5p,ggi-miR-460-5p,gmo-miR-460-5p,hal-miR-460-5p,loc-miR-460-5p#FMLEPOCUM0160,mdo-miR-46…			ola-mir-460#FMORYLATG0243	aal-mir-460::AALO_1.0_LG1:47270712-47270789(+),abu-mir-460,aca-mir-460#FMAMICALG0203,aca-mir-460a,ame-mir-460#FMAMEMELG0261,ami-mir-460a,bdi-mir-460,cac-mir-460#FMCHAACEG0259,ccr-mir-460,cgo-mir-460,cgu-mir-460,cli-mir-460a,cpi-mir-460a,dre-mir-460#FMDANRERG0270,ema-mir-460,fru-mir-460,gac-mir-460#FMGASACUG0232,gga-mir-460a,ggi-mir-460,gmo-mir-460,hal-mir-460::Contig36___assem1:14515882-14515960(…			0	1	0	0	1	0	19	22	12	42	99	44	27	23	0	14.6323	0	0	10.9943	0	13.9306	17.8608	9.72179	28.6919	18.1811	47.8427	21.7881	25.0643	False
a78	CAGGCTGGTTAGATGGTTGTCA	No	ola-miR-456-3p	aal-miR-456-3p,abu-miR-456,aca-miR-456,aca-miR-456-3p#FMAMICALM0351,ame-miR-456-3p#FMAMEMELM0393,ami-miR-456-3p,bdi-miR-456-3p,cac-miR-456-3p#FMCHAACEM0377,cgo-miR-456-3p,cgu-miR-456-3p,cli-miR-456-3p,cpi-miR-456-3p,dre-miR-456-3p#FMDANRERM0440,ema-miR-456-3p,gac-miR-456-3p#FMGASACUM0363,gga-miR-456-3p,ggi-miR-456-3p,gmo-miR-456-3p,hal-miR-456-3p,ipu-miR-456,loc-miR-456-3p#FMLEPOCUM0337,mze-miR-4…			ola-mir-456#FMORYLATG0239	aal-mir-456::AALO_1.0_LG18:20377060-20377160(+),abu-mir-456,aca-mir-456,aca-mir-456#FMAMICALG0198,ame-mir-456#FMAMEMELG0256,ami-mir-456,bdi-mir-456,cac-mir-456#FMCHAACEG0255,cgo-mir-456,cgu-mir-456,cli-mir-456,cpi-mir-456,dre-mir-456#FMDANRERG0265,ema-mir-456,gac-mir-456#FMGASACUG0229,gga-mir-456,ggi-mir-456,gmo-mir-456,hal-mir-456::Contig8___assem1:5297509-5297609(-),ipu-mir-456,loc-mir-456#FMLE…			22	28	19	21	35	34	512	316	355	294	2561	238	407	245	344.272	409.704	451.972	284.912	384.801	385.466	375.392	256.547	287.603	200.843	470.32	258.785	328.435	266.99	False
a183	TATGTGCCCTTGGACTACATCG	Yes	ola-miR-455-5p	aal-miR-455a-5p,abu-miR-455,aca-miR-455-5p,aca-miR-455-5p#FMAMICALM0158,ame-miR-455a-5p#FMAMEMELM0177,ame-miR-455b-5p#FMAMEMELM0178,ami-miR-455-5p,bdi-miR-455-5p,cac-miR-455-5p#FMCHAACEM0169,ccr-miR-455,cfa-miR-455,cgo-miR-455a-5p,cgr-miR-455-5p,cgu-miR-455-5p,chi-miR-455-5p,cja-miR-455,cli-miR-455-5p,cpi-miR-455-5p,cpo-miR-455-5p,dno-miR-455-5p,dre-miR-455a-5p#FMDANRERM0196,dre-miR-455b-5p#FMDAN…			ola-mir-455a#FMORYLATG0237,ola-mir-455b#FMORYLATG0238	aal-mir-455a::AALO_1.0_LG12:31760049-31760128(-),abu-mir-455-1,aca-mir-455,aca-mir-455#FMAMICALG0197,ame-mir-455a#FMAMEMELG0254,ame-mir-455b#FMAMEMELG0255,ami-mir-455,bdi-mir-455a,bdi-mir-455b,bta-mir-455,cac-mir-455a#FMCHAACEG0253,cac-mir-455b#FMCHAACEG0254,ccr-mir-455,cfa-mir-455,cgo-mir-455a,cgr-mir-455,cgu-mir-455a,cgu-mir-455b,chi-mir-455,cja-mir-455,cli-mir-455,cpi-mir-455,cpo-mir-455,dno-m…			152	182	112	335	390	335	1314	955	454	1330	8815	1209	1591	1259	2378.61	2663.08	2664.26	4545.02	4287.79	3797.97	963.41	775.323	367.808	908.577	1618.85	1314.59	1283.88	1372	False
a118	GCAGTCCATGGGCATATACACT	Yes	ola-miR-455-3p	aal-miR-455-3p,aca-miR-455-3p,aca-miR-455-3p#FMAMICALM0350,ame-miR-455-3p#FMAMEMELM0392,ami-miR-455-3p,bdi-miR-455-3p,bta-miR-455-3p,cac-miR-455-3p#FMCHAACEM0376,cgo-miR-455a-3p,cgu-miR-455-3p,chi-miR-455-3p,cli-miR-455-3p,cpi-miR-455-3p,cpo-miR-455-3p,dre-miR-455-3p#FMDANRERM0439,efu-miR-455,ema-miR-455-3p,gac-miR-455-3p#FMGASACUM0362,gga-miR-455-3p,ggi-miR-455-3p,ggo-miR-455,gmo-miR-455-3p,hal-…			ola-mir-455a#FMORYLATG0237,ola-mir-455b#FMORYLATG0238	aal-mir-455a::AALO_1.0_LG12:31760049-31760128(-),abu-mir-455-1,aca-mir-455,aca-mir-455#FMAMICALG0197,ame-mir-455a#FMAMEMELG0254,ame-mir-455b#FMAMEMELG0255,ami-mir-455,bdi-mir-455a,bdi-mir-455b,bta-mir-455,cac-mir-455a#FMCHAACEG0253,cac-mir-455b#FMCHAACEG0254,ccr-mir-455,cfa-mir-455,cgo-mir-455a,cgu-mir-455a,cgu-mir-455b,chi-mir-455,cja-mir-455,cli-mir-455,cpi-mir-455,cpo-mir-455,dre-mir-455a#FMDA…			5	3	1	17	13	15	63	46	24	109	827	79	126	88	78.2436	43.8969	23.788	230.643	142.926	170.058	46.1909	37.3454	19.4436	74.4623	151.876	85.8993	101.678	95.8983	False
a175	TAGTGCAATATTGCTTATAGGGT	Yes	ola-miR-454b-3p	aal-miR-454-3p,abu-miR-454b,aca-miR-454-3p,aca-miR-454-3p#FMAMICALM0349,ame-miR-454-3p#FMAMEMELM0391,ami-miR-454-3p,bdi-miR-454b-3p,bta-miR-454,ccr-miR-454b,cfa-miR-454,cgo-miR-454b-3p,chi-miR-454-3p,cli-miR-454-3p,cpi-miR-454-3p,cpo-miR-454-3p,dno-miR-454-3p,dre-miR-454b-3p#FMDANRERM0438,eca-miR-454,gac-miR-454b-3p#FMGASACUM0361,gga-miR-454-3p,ggo-miR-454,gmo-miR-454-3p,hal-miR-454-3p,hsa-miR-45…			ola-mir-454b#FMORYLATG0236	aal-mir-454a::AALO_1.0_LG2:31535995-31536095(+),aal-mir-454b::AALO_1.0_LG5:21876798-21876882(+),abu-mir-454b,aca-mir-454,aca-mir-454a#FMAMICALG0195,aca-mir-454b#FMAMICALG0196,ame-mir-454a#FMAMEMELG0252,ame-mir-454b#FMAMEMELG0253,ami-mir-454,bdi-mir-454b,bta-mir-454,ccr-mir-454b,cfa-mir-454,cgo-mir-454b,chi-mir-454,cli-mir-454,cpi-mir-454,cpo-mir-454,dno-mir-454,dre-mir-454b#FMDANRERG0262,eca-mir-…			1	3	1	0	3	1	38	12	10	90	243	51	60	52	15.6487	43.8969	23.788	0	32.983	11.3372	27.8612	9.74228	8.1015	61.4826	44.6263	55.454	48.4179	56.6672	False
a2	AAACCGTTACCATTACTGAGT	Yes	ola-miR-451-5p	aal-miR-451-5p,abu-miR-451,aca-miR-451-5p,aca-miR-451-5p#FMAMICALM0155,ame-miR-451-5p#FMAMEMELM0174,bdi-miR-451-5p,bta-miR-451,cac-miR-451-5p#FMCHAACEM0168,cfa-miR-451,cgo-miR-451-5p,cgr-miR-451a,cgu-miR-451-5p,chi-miR-451-5p,cja-miR-451,cli-miR-451-5p,cpi-miR-451-5p,cpo-miR-451-5p,dno-miR-451-5p,dre-miR-451-5p#FMDANRERM0193,eca-miR-451,ema-miR-451-5p,gac-miR-451-5p#FMGASACUM0166,gga-miR-451,ggi-…			ola-mir-451#FMORYLATG0235	aal-mir-451::AALO_1.0_LG2:4509112-4509212(-),abu-mir-451,aca-mir-451,aca-mir-451#FMAMICALG0194,ame-mir-451#FMAMEMELG0251,bdi-mir-451,bta-mir-451,cac-mir-451#FMCHAACEG0251,cfa-mir-451,cgo-mir-451,cgr-mir-451a,cgu-mir-451,chi-mir-451,cja-mir-451,cli-mir-451,cpi-mir-451,cpo-mir-451,dno-mir-451,dre-mir-451#FMDANRERG0260,eca-mir-451,ema-mir-451,gac-mir-451#FMGASACUG0225,gga-mir-451,ggi-mir-451,gmo-mir…			57	192	72	41	161	73	906	1433	887	1762	14865	1330	1870	1036	891.977	2809.4	1712.74	556.257	1770.09	827.617	664.269	1163.39	718.603	1203.69	2729.91	1446.15	1509.03	1128.98	False
a54	AGGCAGTGTAATGTTAGCTGA	Yes	ola-miR-449-2-5p	cgo-miR-449-2-5p,ema-miR-449-2-5p,ggi-miR-449-2-5p,nco-miR-449-2-5p			ola-mir-449-2#FMORYLATG0234	bdi-mir-449-2,cgo-mir-449-2,ema-mir-449-2,ggi-mir-449-2,nco-mir-449-2			0	0	0	0	1	0	10	9	1	4	34	9	8	2	0	0	0	0	10.9943	0	7.33188	7.30671	0.81015	2.73256	6.244	9.786	6.45573	2.17951	False
a150	TAATACTGTCTGGTAATGCCGT	Yes	ola-miR-429a-3p	aal-miR-429a-3p,abu-miR-429b,aca-miR-429-3p,aca-miR-429-3p#FMAMICALM0347,ame-miR-429a-3p#FMAMEMELM0389,ami-miR-429-3p,bbe-miR-200b-5p,bdi-miR-429a-3p,bfl-miR-200b,bta-miR-429,cac-miR-429a-3p#FMCHAACEM0374,ccr-miR-429,cfa-miR-429,cgo-miR-429a-3p,cgr-miR-429,cgu-miR-429a-3p,chi-miR-429,cli-miR-429-3p,cpi-miR-429-3p,cpo-miR-429-3p,dno-miR-429-3p,dre-miR-429a-3p#FMDANRERM0435,eca-miR-429,efu-miR-429,…			ola-mir-429a#FMORYLATG0232	aal-mir-429a::AALO_1.0_LG4:11407598-11407698(-),abu-mir-429b,aca-mir-429,aca-mir-429#FMAMICALG0189,ame-mir-429a#FMAMEMELG0249,ami-mir-429,bbe-mir-200b,bdi-mir-429a,bfl-mir-200b,bta-mir-429,cac-mir-429a#FMCHAACEG0249,ccr-mir-429,cfa-mir-429,cgr-mir-429,cgu-mir-429a,chi-mir-429,cli-mir-429,cpi-mir-429,cpo-mir-429,dno-mir-429,dre-mir-429a#FMDANRERG0258,eca-mir-429,efu-mir-429,ema-mir-429a,fru-mir-42…			45	40	9	32	51	42	110	79	34	121	913	120	139	91	704.192	585.292	214.092	434.151	560.711	476.163	80.6507	64.1367	27.5451	82.66	167.67	130.48	112.168	99.1675	False
a23	AATGACACGTTTTCTCCCGGATT	Yes	ola-miR-425-5p	aal-miR-425-5p,abu-miR-731-5p,ame-miR-425-5p#FMAMEMELM0172,bdi-miR-425-5p,cac-miR-425-5p#FMCHAACEM0166,cgo-miR-425-5p,cgu-miR-425-5p,dre-miR-425-5p#FMDANRERM0191,ema-miR-425-5p,gac-miR-425-5p#FMGASACUM0164,ggi-miR-425-5p,gmo-miR-731-5p,hal-miR-425-5p,loc-miR-425-5p#FMLEPOCUM0148,mze-miR-731,nbr-miR-731,nco-miR-425-5p,oni-miR-731,pfl-miR-425-5p#FMPERFLUM0147,phy-miR-425-5p#FMPANHYPM0155,pme-miR-42…			ola-mir-425#FMORYLATG0231	aal-mir-425::AALO_1.0_LG4:32716104-32716187(-),abu-mir-731,ame-mir-425#FMAMEMELG0248,bdi-mir-425,cac-mir-425#FMCHAACEG0248,cgo-mir-425,cgu-mir-425,dre-mir-425#FMDANRERG0257,ema-mir-425,gac-mir-425#FMGASACUG0222,ggi-mir-425,gmo-mir-731,hal-mir-425::Contig12___assem1:2470552-2470634(+),loc-mir-425#FMLEPOCUG0186,mze-mir-731,nbr-mir-731,nco-mir-425,oni-mir-731,pfl-mir-425#FMPERFLUG0252,phy-mir-425#FM…			174	185	134	293	404	306	803	411	213	1005	3694	870	951	944	2722.88	2706.97	3187.59	3975.2	4441.71	3469.19	588.75	333.673	172.562	686.556	678.393	945.98	767.424	1028.73	False
a287	TTTGTTCGTTCGGCTCGCGTTA	Yes	ola-miR-375a-3p	aal-miR-375-3p,abu-miR-375,aca-miR-375-3p,aca-miR-375-3p#FMAMICALM0345,ame-miR-375-3p#FMAMEMELM0387,ami-miR-375-3p,bbe-miR-375-3p,bdi-miR-375a-3p,bta-miR-375,cac-miR-375a-3p#FMCHAACEM0372,ccr-miR-375,cfa-miR-375,cgo-miR-375a-3p,cgu-miR-375a-3p,cin-miR-375-3p,cli-miR-375-3p,cpi-miR-375-3p,cpo-miR-375-3p,dno-miR-375-3p,dre-miR-375-3p#FMDANRERM0432,efu-miR-375,ema-miR-375a-3p,fru-miR-375,gac-miR-375…			ola-mir-375a#FMORYLATG0230	aal-mir-375a::AALO_1.0_LG3:18174106-18174206(+),aal-mir-375b::AALO_1.0_LG23:16445649-16445749(+),abu-mir-375-1,aca-mir-375,aca-mir-375#FMAMICALG0187,ame-mir-375a#FMAMEMELG0246,ame-mir-375b#FMAMEMELG0247,ami-mir-375,bbe-mir-375,bdi-mir-375a,bfl-mir-375,bta-mir-375,cac-mir-375a#FMCHAACEG0247,ccr-mir-375,cfa-mir-375,cgo-mir-375a,cgu-mir-375a,cin-mir-375,cli-mir-375,cpi-mir-375,cpo-mir-375,dno-mir-37…			259	215	20	39	62	32	2081	1338	1564	856	16877	1798	2066	891	4053.02	3145.94	475.76	529.122	681.648	362.791	1525.76	1086.26	1267.07	584.768	3099.41	1955.03	1667.19	970.97	False
a56	AGGGACTTTTAGGGGCAGCTGTG	Yes	ola-miR-365-2b-5p	ame-miR-365-2-5p#FMAMEMELM0169,cgo-miR-365-2b-5p,dre-miR-365-2-5p#FMDANRERM0189,ema-miR-365-2b-5p,gac-miR-365-2b-5p#FMGASACUM0162,gmo-miR-365-5p,hal-miR-365-2-5p,pfl-miR-365-2b-5p#FMPERFLUM0146,phy-miR-365-2-5p#FMPANHYPM0154			ola-mir-365-2b#FMORYLATG0229	aal-mir-365-2a::AALO_1.0_LG6:5168379-5168479(+),abu-mir-365,ame-mir-365-2a#FMAMEMELG0244,ame-mir-365-2b#FMAMEMELG0245,bdi-mir-365-2b,ccr-mir-365,cgo-mir-365-2b,dre-mir-365-2a#FMDANRERG0252,dre-mir-365-2b#FMDANRERG0253,ema-mir-365-2b,fru-mir-365,gac-mir-365-2b#FMGASACUG0220,gmo-mir-365,hal-mir-365-2a::Contig5___assem1:8520263-8520344(+),hal-mir-365-2b::Contig42___assem1:40277443-40277524(+),ipu-mi…			0	0	0	0	0	0	2	0	2	1	13	1	6	2	0	0	0	0	0	0	1.46638	0	1.6203	0.68314	2.38741	1.08733	4.84179	2.17951	False
a152	TAATGCCCCTAAAAATCCTTAT	Yes	ola-miR-365-2b-3p	aal-miR-365-1-3p,aal-miR-365-2-3p,abu-miR-365,aca-miR-365-3p,aca-miR-365-3p#FMAMICALM0344,ame-miR-365-1/2a-3p#FMAMEMELM0385,ami-miR-365-3p,bdi-miR-365-2b-3p,bta-miR-365-3p,cac-miR-365-2b-3p#FMCHAACEM0371,ccr-miR-365,cfa-miR-365,cgo-miR-365-2b-3p,cgr-miR-365-3p,cgu-miR-365-2b-3p,chi-miR-365-3p,cja-miR-365,cli-miR-365-3p,cpi-miR-365-3p,cpo-miR-365-3p,dno-miR-365-3p,dre-miR-365-3p#FMDANRERM0431,eca-…			ola-mir-365-2b#FMORYLATG0229	aal-mir-365-1::AALO_1.0_LG6:25057811-25057911(-),aal-mir-365-2a::AALO_1.0_LG6:5168379-5168479(+),aal-mir-365-2b::AALO_1.0_LG7:33076304-33076385(+),abu-mir-365,aca-mir-365,aca-mir-365-1#FMAMICALG0185,aca-mir-365-2#FMAMICALG0186,ame-mir-365-1#FMAMEMELG0243,ame-mir-365-2a#FMAMEMELG0244,ami-mir-365-1,ami-mir-365-2,bdi-mir-365-2b,bta-mir-365-1,bta-mir-365-2,cac-mir-365-2b#FMCHAACEG0246,ccr-mir-365,cfa…			2	1	0	4	5	1	41	21	11	70	1101	106	105	102	31.2974	14.6323	0	54.2689	54.9716	11.3372	30.0607	17.049	8.91165	47.8198	202.196	115.257	84.7314	111.155	False
a232	TGGCAGTGTCTTAGCTGGTTGT	Yes	ola-miR-34a-5p	aal-miR-34a-5p,abu-miR-34,aca-miR-34a-5p#FMAMICALM0143,aca-miR-34b-5p,age-miR-34a,ame-miR-34a-5p#FMAMEMELM0163,ami-miR-34a-5p,bdi-miR-34a-5p,bta-miR-34a,cac-miR-34a-5p#FMCHAACEM0162,ccr-miR-34,cfa-miR-34a,cgo-miR-34a-5p,cgr-miR-34a,cgu-miR-34a-5p,chi-miR-34a,cja-miR-34a,cli-miR-34a-5p,cpi-miR-34a-5p,cpo-miR-34a-5p,dno-miR-34a-5p,dre-miR-34a-5p#FMDANRERM0184,eca-miR-34a,efu-miR-34a,ema-miR-34a-5p,…			ola-mir-34a#FMORYLATG0227	aal-mir-34a::AALO_1.0_LG4:12304752-12304852(-),abu-mir-34,aca-mir-34a#FMAMICALG0180,aca-mir-34b,age-mir-34a,ame-mir-34a#FMAMEMELG0238,ami-mir-34a,bdi-mir-34a,bta-mir-34a,cac-mir-34a#FMCHAACEG0242,ccr-mir-34,cfa-mir-34a,cgo-mir-34a,cgr-mir-34a,cgu-mir-34a,chi-mir-34a,cja-mir-34a,cli-mir-34a,cpi-mir-34a,cpo-mir-34a,dno-mir-34a,dre-mir-34a#FMDANRERG0246,eca-mir-34a,efu-mir-34a,ema-mir-34a,gac-mir-34…			1	3	0	7	6	8	6	8	2	12	83	10	8	15	15.6487	43.8969	0	94.9706	65.966	90.6978	4.39913	6.49485	1.6203	8.19768	15.2427	10.8733	6.45573	16.3463	False
a76	CAATGTACCTGCAGTGCAACA	Yes	ola-miR-33ba-3p	aca-miR-33b-3p#FMAMICALM0338,mze-miR-33b,nbr-miR-33b,oni-miR-33b-3p,pme-miR-33ba-3p#FMPOEMEXM0299			ola-mir-33ba#FMORYLATG0226	abu-mir-33-2,aca-mir-33b#FMAMICALG0179,mze-mir-33b,nbr-mir-33b,oni-mir-33b,pme-mir-33ba#FMPOEMEXG0240			0	0	0	0	0	1	3	6	0	10	65	8	14	16	0	0	0	0	0	11.3372	2.19957	4.87114	0	6.8314	11.9371	8.69867	11.2975	17.4361	False
a192	TCCAGCATCAGTGATTTTGTT	Yes	ola-miR-338-3p	aal-miR-338-3p,abu-miR-338,aca-miR-338-3p,aca-miR-338-3p#FMAMICALM0336,ame-miR-338-1/2a-3p#FMAMEMELM0379,ame-miR-338-2b-3p#FMAMEMELM0380,ami-miR-338-3p,bdi-miR-338-3p,bta-miR-338,cac-miR-338-3p#FMCHAACEM0364,ccr-miR-338,cfa-miR-338,cgo-miR-338-3p,cgr-miR-338,cgu-miR-338-3p,chi-miR-338-3p,cli-miR-338a-3p,cli-miR-338b-3p,cpi-miR-338a-3p,cpi-miR-338b-3p,cpo-miR-338-3p,dno-miR-338-3p,dre-miR-338-3p#F…			ola-mir-338-1a#FMORYLATG0222,ola-mir-338-1b#FMORYLATG0223,ola-mir-338-2a#FMORYLATG0224	aal-mir-338-1a::AALO_1.0_LG6:16659268-16659346(-),aal-mir-338-1b::AALO_1.0_LG22:15080498-15080576(+),aal-mir-338-2b::AALO_1.0_LG22:6788842-6788924(+),abu-mir-338-1,abu-mir-338-2,abu-mir-338-3,aca-mir-338,aca-mir-338-1#FMAMICALG0176,aca-mir-338-2#FMAMICALG0177,ame-mir-338-1a#FMAMEMELG0233,ame-mir-338-1b#FMAMEMELG0234,ame-mir-338-2a#FMAMEMELG0235,ame-mir-338-2b#FMAMEMELG0236,ami-mir-338-1,ami-mir-3…			30	19	8	30	29	26	271	160	167	350	1800	134	233	178	469.462	278.014	190.304	407.017	318.835	294.768	198.694	129.897	135.295	239.099	330.565	145.703	188.023	193.976	False
a6	AACAACATCCTGGTGCTGCCTGAGT	Yes	ola-miR-338-1b-5p	bdi-miR-338-1b-5p,cac-miR-338-1b-5p#FMCHAACEM0161,cgo-miR-338-1b-5p,cgu-miR-338-1b-5p,ema-miR-338-1b-5p,gac-miR-338-1b-5p#FMGASACUM0159,ggi-miR-338-1b-5p,nco-miR-338-1b-5p,pme-miR-338-1-5p#FMPOEMEXM0136,ssa-miR-338a-4-5p			ola-mir-338-1b#FMORYLATG0223	abu-mir-338-1,bdi-mir-338-1b,cac-mir-338-1b#FMCHAACEG0237,cgo-mir-338-1b,cgu-mir-338-1b,ema-mir-338-1b,fru-mir-338,gac-mir-338-1b#FMGASACUG0213,ggi-mir-338-1b,mze-mir-338-1,nbr-mir-338-1,nco-mir-338-1b,oni-mir-338-1,pfl-mir-338-1b#FMPERFLUG0241,pme-mir-338-1a#FMPOEMEXG0235,pme-mir-338-1b#FMPOEMEXG0236,pny-mir-338-1,ssa-mir-338a-4,tni-mir-338			0	0	0	0	0	0	2	0	0	0	4	1	5	1	0	0	0	0	0	0	1.46638	0	0	0	0.734589	1.08733	4.03483	1.08975	False
a131	GTGCATTGTAGTTGCATTGC	Yes	ola-miR-33-5p	aal-miR-33a-5p,abu-miR-33-5p,aca-miR-33-5p,aca-miR-33-5p#FMAMICALM0140,ame-miR-33ba-5p#FMAMEMELM0162,ami-miR-33-5p,bbe-miR-33-5p,bfl-miR-33,bta-miR-33a,cac-miR-33-5p#FMCHAACEM0159,cfa-miR-33a,cgo-miR-33-5p,cgr-miR-33,cgu-miR-33-5p,chi-miR-33a-5p,cin-miR-33,cja-miR-33,cli-miR-33-5p,cpi-miR-33-5p,cpo-miR-33a-5p,dno-miR-33a-5p,eca-miR-33a,efu-miR-33,ema-miR-33-5p,gac-miR-33-5p#FMGASACUM0157,gga-miR-…			ola-mir-33a#FMORYLATG0225,ola-mir-33ba#FMORYLATG0226	aal-mir-33a::AALO_1.0_LG6:17069781-17069859(+),abu-mir-33-1,abu-mir-33-2,aca-mir-33-1,aca-mir-33-2,aca-mir-33a#FMAMICALG0178,aca-mir-33b#FMAMICALG0179,ame-mir-33ba#FMAMEMELG0237,ami-mir-33-1,ami-mir-33-2,bbe-mir-33-1,bbe-mir-33-2,bdi-mir-33a,bdi-mir-33ba,bdi-mir-33bb,bfl-mir-33-1,bfl-mir-33-2,bta-mir-33a,cac-mir-33a#FMCHAACEG0239,cac-mir-33ba#FMCHAACEG0240,cac-mir-33bb#FMCHAACEG0241,cfa-mir-33a,c…			3	3	3	8	14	7	59	23	10	61	261	28	66	47	46.9462	43.8969	71.364	108.538	153.921	79.3606	43.2581	18.6727	8.1015	41.6716	47.9319	30.4453	53.2597	51.2184	False
a246	TGTAAACATCCTTGACTGGAAG	No	ola-miR-30e-5p	aal-miR-30e-5p,abu-miR-30a-5p,aca-miR-30e-5p,aca-miR-30e-5p#FMAMICALM0138,ame-miR-30e-1-5p#FMAMEMELM0156,ami-miR-30e-5p,bdi-miR-30e-5p,bta-miR-30e-5p,cac-miR-30e-5p#FMCHAACEM0157,cgo-miR-30e-5p,cgr-miR-30e-5p,cgu-miR-30e-5p,chi-miR-30e-5p,cja-miR-30e,cli-miR-30e-5p,cpi-miR-30e-5p,cpo-miR-30e-5p,dno-miR-30e-5p,dre-miR-30e-5p#FMDANRERM0178,eca-miR-30e,ema-miR-30e-5p,gac-miR-30e-5p#FMGASACUM0154,gga…			ola-mir-30e-1#FMORYLATG0217,ola-mir-30e-2#FMORYLATG0218	aal-mir-30e-1::AALO_1.0_LG20:12649093-12649174(-),aal-mir-30e-2::AALO_1.0_LG18:20954019-20954099(+),abu-mir-30a-1,abu-mir-30a-2,aca-mir-30e,aca-mir-30e-1#FMAMICALG0172,aca-mir-30e-2#FMAMICALG0173,ame-mir-30e-1#FMAMEMELG0229,ami-mir-30e,bdi-mir-30e-1,bdi-mir-30e-2,bta-mir-30e,cac-mir-30e-1#FMCHAACEG0231,cac-mir-30e-2#FMCHAACEG0232,cfa-mir-30e,cgo-mir-30e-1,cgo-mir-30e-2,cgr-mir-30e,cgu-mir-30e-1,c…			422	387	245	843	748	820	6237	3638	1414	8967	27697	5219	8267	6248	6603.76	5662.7	5828.06	11437.2	8223.76	9296.53	4572.9	2953.53	1145.55	6125.72	5086.47	5674.79	6671.19	6808.78	False
a114	CTTTCAGTCGGATGTTTGCAGC	Multiple	ola-miR-30e-1-3p	aal-miR-30e-3p,abu-miR-30a-3p,aca-miR-30a-3p,aca-miR-30e-3p,aca-miR-30e-3p#FMAMICALM0334,ame-miR-30e-1-3p#FMAMEMELM0376,ami-miR-30a-3p,ami-miR-30e-3p,bdi-miR-30e-3p,cac-miR-30e-3p#FMCHAACEM0362,cfa-miR-30e,cgo-miR-30e-3p,cgr-miR-30a-3p,cgr-miR-30e-3p,cgu-miR-30e-3p,chi-miR-30a-3p,chi-miR-30e-3p,cli-miR-30a-3p,cli-miR-30e-3p,cpi-miR-30a-3p,cpi-miR-30e-3p,cpo-miR-30a-3p,cpo-miR-30e-3p,dma-miR-30e,d…			ola-mir-30e-1#FMORYLATG0217,ola-mir-30e-2#FMORYLATG0218	aal-mir-30e-1::AALO_1.0_LG20:12649093-12649174(-),aal-mir-30e-2::AALO_1.0_LG18:20954019-20954099(+),abu-mir-30a-1,abu-mir-30a-2,aca-mir-30a,aca-mir-30e,aca-mir-30e-1#FMAMICALG0172,aca-mir-30e-2#FMAMICALG0173,ame-mir-30e-1#FMAMEMELG0229,ami-mir-30a,ami-mir-30e,bdi-mir-30e-1,bdi-mir-30e-2,bta-mir-30a,bta-mir-30e,cac-mir-30e-1#FMCHAACEG0231,cac-mir-30e-2#FMCHAACEG0232,cfa-mir-30a,cfa-mir-30e,cgo-mir…			114	144	128	169	233	220	2410	1979	2529	1863	8855	1250	1863	1527	1783.95	2107.05	3044.86	2292.86	2561.68	2494.19	1766.98	1606.66	2048.87	1272.69	1626.2	1359.17	1503.38	1664.05	False
a244	TGTAAACATCCTACACTCTCAGC	No	ola-miR-30c-2-5p	aal-miR-30c-5p,abu-miR-30b,aca-miR-30c-5p,aca-miR-30c-5p#FMAMICALM0137,ame-miR-30c-5p#FMAMEMELM0154,ami-miR-30c-5p,bdi-miR-30c-2-5p,bta-miR-30c,bta-miR-30f,cac-miR-30c-2-5p#FMCHAACEM0156,cfa-miR-30c,cgo-miR-30c-2-5p,cgr-miR-30c-2,cgu-miR-30c-2-5p,chi-miR-30c-5p,chi-miR-30f-5p,cja-miR-30c,cli-miR-30c-5p,cpi-miR-30c-5p,cpo-miR-30c-5p,dno-miR-30c-5p,dre-miR-30c-5p#FMDANRERM0176,eca-miR-30c,efu-miR-3…			ola-mir-30c-2#FMORYLATG0216	aal-mir-30c-1::AALO_1.0_LG18:20959900-20959981(+),aal-mir-30c-2::AALO_1.0_LG20:12648783-12648862(-),abu-mir-30b,aca-mir-30c-1,aca-mir-30c-1#FMAMICALG0170,aca-mir-30c-2,aca-mir-30c-2#FMAMICALG0171,ame-mir-30c-1#FMAMEMELG0226,ame-mir-30c-2#FMAMEMELG0227,ami-mir-30c-1,ami-mir-30c-2,bdi-mir-30c-2,bta-mir-30c,bta-mir-30f,cac-mir-30c-2#FMCHAACEG0230,cfa-mir-30c-1,cfa-mir-30c-2,cgo-mir-30c-2,cgr-mir-30c…			127	155	89	290	237	278	1289	637	310	1833	6893	1439	2016	1748	1987.39	2268.01	2117.13	3934.5	2605.66	3151.75	945.08	517.152	251.146	1252.2	1265.88	1564.67	1626.84	1904.89	False
a108	CTGGGAGAGGGGTGTTTACGCT	Yes	ola-miR-30c-2-3p	aal-miR-30c-2-3p,aca-miR-30c-2-3p#FMAMICALM0333,ame-miR-30c-2-3p#FMAMEMELM0374,hal-miR-30c-2a-3p,loc-miR-30c-2-3p#FMLEPOCUM0317,phy-miR-30c-2-3p#FMPANHYPM0342,ssa-miR-30a-4-3p			ola-mir-30c-2#FMORYLATG0216	aal-mir-30c-2::AALO_1.0_LG20:12648783-12648862(-),abu-mir-30b,aca-mir-30c-2#FMAMICALG0171,ame-mir-30c-2#FMAMEMELG0227,hal-mir-30c-2::Contig25___assem1:14029186-14029265(-),loc-mir-30c-2#FMLEPOCUG0168,mze-mir-30b,nbr-mir-30b,oni-mir-30b,phy-mir-30c-2#FMPANHYPG0231,pny-mir-30b,ssa-mir-30a-4			0	0	0	1	0	0	2	0	0	0	11	0	1	1	0	0	0	13.5672	0	0	1.46638	0	0	0	2.02012	0	0.806966	1.08975	False
a243	TGTAAACATCCTACACTCTC	Multiple	ola-miR-30c-1-5p	aal-miR-30c-5p,abu-miR-30b,abu-miR-30c,aca-miR-30c-5p,aca-miR-30c-5p#FMAMICALM0137,ame-miR-30c-5p#FMAMEMELM0154,ami-miR-30c-5p,bdi-miR-30c-1-5p,bdi-miR-30c-2-5p,bta-miR-30c,cac-miR-30c-1-5p#FMCHAACEM0155,cac-miR-30c-2-5p#FMCHAACEM0156,cfa-miR-30c,cgo-miR-30c-1-5p,cgo-miR-30c-2-5p,cgr-miR-30c-2,cgu-miR-30c-1-5p,cgu-miR-30c-2-5p,chi-miR-30c-5p,cja-miR-30c,cli-miR-30c-5p,cpi-miR-30c-5p,cpo-miR-30c-5…			ola-mir-30c-1#FMORYLATG0215,ola-mir-30c-2#FMORYLATG0216	aal-mir-30c-1::AALO_1.0_LG18:20959900-20959981(+),aal-mir-30c-2::AALO_1.0_LG20:12648783-12648862(-),abu-mir-30b,abu-mir-30c,aca-mir-30c-1,aca-mir-30c-1#FMAMICALG0170,aca-mir-30c-2,aca-mir-30c-2#FMAMICALG0171,ame-mir-30c-1#FMAMEMELG0226,ame-mir-30c-2#FMAMEMELG0227,ami-mir-30c-1,ami-mir-30c-2,bdi-mir-30c-1,bdi-mir-30c-2,bta-mir-30c,cac-mir-30c-1#FMCHAACEG0229,cac-mir-30c-2#FMCHAACEG0230,cfa-mir-30c…			14	13	6	35	45	32	178	102	86	270	848	161	257	211	219.082	190.22	142.728	474.853	494.745	362.791	130.508	82.8093	69.6729	184.448	155.733	175.061	207.39	229.938	False
a245	TGTAAACATCCTACACTCTCGG	No	ola-miR-30c-1-5p	abu-miR-30c,bdi-miR-30c-1-5p,cac-miR-30c-1-5p#FMCHAACEM0155,cgo-miR-30c-1-5p,cgu-miR-30c-1-5p,ema-miR-30c-1-5p,fru-miR-30c,gac-miR-30c-1-5p#FMGASACUM0152,ggi-miR-30c-1-5p,gmo-miR-30d-5p,mze-miR-30c,nbr-miR-30c,nco-miR-30c-1-5p,oni-miR-30c,pfl-miR-30c-1-5p#FMPERFLUM0138,pme-miR-30c-2-5p#FMPOEMEXM0132,pny-miR-30c,tni-miR-30c			ola-mir-30c-1#FMORYLATG0215	abu-mir-30c,bdi-mir-30c-1,cac-mir-30c-1#FMCHAACEG0229,cgo-mir-30c-1,cgu-mir-30c-1,ema-mir-30c-1,fru-mir-30c,gac-mir-30c-1#FMGASACUG0206,ggi-mir-30c-1,gmo-mir-30d,mze-mir-30c,nbr-mir-30c,nco-mir-30c-1,oni-mir-30c,pfl-mir-30c-1#FMPERFLUG0233,pme-mir-30c-2#FMPOEMEXG0229,pny-mir-30c,tni-mir-30c			186	182	124	387	434	370	1393	872	486	1983	7350	1288	2242	1874	2910.66	2663.08	2949.71	5250.52	4771.54	4194.77	1021.33	707.939	393.733	1354.67	1349.81	1400.49	1809.22	2042.2	False
a90	CCGGGAGTGGGACTGTTTGCACT	Yes	ola-miR-30c-1-3p	gmo-miR-30d-3p,pme-miR-30c-2-3p#FMPOEMEXM0293			ola-mir-30c-1#FMORYLATG0215	abu-mir-30c,fru-mir-30c,gmo-mir-30d,mze-mir-30c,nbr-mir-30c,oni-mir-30c,pme-mir-30c-2#FMPOEMEXG0229,pny-mir-30c,tni-mir-30c			29	20	34	36	53	45	650	527	641	403	2000	272	435	186	453.813	292.646	808.792	488.42	582.699	510.175	476.572	427.848	519.306	275.306	367.294	295.755	351.03	202.694	False
a241	TGTAAACATCCTACACTC	Multiple	ola-miR-30bb-5p	aal-miR-30ba-5p,aal-miR-30c-5p,abu-miR-30b,abu-miR-30c,abu-miR-30d,aca-miR-30b-5p,aca-miR-30b-5p#FMAMICALM0136,aca-miR-30c-5p,aca-miR-30c-5p#FMAMICALM0137,age-miR-30b,ame-miR-30ba-5p#FMAMEMELM0153,ame-miR-30c-5p#FMAMEMELM0154,ami-miR-30b-5p,ami-miR-30c-5p,bdi-miR-30bb-5p,bdi-miR-30c-1-5p,bdi-miR-30c-2-5p,bta-miR-30b-5p,bta-miR-30c,cac-miR-30bb-5p#FMCHAACEM0154,cac-miR-30c-1-5p#FMCHAACEM0155,cac-m…			ola-mir-30bb#FMORYLATG0214,ola-mir-30c-1#FMORYLATG0215,ola-mir-30c-2#FMORYLATG0216	aal-mir-30ba::AALO_1.0_LG13:25929292-25929369(+),aal-mir-30c-1::AALO_1.0_LG18:20959900-20959981(+),aal-mir-30c-2::AALO_1.0_LG20:12648783-12648862(-),abu-mir-30b,abu-mir-30c,abu-mir-30d,aca-mir-30b,aca-mir-30b#FMAMICALG0169,aca-mir-30c-1,aca-mir-30c-1#FMAMICALG0170,aca-mir-30c-2,aca-mir-30c-2#FMAMICALG0171,age-mir-30b,ame-mir-30ba#FMAMEMELG0225,ame-mir-30c-1#FMAMEMELG0226,ame-mir-30c-2#FMAMEMELG02…			0	1	0	0	0	0	5	1	4	14	50	4	20	12	0	14.6323	0	0	0	0	3.66594	0.811856	3.2406	9.56397	9.18236	4.34933	16.1393	13.077	False
a242	TGTAAACATCCTACACTCAGCT	Yes	ola-miR-30bb-5p	aal-miR-30ba-5p,abu-miR-30d,aca-miR-30b-5p,aca-miR-30b-5p#FMAMICALM0136,age-miR-30b,ame-miR-30ba-5p#FMAMEMELM0153,ami-miR-30b-5p,bdi-miR-30bb-5p,bta-miR-30b-5p,cac-miR-30bb-5p#FMCHAACEM0154,ccr-miR-30b,cfa-miR-30b,cgo-miR-30bb-5p,cgr-miR-30b-5p,cgu-miR-30bb-5p,chi-miR-30b-5p,cja-miR-30b,cpi-miR-30b-5p,cpo-miR-30b-5p,dno-miR-30b-5p,dre-miR-30ba-5p#FMDANRERM0175,eca-miR-30b,ema-miR-30bb-5p,fru-miR-…			ola-mir-30bb#FMORYLATG0214	aal-mir-30ba::AALO_1.0_LG13:25929292-25929369(+),abu-mir-30d,aca-mir-30b,aca-mir-30b#FMAMICALG0169,age-mir-30b,ame-mir-30ba#FMAMEMELG0225,ami-mir-30b,bdi-mir-30bb,bta-mir-30b,cac-mir-30bb#FMCHAACEG0228,ccr-mir-30b,cfa-mir-30b,cgo-mir-30bb,cgr-mir-30b,cgu-mir-30bb,chi-mir-30b,cja-mir-30b,cpi-mir-30b,cpo-mir-30b,dno-mir-30b,dre-mir-30ba#FMDANRERG0235,eca-mir-30b,ema-mir-30bb,fru-mir-30b,gac-mir-30b…			18	25	17	54	47	38	231	132	72	378	1779	277	348	326	281.677	365.807	404.396	732.631	516.733	430.815	169.367	107.165	58.3308	258.227	326.708	301.191	280.824	355.26	False
a240	TGTAAACATCCCCGACTGGAAG	Yes	ola-miR-30a-5p	aal-miR-30d-5p,aca-miR-30a/d-5p#FMAMICALM0135,aca-miR-30d-5p,ame-miR-30d-5p#FMAMEMELM0155,ami-miR-30d-5p,bdi-miR-30a-5p,bta-miR-30d,cac-miR-30a-5p#FMCHAACEM0153,ccr-miR-30d,cfa-miR-30d,cgo-miR-30a-5p,cgu-miR-30a-5p,cja-miR-30d,cli-miR-30d-5p,cpi-miR-30d-5p,cpo-miR-30d-5p,dno-miR-30d-5p,dre-miR-30d-5p#FMDANRERM0177,eca-miR-30d,ema-miR-30a-5p,fru-miR-30d,gac-miR-30a-5p#FMGASACUM0150,gga-miR-30d,ggi…			ola-mir-30a#FMORYLATG0213	aal-mir-30d::AALO_1.0_LG13:25928982-25929064(+),aca-mir-30a/d#FMAMICALG0168,aca-mir-30d,ame-mir-30d#FMAMEMELG0228,ami-mir-30d,bdi-mir-30a,bta-mir-30d,cac-mir-30a#FMCHAACEG0227,ccr-mir-30d,cfa-mir-30d,cgo-mir-30a,cgr-mir-30d,cgu-mir-30a,chi-mir-30d,cja-mir-30d,cli-mir-30d,cpi-mir-30d,cpo-mir-30d,dno-mir-30d,dre-mir-30a#FMDANRERG0234,dre-mir-30d#FMDANRERG0238,eca-mir-30d,efu-mir-30d,ema-mir-30a,fru…			623	804	493	795	1150	1144	9306	6377	4174	9361	37886	7193	8907	6914	9749.15	11764.4	11727.5	10785.9	12643.5	12969.8	6823.05	5177.21	3381.56	6394.88	6957.66	7821.19	7187.64	7534.55	False
a80	CAGTGCAATAGTATTGTC	No	ola-miR-301c-3p	aal-miR-301a-3p,aal-miR-301c-3p,abu-miR-301b,aca-miR-301a-3p,aca-miR-301a-3p#FMAMICALM0328,aca-miR-301b/c-3p#FMAMICALM0329,ame-miR-301a-3p#FMAMEMELM0369,ame-miR-301c-3p#FMAMEMELM0370,ami-miR-301a-3p,bdi-miR-301a-3p,bta-miR-301a,cac-miR-301a-3p#FMCHAACEM0356,cac-miR-301b/c-3p#FMCHAACEM0357,ccr-miR-301a,cfa-miR-301a,cgo-miR-301a-3p,cgo-miR-301b/c-3p,cgr-miR-301a-3p,cgu-miR-301a-3p,cgu-miR-301b/c-3p…			ola-mir-301c#FMORYLATG0212	aal-mir-301a::AALO_1.0_LG2:31535533-31535614(+),aal-mir-301c::AALO_1.0_LG12:17680748-17680827(-),abu-mir-301b-1,abu-mir-301b-2,aca-mir-301a,aca-mir-301a#FMAMICALG0166,aca-mir-301b/c#FMAMICALG0167,ame-mir-301a#FMAMEMELG0221,ame-mir-301b#FMAMEMELG0222,ame-mir-301c#FMAMEMELG0223,ami-mir-301a,bdi-mir-301a,bdi-mir-301b,bdi-mir-301c,bta-mir-301a,cac-mir-301a#FMCHAACEG0224,cac-mir-301b#FMCHAACEG0225,cac…			0	1	0	0	0	1	1	3	12	12	17	4	8	6	0	14.6323	0	0	0	11.3372	0.733188	2.43557	9.72179	8.19768	3.122	4.34933	6.45573	6.53852	False
a109	CTGGTTTCACGTGGTGGTTTAGA	Yes	ola-miR-29b-2a-5p	gmo-miR-29b-2-5p,pme-miR-29b-2a-5p#FMPOEMEXM0128			ola-mir-29b-2a#FMORYLATG0209	abu-mir-29b-1,gmo-mir-29b-2,mze-mir-29b-1,pme-mir-29b-2a#FMPOEMEXG0222,tni-mir-29b-1			0	0	0	0	1	0	2	1	0	0	6	1	2	0	0	0	0	0	10.9943	0	1.46638	0.811856	0	0	1.10188	1.08733	1.61393	0	False
a165	TAGCACCATTTGAAATCGGTG	Yes	ola-miR-29b-1b-3p	abu-miR-29d,cac-miR-29b-1a-1/1b-3p#FMCHAACEM0353,cgo-miR-29b-1b-3p,cgu-miR-29b-1a-2/1b-3p,ema-miR-29b-1b-3p,ggi-miR-29b-1b-3p,nco-miR-29b-1b-3p,oni-miR-29d,pme-miR-29b-1b-3p#FMPOEMEXM0288			ola-mir-29b-1b#FMORYLATG0208	abu-mir-29d,bdi-mir-29b-1b,cac-mir-29b-1a-1#FMCHAACEG0217,cac-mir-29b-1b#FMCHAACEG0221,cgo-mir-29b-1b,cgu-mir-29b-1a-2,cgu-mir-29b-1b,ema-mir-29b-1b,gac-mir-29b-1b#FMGASACUG0198,ggi-mir-29b-1b,nco-mir-29b-1b,oni-mir-29d,pfl-mir-29b-1b#FMPERFLUG0225,pme-mir-29a-3b#FMPOEMEXG0219			0	0	0	1	1	0	9	4	4	7	34	4	8	7	0	0	0	13.5672	10.9943	0	6.5987	3.24743	3.2406	4.78198	6.244	4.34933	6.45573	7.62827	False
a121	GCTGGTTTCAGATGGTGGCTTAGA	Yes	ola-miR-29b-1a-5p	ame-miR-29b-1a-1-5p#FMAMEMELM0145,pfl-miR-29b-1a-5p#FMPERFLUM0130,phy-miR-29b-1a-1-5p#FMPANHYPM0135,pme-miR-29b-1a-5p#FMPOEMEXM0126			ola-mir-29b-1a#FMORYLATG0207	abu-mir-29b-2,ame-mir-29b-1a-1#FMAMEMELG0217,bdi-mir-29b-1a-1,bdi-mir-29b-1a-2,gac-mir-29b-1a-1#FMGASACUG0196,gac-mir-29b-1a-2#FMGASACUG0197,nbr-mir-29b,oni-mir-29b-2,pfl-mir-29b-1a-1#FMPERFLUG0222,pfl-mir-29b-1a-2#FMPERFLUG0223,phy-mir-29b-1a-1#FMPANHYPG0221,pme-mir-29b-1a#FMPOEMEXG0220,pny-mir-29b			0	0	0	0	0	0	0	1	1	3	4	0	0	1	0	0	0	0	0	0	0	0.811856	0.81015	2.04942	0.734589	0	0	1.08975	False
a163	TAGCACCATTTGAAATCAGTGT	Yes	ola-miR-29b-1/2a-3p	aal-miR-29b-1a/2a-3p,abu-miR-29b,aca-miR-29b,aca-miR-29b-3p#FMAMICALM0327,age-miR-29b,aja-miR-29b,ame-miR-29b-3p#FMAMEMELM0368,ami-miR-29b-3p,bbe-miR-29b-3p,bdi-miR-29b-1a/2a-3p,bta-miR-29b,cac-miR-29b-1a/2a-3p#FMCHAACEM0354,ccr-miR-29b,cfa-miR-29b,cgo-miR-29b-1a/2a-3p,cgr-miR-29b-3p,cgu-miR-29b-1a-1/2a-3p,chi-miR-29b-3p,cja-miR-29b,cli-miR-29b-3p,cpi-miR-29b-3p,cpo-miR-29b-3p,dno-miR-29b-3p,dre-…			ola-mir-29b-1a#FMORYLATG0207,ola-mir-29b-2a#FMORYLATG0209	aal-mir-29b-1a::AALO_1.0_LG4:22606901-22606977(-),aal-mir-29b-2a::AALO_1.0_LG23:774769-774850(-),abu-mir-29b-1,abu-mir-29b-2,aca-mir-29b-1,aca-mir-29b-1#FMAMICALG0164,aca-mir-29b-2,aca-mir-29b-2#FMAMICALG0165,age-mir-29b,aja-mir-29b,ame-mir-29b-1a-1#FMAMEMELG0217,ame-mir-29b-1a-2#FMAMEMELG0218,ame-mir-29b-1b#FMAMEMELG0219,ame-mir-29b-2a#FMAMEMELG0220,ami-mir-29b-1,ami-mir-29b-2,bbe-mir-29b,bdi-mi…			8	0	1	3	2	3	55	47	30	112	227	35	56	59	125.19	0	23.788	40.7017	21.9887	34.0117	40.3254	38.1572	24.3045	76.5117	41.6879	38.0567	45.1901	64.2954	False
a164	TAGCACCATTTGAAATCGGT	Multiple	ola-miR-29a-3p	aal-miR-29a-3p,abu-miR-29a,abu-miR-29d,aca-miR-29a-3p,aca-miR-29a-3p#FMAMICALM0326,aja-miR-29c,ame-miR-29a-3p#FMAMEMELM0367,ami-miR-29a-3p,bdi-miR-29a/b-1b-3p,bta-miR-29c,cac-miR-29a-3b-3p#FMCHAACEM0352,cac-miR-29b-1a-1/1b-3p#FMCHAACEM0353,ccr-miR-29a,cfa-miR-29c,cgo-miR-29a-3p,cgo-miR-29b-1b-3p,cgr-miR-29c-3p,cgu-miR-29a-3b-3p,cgu-miR-29b-1a-2/1b-3p,cja-miR-29c,cli-miR-29a-3p,cpi-miR-29a-3p,cpo-…			ola-mir-29a-1#FMORYLATG0204,ola-mir-29a-3a#FMORYLATG0205,ola-mir-29a-3b#FMORYLATG0206,ola-mir-29b-1b#FMORYLATG0208	aal-mir-29a-1::AALO_1.0_LG23:774029-774107(-),aal-mir-29a-2::AALO_1.0_LG4:28583485-28583585(+),aal-mir-29a-3a::AALO_1.0_LG4:22606695-22606771(-),abu-mir-29a-1,abu-mir-29a-2,abu-mir-29a-3,abu-mir-29d,aca-mir-29a-1,aca-mir-29a-1#FMAMICALG0161,aca-mir-29a-2,aca-mir-29a-2#FMAMICALG0162,aca-mir-29a-3#FMAMICALG0163,aja-mir-29c,ame-mir-29a-1#FMAMEMELG0214,ame-mir-29a-2#FMAMEMELG0215,ame-mir-29a-3a#FMAME…			0	1	1	0	2	0	8	5	2	17	39	11	12	6	0	14.6323	23.788	0	21.9887	0	5.86551	4.05928	1.6203	11.6134	7.16224	11.9607	9.68359	6.53852	False
a162	TAGCACCATTTGAAATC	Multiple	ola-miR-29a-3p	aal-miR-29a-3p,aal-miR-29b-1a/2a-3p,abu-miR-29a,abu-miR-29b,abu-miR-29d,aca-miR-29a-3p,aca-miR-29a-3p#FMAMICALM0326,aca-miR-29b,aca-miR-29b-3p#FMAMICALM0327,age-miR-29b,aja-miR-29b,aja-miR-29c,ame-miR-29a-3p#FMAMEMELM0367,ame-miR-29b-3p#FMAMEMELM0368,ami-miR-29a-3p,ami-miR-29b-3p,bbe-miR-29b-3p,bdi-miR-29a/b-1b-3p,bdi-miR-29b-1a/2a-3p,bta-miR-29b,bta-miR-29c,bta-miR-29d-3p,cac-miR-29a-3b-3p#FMCHA…			ola-mir-29a-1#FMORYLATG0204,ola-mir-29a-3a#FMORYLATG0205,ola-mir-29a-3b#FMORYLATG0206,ola-mir-29b-1a#FMORYLATG0207,ola-mir-29b-1b#FMORYLATG0208,ola-mir-29b-2a#FMORYLATG0209	aal-mir-29a-1::AALO_1.0_LG23:774029-774107(-),aal-mir-29a-2::AALO_1.0_LG4:28583485-28583585(+),aal-mir-29a-3a::AALO_1.0_LG4:22606695-22606771(-),aal-mir-29b-1a::AALO_1.0_LG4:22606901-22606977(-),aal-mir-29b-2a::AALO_1.0_LG23:774769-774850(-),abu-mir-29a-1,abu-mir-29a-2,abu-mir-29a-3,abu-mir-29b-1,abu-mir-29b-2,abu-mir-29d,aca-mir-29a-1,aca-mir-29a-1#FMAMICALG0161,aca-mir-29a-2,aca-mir-29a-2#FMAMI…			1	0	0	1	0	0	0	1	4	3	7	1	5	2	15.6487	0	0	13.5672	0	0	0	0.811856	3.2406	2.04942	1.28553	1.08733	4.03483	2.17951	False
a166	TAGCACCATTTGAAATCGGTTA	Yes	ola-miR-29a-3p	aal-miR-29a-3p,abu-miR-29a,aca-miR-29a-3p,aca-miR-29a-3p#FMAMICALM0326,aja-miR-29c,ame-miR-29a-3p#FMAMEMELM0367,ami-miR-29a-3p,bta-miR-29c,cac-miR-29a-3b-3p#FMCHAACEM0352,ccr-miR-29a,cfa-miR-29c,cgo-miR-29a-3p,cgr-miR-29c-3p,cgu-miR-29a-3b-3p,cja-miR-29c,cli-miR-29a-3p,cpi-miR-29a-3p,cpo-miR-29c-3p,dno-miR-29c-3p,eca-miR-29c,efu-miR-29c,ema-miR-29a-1/3b-3p,fru-miR-29a,gga-miR-29a-3p,ggi-miR-29a-3…			ola-mir-29a-1#FMORYLATG0204,ola-mir-29a-3a#FMORYLATG0205,ola-mir-29a-3b#FMORYLATG0206	aal-mir-29a-1::AALO_1.0_LG23:774029-774107(-),aal-mir-29a-2::AALO_1.0_LG4:28583485-28583585(+),aal-mir-29a-3a::AALO_1.0_LG4:22606695-22606771(-),abu-mir-29a-1,abu-mir-29a-2,abu-mir-29a-3,aca-mir-29a-1,aca-mir-29a-1#FMAMICALG0161,aca-mir-29a-2,aca-mir-29a-2#FMAMICALG0162,aca-mir-29a-3#FMAMICALG0163,aja-mir-29c,ame-mir-29a-1#FMAMEMELG0214,ame-mir-29a-2#FMAMEMELG0215,ame-mir-29a-3a#FMAMEMELG0216,ami…			4	6	0	6	7	4	53	26	18	76	326	46	52	63	62.5949	87.7937	0	81.4034	76.9603	45.3489	38.859	21.1083	14.5827	51.9187	59.869	50.0173	41.9622	68.6544	False
a267	TTCACAGTGGCTAAGTTCAGT	Yes	ola-miR-27e-3p	aal-miR-27e-1-3p,abu-miR-27e,aca-miR-27e-3p#FMAMICALM0325,ame-miR-27e-1-3p#FMAMEMELM0366,bdi-miR-27e-3p,cac-miR-27e-3p#FMCHAACEM0350,cgo-miR-27e-3p,cgu-miR-27e-3p,dre-miR-27e-1-3p#FMDANRERM0412,ema-miR-27e-3p,fru-miR-27e,gac-miR-27e-3p#FMGASACUM0339,ggi-miR-27e-3p,gmo-miR-27a-3p,hal-miR-27e-1-3p,hal-miR-27e-2-3p,ipu-miR-27e,loc-miR-27e-3p#FMLEPOCUM0310,mze-miR-27e,nbr-miR-27e,nco-miR-27e-3p,oni-m…			ola-mir-27e-1#FMORYLATG0202,ola-mir-27e-2#FMORYLATG0203	aal-mir-27e-1::AALO_1.0_LG9:24131387-24131470(+),abu-mir-27e-1,abu-mir-27e-2,aca-mir-27e#FMAMICALG0160,ame-mir-27e-1#FMAMEMELG0213,bdi-mir-27e-1,bdi-mir-27e-2,cac-mir-27e-1#FMCHAACEG0213,cac-mir-27e-2#FMCHAACEG0214,cgo-mir-27e-1,cgo-mir-27e-2,cgu-mir-27e-1,cgu-mir-27e-2,dre-mir-27e-1#FMDANRERG0224,ema-mir-27e-1,ema-mir-27e-2,fru-mir-27e,gac-mir-27e-1#FMGASACUG0191,gac-mir-27e-2#FMGASACUG0192,ggi-…			61	89	52	159	164	125	534	340	198	524	3918	428	508	410	954.572	1302.27	1236.98	2157.19	1803.07	1417.15	391.523	276.031	160.41	357.966	719.529	465.379	409.939	446.799	False
a42	AGAGCTTAGCTAATTGGTGAG	Yes	ola-miR-27e-1-5p	ame-miR-27e-1-5p#FMAMEMELM0143,bdi-miR-27e-1-5p,cac-miR-27e-1-5p#FMCHAACEM0142,cgo-miR-27e-1-5p,ema-miR-27e-1-5p,gac-miR-27e-1-5p#FMGASACUM0139,gmo-miR-27a-5p,pme-miR-27e-1-5p#FMPOEMEXM0124,ssa-miR-27c-2-5p,ssa-miR-27c-5p			ola-mir-27e-1#FMORYLATG0202	abu-mir-27e-1,ame-mir-27e-1#FMAMEMELG0213,bdi-mir-27e-1,cac-mir-27e-1#FMCHAACEG0213,cgo-mir-27e-1,cgu-mir-27e-1,ema-mir-27e-1,gac-mir-27e-1#FMGASACUG0191,ggi-mir-27e-1,gmo-mir-27a-2,mze-mir-27e-1,nbr-mir-27e-1,oni-mir-27e-1,pfl-mir-27e-1#FMPERFLUG0217,phy-mir-27e-1#FMPANHYPG0217,pme-mir-27e-1#FMPOEMEXG0215,pny-mir-27e-1,ssa-mir-27c-1,ssa-mir-27c-2,tni-mir-27e			0	0	0	0	0	0	0	1	1	0	4	1	2	1	0	0	0	0	0	0	0	0.811856	0.81015	0	0.734589	1.08733	1.61393	1.08975	False
a270	TTCACAGTGGTTAAGTTCTGC	Yes	ola-miR-27c-3p	aal-miR-27c-3p,aal-miR-27d-3p,abu-miR-27c,aca-miR-27c-3p#FMAMICALM0324,ame-miR-27c-3p#FMAMEMELM0365,bdi-miR-27c-3p,cac-miR-27c-3p#FMCHAACEM0348,ccr-miR-27c-3p,cgo-miR-27c-3p,cgu-miR-27c-3p,dre-miR-27c-3p#FMDANRERM0410,ema-miR-27c-3p,fru-miR-27c,gac-miR-27c-3p#FMGASACUM0338,ggi-miR-27c-3p,gmo-miR-27c-3p,hal-miR-27ca-3p,hal-miR-27cb-3p,ipu-miR-27c,loc-miR-27c-3p#FMLEPOCUM0309,nco-miR-27c-3p,oni-miR…			ola-mir-27c#FMORYLATG0200	aal-mir-27b::AALO_1.0_LG24:7277306-7277388(-),aal-mir-27c::AALO_1.0_LG22:27176308-27176390(-),aal-mir-27d::AALO_1.0_LG7:35501429-35501529(+),abu-mir-27c,aca-mir-27c#FMAMICALG0159,ame-mir-27c#FMAMEMELG0212,bdi-mir-27c,cac-mir-27c#FMCHAACEG0211,ccr-mir-27c,cgo-mir-27c,cgu-mir-27c,dre-mir-27c#FMDANRERG0222,ema-mir-27c,fru-mir-27c,gac-mir-27c#FMGASACUG0190,ggi-mir-27c,gmo-mir-27c,hal-mir-27ca::Contig…			153	165	79	280	227	228	2503	1686	1067	3973	25596	3763	3707	3972	2394.25	2414.33	1879.25	3798.83	2495.71	2584.89	1835.17	1368.79	864.43	2714.12	4700.63	4091.64	2991.42	4328.5	False
a43	AGAGCTTAGCTGATTGGTGAAC	Yes	ola-miR-27b-5p	aal-miR-27b-5p,aal-miR-27e-1-5p,aca-miR-27b-5p,aca-miR-27b/d-5p#FMAMICALM0128,ame-miR-27b-5p#FMAMEMELM0141,ami-miR-27b-5p,bdi-miR-27b-5p,cac-miR-27b-5p#FMCHAACEM0139,cgo-miR-27b-5p,cgr-miR-27b-5p,cgu-miR-27b-5p,chi-miR-27b-5p,cli-miR-27b-5p,cpi-miR-27b-5p,cpo-miR-27b-5p,dno-miR-27b-5p,dre-miR-27b-5p#FMDANRERM0161,ema-miR-27b-5p,gac-miR-27b-5p#FMGASACUM0137,gga-miR-27b-5p,ggi-miR-27b-5p,gmo-miR-27…			ola-mir-27b#FMORYLATG0199	aal-mir-27b::AALO_1.0_LG24:7277306-7277388(-),aal-mir-27e-1::AALO_1.0_LG9:24131387-24131470(+),abu-mir-27b,aca-mir-27b,aca-mir-27b/d#FMAMICALG0158,ame-mir-27b#FMAMEMELG0211,ami-mir-27b,bdi-mir-27b,bta-mir-27b,cac-mir-27b#FMCHAACEG0210,ccr-mir-27d,cfa-mir-27b,cgo-mir-27b,cgr-mir-27b,cgu-mir-27b,chi-mir-27b,cja-mir-27b,cli-mir-27b,cpi-mir-27b,cpo-mir-27b,dma-mir-27b,dno-mir-27b,dre-mir-27b#FMDANRER…			1	1	4	4	4	3	96	91	75	73	434	65	58	40	15.6487	14.6323	95.152	54.2689	43.9773	34.0117	70.3861	73.8789	60.7612	49.8692	79.7029	70.6767	46.804	43.5901	False
a269	TTCACAGTGGCTAAGTTCTGC	Yes	ola-miR-27b-3p	aal-miR-27b-3p,abu-miR-27b,aca-miR-27b-3p,aca-miR-27b/d-3p#FMAMICALM0323,ame-miR-27b-3p#FMAMEMELM0364,ami-miR-27b-3p,bdi-miR-27b/d-3p,bta-miR-27b,cac-miR-27b-3p#FMCHAACEM0347,cac-miR-27d-3p#FMCHAACEM0349,ccr-miR-27d,cfa-miR-27b,cgo-miR-27b-3p,cgo-miR-27d-3p,cgr-miR-27b-3p,cgu-miR-27b-3p,cgu-miR-27d-3p,chi-miR-27b-3p,cja-miR-27b,cli-miR-27b-3p,cpi-miR-27b-3p,cpo-miR-27b-3p,dma-miR-27b,dno-miR-27b-…			ola-mir-27b#FMORYLATG0199	aal-mir-27b::AALO_1.0_LG24:7277306-7277388(-),abu-mir-27b,aca-mir-27b,aca-mir-27b/d#FMAMICALG0158,ame-mir-27b#FMAMEMELG0211,ami-mir-27b,bdi-mir-27b,bdi-mir-27d,bta-mir-27b,cac-mir-27b#FMCHAACEG0210,cac-mir-27d#FMCHAACEG0212,ccr-mir-27d,cfa-mir-27b,cgo-mir-27b,cgo-mir-27d,cgr-mir-27b,cgu-mir-27b,cgu-mir-27d,chi-mir-27b,cja-mir-27b,cli-mir-27b,cpi-mir-27b,cpo-mir-27b,dma-mir-27b,dno-mir-27b,dre-mir…			337	401	274	744	870	788	6312	4734	4285	7911	21978	5926	6020	6211	5273.62	5867.55	6517.91	10094	9565.06	8933.73	4627.88	3843.33	3471.49	5404.32	4036.2	6443.54	4857.93	6768.46	False
a266	TTCACAGTGGCTAAGTTC	Multiple	ola-miR-27a-3p	aal-miR-27a-3p,aal-miR-27b-3p,aal-miR-27e-1-3p,abu-miR-27a,abu-miR-27b,abu-miR-27d-3p,abu-miR-27e,aca-miR-27a-3p,aca-miR-27a-3p#FMAMICALM0322,aca-miR-27b-3p,aca-miR-27b/d-3p#FMAMICALM0323,aca-miR-27e-3p#FMAMICALM0325,age-miR-27a,ame-miR-27a-3p#FMAMEMELM0363,ame-miR-27b-3p#FMAMEMELM0364,ame-miR-27e-1-3p#FMAMEMELM0366,ami-miR-27a-3p,ami-miR-27b-3p,bdi-miR-27a-3p,bdi-miR-27b/d-3p,bdi-miR-27e-3p,bta-…			ola-mir-27a#FMORYLATG0198,ola-mir-27b#FMORYLATG0199,ola-mir-27e-1#FMORYLATG0202,ola-mir-27e-2#FMORYLATG0203	aal-mir-27a::AALO_1.0_LG1:11487593-11487674(+),aal-mir-27b::AALO_1.0_LG24:7277306-7277388(-),aal-mir-27e-1::AALO_1.0_LG9:24131387-24131470(+),abu-mir-27a,abu-mir-27b,abu-mir-27d,abu-mir-27e-1,abu-mir-27e-2,aca-mir-27a,aca-mir-27a#FMAMICALG0157,aca-mir-27b,aca-mir-27b/d#FMAMICALG0158,aca-mir-27e#FMAMICALG0160,age-mir-27a,ame-mir-27a#FMAMEMELG0210,ame-mir-27b#FMAMEMELG0211,ame-mir-27e-1#FMAMEMELG02…			5	6	0	12	10	14	61	49	24	68	306	59	53	49	78.2436	87.7937	0	162.807	109.943	158.721	44.7245	39.781	19.4436	46.4535	56.196	64.1527	42.7692	53.3979	False
a268	TTCACAGTGGCTAAGTTCC	No	ola-miR-27a-3p	aal-miR-27a-3p,abu-miR-27a,abu-miR-27d-3p,aca-miR-27a-3p,aca-miR-27a-3p#FMAMICALM0322,age-miR-27a,ame-miR-27a-3p#FMAMEMELM0363,ami-miR-27a-3p,bdi-miR-27a-3p,bta-miR-27a-3p,cac-miR-27a-3p#FMCHAACEM0346,ccr-miR-27a,cfa-miR-27a,cgo-miR-27a-3p,cgr-miR-27a-3p,cgu-miR-27a-3p,chi-miR-27a-3p,cja-miR-27a,cpi-miR-27a-3p,cpo-miR-27a-3p,dno-miR-27a-3p,dre-miR-27a-3p#FMDANRERM0408,eca-miR-27a,ema-miR-27a-3p,g…			ola-mir-27a#FMORYLATG0198	aal-mir-27a::AALO_1.0_LG1:11487593-11487674(+),abu-mir-27a,abu-mir-27d,aca-mir-27a,aca-mir-27a#FMAMICALG0157,age-mir-27a,ame-mir-27a#FMAMEMELG0210,ami-mir-27a,bdi-mir-27a,bta-mir-27a,cac-mir-27a#FMCHAACEG0209,ccr-mir-27a,cfa-mir-27a,cgo-mir-27a,cgr-mir-27a,cgu-mir-27a,chi-mir-27a,cja-mir-27a,cpi-mir-27a,cpo-mir-27a,dno-mir-27a,dre-mir-27a#FMDANRERG0220,eca-mir-27a,efu-mir-27a,ema-mir-27a,gac-mir-…			6	3	2	4	14	18	122	57	48	124	699	164	116	101	93.8923	43.8969	47.576	54.2689	153.921	204.07	89.449	46.2758	38.8872	84.7094	128.369	178.323	93.608	110.065	False
a93	CCTATTCTTGATTACTTGTTTC	Yes	ola-miR-26b-3p	aal-miR-26a-1b-3p,aca-miR-26-3p,aca-miR-26b-3p#FMAMICALM0321,bdi-miR-26b-3p,cgo-miR-26b-3p,cgu-miR-26b-3p,cpi-miR-26-2-3p,cpo-miR-26a-2-3p,dno-miR-26a-2-3p,ema-miR-26b-3p,gac-miR-26b-3p#FMGASACUM0335,ggi-miR-26b-3p,hsa-miR-26a-2-3p,loc-miR-26b-3p#FMLEPOCUM0306,mml-miR-26a-2-3p,nco-miR-26b-3p,ocu-miR-26a-3p,pal-miR-26a-2-3p,pbv-miR-26-3-3p,pfl-miR-26b-3p#FMPERFLUM0298,pme-miR-26b-3p#FMPOEMEXM0281,…			ola-mir-26b#FMORYLATG0197	aal-mir-26a-1b::AALO_1.0_LG4:840756-840836(+),abu-mir-26a-3,aca-mir-26-3,aca-mir-26b#FMAMICALG0156,bdi-mir-26b,bta-mir-26a-2,cfa-mir-26a-2,cgo-mir-26b,cgr-mir-26a-2,cgu-mir-26b,cja-mir-26a-2,cpi-mir-26-2,cpo-mir-26a-2,dma-mir-26a-2,dno-mir-26a-2,eca-mir-26a,efu-mir-26c,ema-mir-26b,gac-mir-26b#FMGASACUG0187,ggi-mir-26b,hsa-mir-26a-2,loc-mir-26b#FMLEPOCUG0153,mml-mir-26a-2,mmr-mir-26a-2,mze-mir-26a…			0	0	0	0	2	0	6	5	3	5	9	4	2	2	0	0	0	0	21.9887	0	4.39913	4.05928	2.43045	3.4157	1.65282	4.34933	1.61393	2.17951	False
a92	CCTATTCATGATTACTTGCACT	Yes	ola-miR-26a-2-3p	ame-miR-26a-2-3p#FMAMEMELM0360,cac-miR-26a-2-3p#FMCHAACEM0344,cgu-miR-26a-2-3p,dre-miR-26a-2-3p#FMDANRERM0405,ema-miR-26a-2-3p,ggi-miR-26a-2-3p,nco-miR-26a-2-3p,pfl-miR-26a-2-3p#FMPERFLUM0296,phy-miR-26a-2-3p#FMPANHYPM0329			ola-mir-26a-2#FMORYLATG0195	ame-mir-26a-2#FMAMEMELG0207,cac-mir-26a-2#FMCHAACEG0207,ccr-mir-26a,cgu-mir-26a-2,dre-mir-26a-2#FMDANRERG0217,ema-mir-26a-2,ggi-mir-26a-2,ipu-mir-26a-2,nco-mir-26a-2,pfl-mir-26a-2#FMPERFLUG0210,phy-mir-26a-2#FMPANHYPG0211,pme-mir-26a-2-1#FMPOEMEXG0208,pme-mir-26a-2-2#FMPOEMEXG0209			0	0	0	0	0	0	0	0	0	0	3	1	0	1	0	0	0	0	0	0	0	0	0	0	0.550941	1.08733	0	1.08975	False
a263	TTCAAGTAATCCAGGATAGG	Multiple	ola-miR-26a-1b-5p	aal-miR-26-5p,abu-miR-26a,abu-miR-26b,aca-miR-26-3-5p,aca-miR-26-5p,aca-miR-26-5p#FMAMICALM0126,ame-miR-26a-5p#FMAMEMELM0138,ame-miR-26b-5p#FMAMEMELM0139,ami-miR-26-5p,bdi-miR-1a/2/3/b-5p,bdi-miR-26a-1b-5p,bta-miR-26a,bta-miR-26b,cac-miR-26a-1a/2/b-5p#FMCHAACEM0136,cac-miR-26a-1b-5p#FMCHAACEM0137,ccr-miR-26a,cfa-miR-26a,cfa-miR-26b,cgo-miR-26-1a/2/3/b-5p,cgo-miR-26a-1b-5p,cgr-miR-26a-2,cgr-miR-26…			ola-mir-26a-1b#FMORYLATG0194,ola-mir-26a-2#FMORYLATG0195,ola-mir-26a-3#FMORYLATG0196,ola-mir-26b#FMORYLATG0197	aal-mir-26a-1a::AALO_1.0_LG3:34337176-34337256(-),aal-mir-26a-1b::AALO_1.0_LG4:840756-840836(+),aal-mir-26a-2::AALO_1.0_LG1:48054555-48054635(-),aal-mir-26a-3::AALO_1.0_LG16:19836232-19836312(-),aal-mir-26b::AALO_1.0_LG10:21547724-21547804(+),abu-mir-26a-1,abu-mir-26a-2,abu-mir-26a-3,abu-mir-26a-4,abu-mir-26b,aca-mir-26-1,aca-mir-26-2,aca-mir-26-3,aca-mir-26a-1#FMAMICALG0154,aca-mir-26a-2/3#FMAMI…			67	57	34	104	96	102	1980	1097	1050	2930	8134	1667	2202	1985	1048.46	834.041	808.792	1410.99	1055.46	1156.4	1451.71	890.606	850.657	2001.6	1493.79	1812.59	1776.94	2163.16	False
a265	TTCAAGTAATCCAGGATAGGT	No	ola-miR-26a-1b-5p	abu-miR-26b,ame-miR-26b-5p#FMAMEMELM0139,bdi-miR-26a-1b-5p,bta-miR-26b,cac-miR-26a-1b-5p#FMCHAACEM0137,cfa-miR-26b,cgo-miR-26a-1b-5p,cgr-miR-26b-5p,cgu-miR-26a-1b-5p,chi-miR-26b-5p,cja-miR-26b,cpo-miR-26b-5p,dma-miR-26b,dno-miR-26b-5p,dre-miR-26b-5p#FMDANRERM0159,efu-miR-26b,ema-miR-26a-1b-5p,ggi-miR-26a-1b-5p,gmo-miR-26b-5p,ipu-miR-26b,mmr-miR-26b,mze-miR-26b,nbr-miR-26b,nco-miR-26a-1b-5p,ocu-mi…			ola-mir-26a-1b#FMORYLATG0194	abu-mir-26b,ame-mir-26b#FMAMEMELG0209,bdi-mir-26a-1b,bta-mir-26b,cac-mir-26a-1b#FMCHAACEG0206,cfa-mir-26b,cgo-mir-26a-1b,cgr-mir-26b,cgu-mir-26a-1b,chi-mir-26b,cja-mir-26b,cpo-mir-26b,dma-mir-26b,dno-mir-26b,dre-mir-26b#FMDANRERG0219,efu-mir-26b,ema-mir-26a-1b,gac-mir-26a-1b#FMGASACUG0184,ggi-mir-26a-1b,ggo-mir-26b,gmo-mir-26b,hsa-mir-26b,ipu-mir-26b,mml-mir-26b,mmr-mir-26b,mmu-mir-26b,mze-mir-26…			85	77	49	195	132	115	2589	1542	1930	3775	12103	1838	2509	2449	1330.14	1126.69	1165.61	2645.61	1451.25	1303.78	1898.22	1251.88	1563.59	2578.85	2222.68	1998.52	2024.68	2668.81	False
a264	TTCAAGTAATCCAGGATAGGCT	Multiple	ola-miR-26a-1a-5p	aal-miR-26-5p,abu-miR-26a,aca-miR-26-3-5p,aca-miR-26-5p#FMAMICALM0126,ame-miR-26a-5p#FMAMEMELM0138,ami-miR-26-5p,bdi-miR-1a/2/3/b-5p,bta-miR-26a,bta-miR-26b,cac-miR-26a-1a/2/b-5p#FMCHAACEM0136,ccr-miR-26a,cfa-miR-26a,cfa-miR-26b,cgo-miR-26-1a/2/3/b-5p,cgr-miR-26b-5p,cgu-miR-26a-1a/2/3/b-5p,chi-miR-26a-5p,chi-miR-26b-5p,cja-miR-26a,cja-miR-26b,cli-miR-26-5p,cpi-miR-26-5p,cpo-miR-26a-5p,cpo-miR-26b…			ola-mir-26a-1a#FMORYLATG0193,ola-mir-26a-2#FMORYLATG0195,ola-mir-26a-3#FMORYLATG0196,ola-mir-26b#FMORYLATG0197	aal-mir-26a-1a::AALO_1.0_LG3:34337176-34337256(-),aal-mir-26a-1b::AALO_1.0_LG4:840756-840836(+),aal-mir-26a-2::AALO_1.0_LG1:48054555-48054635(-),aal-mir-26a-3::AALO_1.0_LG16:19836232-19836312(-),aal-mir-26b::AALO_1.0_LG10:21547724-21547804(+),abu-mir-26a-1,abu-mir-26a-2,abu-mir-26a-3,abu-mir-26a-4,aca-mir-26-1,aca-mir-26-2,aca-mir-26-3,aca-mir-26a-1#FMAMICALG0154,aca-mir-26a-2/3#FMAMICALG0155,aca…			650	884	454	1268	1660	1532	20865	9997	6355	28300	131083	22617	30940	25383	10171.7	12934.9	10799.8	17203.3	18250.6	17368.6	15298	8116.13	5148.5	19332.9	24073	24592.2	24967.5	27661.2	False
a55	AGGCGGAGACTTGGGCAATTGC	Yes	ola-miR-25-5p	aal-miR-25-5p,aca-miR-25-5p#FMAMICALM0125,ame-miR-25-5p#FMAMEMELM0137,bdi-miR-25-5p,cac-miR-25-5p#FMCHAACEM0135,cgo-miR-25-5p,cgr-miR-25-5p,cgu-miR-25-5p,chi-miR-25-5p,cpo-miR-25-5p,dno-miR-25-5p,ema-miR-25-5p,ggi-miR-25-5p,hal-miR-25a-5p,hsa-miR-25-5p,loc-miR-25-5p#FMLEPOCUM0125,mmu-miR-25-5p,nco-miR-25-5p,ocu-miR-25-5p,pal-miR-25-5p,pfl-miR-25-5p#FMPERFLUM0122,phy-miR-25-5p#FMPANHYPM0127,pme-mi…			ola-mir-25#FMORYLATG0192	aal-mir-25::AALO_1.0_LG14:17427895-17427974(-),abu-mir-25,aca-mir-25#FMAMICALG0153,aja-mir-25,ame-mir-25#FMAMEMELG0204,bdi-mir-25,bta-mir-25,cac-mir-25#FMCHAACEG0204,cfa-mir-25,cgo-mir-25,cgr-mir-25,cgu-mir-25,chi-mir-25,cja-mir-25,cpo-mir-25,dma-mir-25,dno-mir-25,eca-mir-25,efu-mir-25,ema-mir-25,fru-mir-25,ggi-mir-25,ggo-mir-25,hal-mir-25a::Contig6___assem1:23639714-23639793(+),hsa-mir-25,lla-mi…			1	3	0	3	2	0	25	12	14	14	56	4	6	7	15.6487	43.8969	0	40.7017	21.9887	0	18.3297	9.74228	11.3421	9.56397	10.2842	4.34933	4.84179	7.62827	False
a86	CATTGCACTTGTCTCGGTCTGA	Yes	ola-miR-25-3p	aal-miR-25-3p,abu-miR-25,aca-miR-25-3p#FMAMICALM0318,aja-miR-25,ame-miR-25-3p#FMAMEMELM0357,bdi-miR-25-3p,bta-miR-25,cac-miR-25-3p#FMCHAACEM0341,ccr-miR-25,cfa-miR-25,cgo-miR-25-3p,cgr-miR-25-3p,cgu-miR-25-3p,chi-miR-25-3p,cja-miR-25,cpo-miR-25-3p,dma-miR-25,dno-miR-25-3p,dre-miR-25-3p#FMDANRERM0403,eca-miR-25,efu-miR-25,ema-miR-25-3p,fru-miR-25,ggi-miR-25-3p,ggo-miR-25,gmo-miR-25-3p,hal-miR-25-3…			ola-mir-25#FMORYLATG0192	aal-mir-25::AALO_1.0_LG14:17427895-17427974(-),abu-mir-25,aca-mir-25#FMAMICALG0153,aja-mir-25,ame-mir-25#FMAMEMELG0204,bdi-mir-25,bta-mir-25,cac-mir-25#FMCHAACEG0204,ccr-mir-25,cfa-mir-25,cgo-mir-25,cgr-mir-25,cgu-mir-25,chi-mir-25,cja-mir-25,cpo-mir-25,dma-mir-25,dno-mir-25,dre-mir-25#FMDANRERG0215,eca-mir-25,efu-mir-25,ema-mir-25,fru-mir-25,ggi-mir-25,ggo-mir-25,gmo-mir-25,hal-mir-25a::Contig6_…			1224	1609	1361	2453	2447	3078	5394	3595	3255	6312	14896	3628	4886	4790	19154	23543.4	32375.5	33280.4	26903.1	34896	3954.82	2918.62	2637.04	4311.98	2735.61	3944.85	3942.83	5219.92	False
a233	TGGCTCAGTCCAGCAGGAAC	No	ola-miR-24a-4b-3p	abu-miR-24c,cac-miR-24-4b-3p#FMCHAACEM0339,cgo-miR-24-4b-3p,cgu-miR-24-4b-3p,ema-miR-24-4b-3p,ggi-miR-24-4b-3p,nco-miR-24-4b-3p,pme-miR-24-4b-3p#FMPOEMEXM0274			ola-mir-24-4b#FMORYLATG0190	abu-mir-24c,bdi-mir-24-4b,cac-mir-24-4b#FMCHAACEG0202,cgo-mir-24-4b,cgu-mir-24-4b,ema-mir-24-4b,ggi-mir-24-4b,nco-mir-24-4b,pfl-mir-24-4b#FMPERFLUG0205,pme-mir-24-4b#FMPOEMEXG0203			0	0	0	1	1	0	0	0	1	0	2	3	0	1	0	0	0	13.5672	10.9943	0	0	0	0.81015	0	0.367294	3.262	0	1.08975	False
a218	TGCCTACTGAACTGGTATCAGT	No	ola-miR-24a-4a-5p	aal-miR-24-4a-5p,abu-miR-24b-5p,bdi-miR-24-4a-5p,cac-miR-24-4a-5p#FMCHAACEM0132,cgu-miR-24-4a-5p,ema-miR-24-4a-5p,fru-miR-24-5p,gac-miR-24-4a-5p#FMGASACUM0132,ggi-miR-24-4a-5p,hal-miR-24-4a-5p,mze-miR-24b,nbr-miR-24b,nco-miR-24-4a-5p,oni-miR-24b-5p,pfl-miR-24-4a-5p#FMPERFLUM0120,pme-miR-24-4a-5p#FMPOEMEXM0114,pny-miR-24b,ssa-miR-24a-5p			ola-mir-24-4a#FMORYLATG0189	aal-mir-24-4a::AALO_1.0_LG9:24132139-24132215(+),abu-mir-24b,bdi-mir-24-4a,cac-mir-24-4a#FMCHAACEG0201,cgu-mir-24-4a,ema-mir-24-4a,fru-mir-24-1,gac-mir-24-4a#FMGASACUG0180,ggi-mir-24-4a,gmo-mir-24a-1,hal-mir-24-4a::Contig23___assem1:5622083-5622161(-),mze-mir-24b,nbr-mir-24b,nco-mir-24-4a,oni-mir-24b,pfl-mir-24-4a#FMPERFLUG0204,pme-mir-24-4a#FMPOEMEXG0202,pny-mir-24b,ssa-mir-24a-1,ssa-mir-24a-2			3	1	2	5	6	3	13	15	7	21	118	7	13	9	46.9462	14.6323	47.576	67.8362	65.966	34.0117	9.53145	12.1778	5.67105	14.3459	21.6704	7.61133	10.4906	9.80778	False
a219	TGCCTGCTGTGCTGATAATC	No	ola-miR-24a-2-5p	bdi-miR-24-2-5p,cac-miR-24-2-5p#FMCHAACEM0130,cgo-miR-24-2-5p,cgu-miR-24-2-5p,dre-miR-24-2-5p#FMDANRERM0153,ema-miR-24-2-5p,gac-miR-24-2-5p#FMGASACUM0130,hal-miR-24-2-5p,nco-miR-24-2-5p,pfl-miR-24-2-5p#FMPERFLUM0118,phy-miR-24-2-5p#FMPANHYPM0124,pme-miR-24-2-5p#FMPOEMEXM0112,ssa-miR-24a-4-5p			ola-mir-24-2#FMORYLATG0187	abu-mir-24a-3,bdi-mir-24-2,cac-mir-24-2#FMCHAACEG0199,ccr-mir-24,cgo-mir-24-2,cgu-mir-24-2,dre-mir-24-2#FMDANRERG0211,ema-mir-24-2,fru-mir-24-2,gac-mir-24-2#FMGASACUG0178,hal-mir-24-2a::Contig5___assem1:4293117-4293194(+),hal-mir-24-2b::Contig42___assem1:17986099-17986175(+),ipu-mir-24-2,mze-mir-24a-2,nbr-mir-24a-2,nco-mir-24-2,oni-mir-24a-2,pfl-mir-24-2#FMPERFLUG0202,phy-mir-24-2#FMPANHYPG0204,p…			6	6	3	10	7	9	36	24	10	47	489	38	45	38	93.8923	87.7937	71.364	135.672	76.9603	102.035	26.3948	19.4846	8.1015	32.1076	89.8035	41.3187	36.3135	41.4106	False
a256	TGTGCCTACTGAGCTGATAAC	No	ola-miR-24-6-5p	aal-miR-24-6-5p,aca-miR-24-1/3/6-5p#FMAMICALM0122,ame-miR-24-6-5p#FMAMEMELM0136,bdi-miR-24-6-5p,cac-miR-24-6-5p#FMCHAACEM0134,cgo-miR-24-6-5p,cgu-miR-24-6-5p,dre-miR-24-6-5p#FMDANRERM0156,ema-miR-24-6-5p,gac-miR-24-6-5p#FMGASACUM0134,ggi-miR-24-6-5p,gmo-miR-24a-4-5p,hal-miR-24-1/3-5p,loc-miR-24-1/3-5p#FMLEPOCUM0121,nco-miR-24-6-5p,pfl-miR-24-6-5p#FMPERFLUM0121,phy-miR-24-6-5p#FMPANHYPM0126,pme-mi…			ola-mir-24-6#FMORYLATG0191	aal-mir-24-6::AALO_1.0_LG1:11488676-11488754(+),abu-mir-24a-4,aca-mir-24-1/3#FMAMICALG0149,aca-mir-24-6#FMAMICALG0152,ame-mir-24-6#FMAMEMELG0203,bdi-mir-24-6,cac-mir-24-6#FMCHAACEG0203,cgo-mir-24-6,cgu-mir-24-6,dre-mir-24-6#FMDANRERG0214,ema-mir-24-6,gac-mir-24-6#FMGASACUG0182,ggi-mir-24-6,gmo-mir-24a-4,hal-mir-24-1::Contig2___assem1:5162715-5162792(-),hal-mir-24-3::Contig10___assem1:31475353-314…			0	2	0	0	0	1	9	4	8	6	84	16	10	5	0	29.2646	0	0	0	11.3372	6.5987	3.24743	6.4812	4.09884	15.4264	17.3973	8.06966	5.44877	False
a236	TGGCTCAGTTCAGCAGGAACCG	Yes	ola-miR-24-6-3p	aca-miR-24-6-3p#FMAMICALM0317,ame-miR-24-6-3p#FMAMEMELM0356,cac-miR-24-1-3p#FMCHAACEM0337,cac-miR-24-6-3p#FMCHAACEM0340,cgo-miR-24-6-3p,cgu-miR-24-1-3p,cgu-miR-24-6-3p,ema-miR-24-6-3p,ggi-miR-24-6-3p,hal-miR-24-6-3p,nco-miR-24-6-3p,pfl-miR-24-6-3p#FMPERFLUM0292,phy-miR-24-6-3p#FMPANHYPM0325,pme-miR-24-6-3p#FMPOEMEXM0275			ola-mir-24-6#FMORYLATG0191	aal-mir-24-6::AALO_1.0_LG1:11488676-11488754(+),aca-mir-24-6#FMAMICALG0152,ame-mir-24-6#FMAMEMELG0203,bdi-mir-24-6,cac-mir-24-1#FMCHAACEG0198,cac-mir-24-6#FMCHAACEG0203,cgo-mir-24-6,cgu-mir-24-1,cgu-mir-24-6,dre-mir-24-6#FMDANRERG0214,ema-mir-24-6,gac-mir-24-3#FMGASACUG0179,gac-mir-24-6#FMGASACUG0182,ggi-mir-24-6,hal-mir-24-6::Contig0___assem1:14260143-14260221(-),loc-mir-24-6#FMLEPOCUG0149,nco-m…			2	0	0	3	0	0	14	9	16	13	132	26	13	6	31.2974	0	0	40.7017	0	0	10.2646	7.30671	12.9624	8.88082	24.2414	28.2707	10.4906	6.53852	False
a234	TGGCTCAGTTCAGCAGGAAC	Multiple	ola-miR-24-2/3/4a-3p	aal-miR-24-3p,abu-miR-24a,abu-miR-24b-3p,aca-miR-24-1/2/3/4-3p#FMAMICALM0316,aca-miR-24-3p,aca-miR-24-6-3p#FMAMICALM0317,ame-miR-24-2/3-3p#FMAMEMELM0354,ame-miR-24-4a-3p#FMAMEMELM0355,ame-miR-24-6-3p#FMAMEMELM0356,ami-miR-24-3p,bdi-miR-24-3p,bta-miR-24-3p,cac-miR-24-1-3p#FMCHAACEM0337,cac-miR-24-2/3/4a-3p#FMCHAACEM0338,cac-miR-24-6-3p#FMCHAACEM0340,ccr-miR-24,cfa-miR-24,cgo-miR-24-1/2/3/4a-3p,cgo…			ola-mir-24-2#FMORYLATG0187,ola-mir-24-3#FMORYLATG0188,ola-mir-24-4a#FMORYLATG0189,ola-mir-24-6#FMORYLATG0191	aal-mir-24-1::AALO_1.0_LG7:35502473-35502547(+),aal-mir-24-2::AALO_1.0_LG22:27175106-27175181(-),aal-mir-24-3::AALO_1.0_LG24:7275712-7275787(-),aal-mir-24-4a::AALO_1.0_LG9:24132139-24132215(+),aal-mir-24-6::AALO_1.0_LG1:11488676-11488754(+),abu-mir-24a-1,abu-mir-24a-2,abu-mir-24a-3,abu-mir-24a-4,abu-mir-24b,aca-mir-24-1,aca-mir-24-1/3#FMAMICALG0149,aca-mir-24-2,aca-mir-24-2#FMAMICALG0150,aca-mir-…			35	42	22	68	91	58	350	272	136	377	2811	366	375	292	547.705	614.556	523.336	922.572	1000.48	657.559	256.616	220.825	110.18	257.544	516.232	397.964	302.612	318.208	False
a235	TGGCTCAGTTCAGCAGGAACAG	Yes	ola-miR-24-2/3/4a-3p	abu-miR-24b-3p,aca-miR-24-1/2/3/4-3p#FMAMICALM0316,aca-miR-24-3p,ame-miR-24-2/3-3p#FMAMEMELM0354,ame-miR-24-4a-3p#FMAMEMELM0355,ami-miR-24-3p,bta-miR-24-3p,cac-miR-24-2/3/4a-3p#FMCHAACEM0338,ccr-miR-24,cfa-miR-24,cgo-miR-24-1/2/3/4a-3p,cgr-miR-24-3p,cgu-miR-24-2/3/4a-3p,cja-miR-24,cpi-miR-24-3p,cpo-miR-24-3p,dno-miR-24a-3p,eca-miR-24,ema-miR-24-1/2/3/4a-3p,fru-miR-24-3p,gga-miR-24-3p,ggi-miR-24-1…			ola-mir-24-2#FMORYLATG0187,ola-mir-24-3#FMORYLATG0188,ola-mir-24-4a#FMORYLATG0189	aal-mir-24-1::AALO_1.0_LG7:35502473-35502547(+),aal-mir-24-3::AALO_1.0_LG24:7275712-7275787(-),aal-mir-24-4a::AALO_1.0_LG9:24132139-24132215(+),abu-mir-24b,aca-mir-24-1,aca-mir-24-1/3#FMAMICALG0149,aca-mir-24-2,aca-mir-24-2#FMAMICALG0150,aca-mir-24-4#FMAMICALG0151,ame-mir-24-2#FMAMEMELG0200,ame-mir-24-3#FMAMEMELG0201,ame-mir-24-4a#FMAMEMELG0202,ami-mir-24-1,ami-mir-24-2,bdi-mir-24-1,bdi-mir-24-2,…			49	47	30	75	107	88	669	514	326	858	4015	631	635	547	766.787	687.718	713.64	1017.54	1176.39	997.676	490.503	417.294	264.109	586.134	737.343	686.107	512.423	596.095	False
a57	AGGGTTCCTGGCGTGCTGATTT	No	ola-miR-23b-2-5p	ame-miR-23b-2-5p#FMAMEMELM0133,bdi-miR-23b-2-5p,cac-miR-23b-2-5p#FMCHAACEM0129,cgo-miR-23b-2-5p,cgu-miR-23b-2-5p,dre-miR-23b-2-5p#FMDANRERM0151,ema-miR-23b-2-5p,gac-miR-23b-2-5p#FMGASACUM0129,ggi-miR-23b-2-5p,hal-miR-23b-2-5p,nco-miR-23b-2-5p,pfl-miR-23b-2-5p#FMPERFLUM0117,phy-miR-23b-2-5p#FMPANHYPM0123,ssa-miR-23b-5p			ola-mir-23b-2#FMORYLATG0185	abu-mir-23b,ame-mir-23b-2#FMAMEMELG0199,bdi-mir-23b-2,cac-mir-23b-2#FMCHAACEG0197,cgo-mir-23b-2,cgu-mir-23b-2,dre-mir-23b-2#FMDANRERG0209,ema-mir-23b-2,fru-mir-23b,gac-mir-23b-2#FMGASACUG0177,ggi-mir-23b-2,gmo-mir-23b,hal-mir-23b-2::Contig10___assem1:31477571-31477648(-),ipu-mir-23b-2,mze-mir-23b,nbr-mir-23b,nco-mir-23b-2,oni-mir-23b,pfl-mir-23b-2#FMPERFLUG0200,phy-mir-23b-2#FMPANHYPG0203,pme-mir…			0	0	0	0	4	1	10	9	4	6	28	13	11	6	0	0	0	0	43.9773	11.3372	7.33188	7.30671	3.2406	4.09884	5.14212	14.1353	8.87662	6.53852	False
a65	ATCACATTGCCAGGGATTACC	No	ola-miR-23b-2-3p	aal-miR-23b-2-3p,abu-miR-23b,aca-miR-23b-3p,aca-miR-23b-3p#FMAMICALM0315,ame-miR-23b-2-3p#FMAMEMELM0353,ami-miR-23b-3p,bdi-miR-23b-1-3p,bdi-miR-23b-2-3p,bta-miR-10174-3p,bta-miR-23b-3p,cac-miR-23b-1-3p#FMCHAACEM0335,cac-miR-23b-2-3p#FMCHAACEM0336,ccr-miR-23b,cfa-miR-23b,cgo-miR-23b-1-3p,cgo-miR-23b-2-3p,cgr-miR-23b-3p,cgu-miR-23b-1-3p,cgu-miR-23b-2-3p,chi-miR-23b-3p,cja-miR-23b,cli-miR-23b-3p,cpi…			ola-mir-23b-2#FMORYLATG0185	aal-mir-23b-2::AALO_1.0_LG24:7277668-7277746(-),abu-mir-23b,aca-mir-23b,aca-mir-23b#FMAMICALG0148,ame-mir-23b-2#FMAMEMELG0199,ami-mir-23b,bdi-mir-23b-1,bdi-mir-23b-2,bta-mir-10174,bta-mir-23b,cac-mir-23b-1#FMCHAACEG0196,cac-mir-23b-2#FMCHAACEG0197,ccr-mir-23b,cfa-mir-23b,cgo-mir-23b-1,cgo-mir-23b-2,cgr-mir-23b,cgu-mir-23b-1,cgu-mir-23b-2,chi-mir-23b,cja-mir-23b,cli-mir-23b,cpi-mir-23b,cpo-mir-23b…			7	10	8	26	15	19	172	97	73	246	1364	210	201	234	109.541	146.323	190.304	352.748	164.915	215.407	126.108	78.7501	59.1409	168.053	250.495	228.34	162.2	255.002	False
a64	ATCACATTGCCAGGGATT	Multiple	ola-miR-23a-3p	aal-miR-23a/b-1-3p,aal-miR-23b-2-3p,abu-miR-23a,abu-miR-23b,aca-miR-23a-3p,aca-miR-23a-3p#FMAMICALM0314,aca-miR-23b-3p,aca-miR-23b-3p#FMAMICALM0315,age-miR-23a,ame-miR-23a-3p#FMAMEMELM0352,ame-miR-23b-2-3p#FMAMEMELM0353,ami-miR-23a-3p,ami-miR-23b-3p,bdi-miR-23a-3p,bdi-miR-23b-1-3p,bdi-miR-23b-2-3p,bta-miR-10174-3p,bta-miR-23a,bta-miR-23b-3p,cac-miR-23a-3p#FMCHAACEM0334,cac-miR-23b-1-3p#FMCHAACEM0…			ola-mir-23a-1#FMORYLATG0182,ola-mir-23a-2#FMORYLATG0183,ola-mir-23a-3#FMORYLATG0184,ola-mir-23b-2#FMORYLATG0185	aal-mir-23a-1::AALO_1.0_LG9:24130656-24130740(+),aal-mir-23a-2::AALO_1.0_LG22:27176662-27176740(-),aal-mir-23a-3::AALO_1.0_LG1:11486453-11486531(+),aal-mir-23b-1::AALO_1.0_LG7:35500954-35501038(+),aal-mir-23b-2::AALO_1.0_LG24:7277668-7277746(-),abu-mir-23a-1,abu-mir-23a-2,abu-mir-23a-3,abu-mir-23b,aca-mir-23a,aca-mir-23a-1#FMAMICALG0145,aca-mir-23a-2#FMAMICALG0146,aca-mir-23a-3#FMAMICALG0147,aca-…			3	1	2	1	1	3	55	28	29	52	410	66	48	43	46.9462	14.6323	47.576	13.5672	10.9943	34.0117	40.3254	22.732	23.4943	35.5233	75.2953	71.764	38.7344	46.8594	False
a66	ATCACATTGCCAGGGATTTCCA	Yes	ola-miR-23a-3p	aal-miR-23a/b-1-3p,abu-miR-23a,aca-miR-23a-3p,aca-miR-23a-3p#FMAMICALM0314,age-miR-23a,ame-miR-23a-3p#FMAMEMELM0352,ami-miR-23a-3p,bdi-miR-23a-3p,bta-miR-23a,cac-miR-23a-3p#FMCHAACEM0334,ccr-miR-23a,cfa-miR-23a,cgo-miR-23a-3p,cgr-miR-23a-3p,cgu-miR-23a-3p,chi-miR-23a,cja-miR-23a,cpi-miR-23a-3p,cpo-miR-23a-3p,dno-miR-23a-3p,dre-miR-23a-3p#FMDANRERM0400,eca-miR-23a,efu-miR-23a,ema-miR-23a-3p,fru-mi…			ola-mir-23a-1#FMORYLATG0182,ola-mir-23a-2#FMORYLATG0183,ola-mir-23a-3#FMORYLATG0184	aal-mir-23a-1::AALO_1.0_LG9:24130656-24130740(+),aal-mir-23a-2::AALO_1.0_LG22:27176662-27176740(-),aal-mir-23a-3::AALO_1.0_LG1:11486453-11486531(+),aal-mir-23b-1::AALO_1.0_LG7:35500954-35501038(+),abu-mir-23a-1,abu-mir-23a-2,abu-mir-23a-3,aca-mir-23a,aca-mir-23a-1#FMAMICALG0145,aca-mir-23a-2#FMAMICALG0146,aca-mir-23a-3#FMAMICALG0147,age-mir-23a,ame-mir-23a-1#FMAMEMELG0196,ame-mir-23a-2#FMAMEMELG0…			52	58	17	85	76	95	745	448	252	887	10719	973	890	802	813.733	848.673	404.396	1153.21	835.569	1077.04	546.225	363.712	204.158	605.946	1968.51	1057.98	718.199	873.982	False
a124	GGAATTCCTGGCAGAGTGATTT	Yes	ola-miR-23a-2-5p	aca-miR-23a-2-5p#FMAMICALM0119,ame-miR-23a-2-5p#FMAMEMELM0131,bdi-miR-23a-2-5p,dre-miR-23a-2-5p#FMDANRERM0148,ema-miR-23a-2-5p,gac-miR-23a-2-5p#FMGASACUM0127,hal-miR-23a-2a-5p,pfl-miR-23a-2-5p#FMPERFLUM0115,phy-miR-23a-2-5p#FMPANHYPM0121			ola-mir-23a-2#FMORYLATG0183	abu-mir-23a-1,aca-mir-23a-2#FMAMICALG0146,ame-mir-23a-2#FMAMEMELG0197,bdi-mir-23a-2,dre-mir-23a-2#FMDANRERG0206,ema-mir-23a-2,gac-mir-23a-2#FMGASACUG0175,hal-mir-23a-2a::Contig5___assem1:4292156-4292234(+),ipu-mir-23a-2,mze-mir-23a-1,nbr-mir-23a-1,oni-mir-23a-1,pfl-mir-23a-2#FMPERFLUG0197,phy-mir-23a-2#FMPANHYPG0201,pme-mir-23a-2#FMPOEMEXG0197,pny-mir-23a-1,tni-mir-23a-3			0	0	0	2	0	0	3	2	4	4	30	3	5	6	0	0	0	27.1345	0	0	2.19957	1.62371	3.2406	2.73256	5.50941	3.262	4.03483	6.53852	False
a98	CGTTCTTCACTGGCTAGCTTT	No	ola-miR-22b-5p	aal-miR-22b-5p,aca-miR-22b-5p#FMAMICALM0117,ame-miR-22b-5p#FMAMEMELM0129,bdi-miR-22b-5p,cac-miR-22b-5p#FMCHAACEM0125,cgo-miR-22b-5p,cgu-miR-22b-5p,dre-miR-22b-5p#FMDANRERM0146,ema-miR-22b-5p,gac-miR-22b-5p#FMGASACUM0125,loc-miR-22b-5p#FMLEPOCUM0117,nco-miR-22b-5p,pfl-miR-22b-5p#FMPERFLUM0113,phy-miR-22b-5p#FMPANHYPM0120,pme-miR-22b-5p#FMPOEMEXM0110,ssa-miR-22b-5p			ola-mir-22b#FMORYLATG0181	aal-mir-22b::AALO_1.0_LG5:7531662-7531740(-),abu-mir-22c,aca-mir-22b#FMAMICALG0144,ame-mir-22b#FMAMEMELG0195,bdi-mir-22b,cac-mir-22b#FMCHAACEG0192,cgo-mir-22b,cgu-mir-22b,dre-mir-22b#FMDANRERG0204,ema-mir-22b,fru-mir-22b,gac-mir-22b#FMGASACUG0173,loc-mir-22b#FMLEPOCUG0142,mze-mir-22c,nbr-mir-22c,nco-mir-22b,oni-mir-22c,pfl-mir-22b#FMPERFLUG0195,phy-mir-22b#FMPANHYPG0199,pme-mir-22b#FMPOEMEXG0195,…			3	4	1	3	4	1	16	3	10	18	137	25	22	22	46.9462	58.5292	23.788	40.7017	43.9773	11.3372	11.731	2.43557	8.1015	12.2965	25.1597	27.1833	17.7532	23.9746	False
a20	AAGCTGCCAGTTGAAGAGCTGT	Yes	ola-miR-22b-3p	aal-miR-22b-3p,abu-miR-22c,aca-miR-22b-3p#FMAMICALM0313,ame-miR-22b-3p#FMAMEMELM0351,bdi-miR-22b-3p,cac-miR-22b-3p#FMCHAACEM0333,ccr-miR-22b,cgo-miR-22b-3p,cgu-miR-22b-3p,dre-miR-22b-3p#FMDANRERM0399,ema-miR-22b-3p,fru-miR-22b,gac-miR-22b-3p#FMGASACUM0327,ipu-miR-22b,loc-miR-22b-3p#FMLEPOCUM0299,mze-miR-22c,nbr-miR-22c,nco-miR-22b-3p,oni-miR-22c,pfl-miR-22b-3p#FMPERFLUM0287,phy-miR-22b-3p#FMPANHY…			ola-mir-22b#FMORYLATG0181	aal-mir-22b::AALO_1.0_LG5:7531662-7531740(-),abu-mir-22c,aca-mir-22b#FMAMICALG0144,ame-mir-22b#FMAMEMELG0195,bdi-mir-22b,cac-mir-22b#FMCHAACEG0192,ccr-mir-22b,cgo-mir-22b,cgu-mir-22b,dre-mir-22b#FMDANRERG0204,ema-mir-22b,fru-mir-22b,gac-mir-22b#FMGASACUG0173,ipu-mir-22b,loc-mir-22b#FMLEPOCUG0142,mze-mir-22c,nbr-mir-22c,nco-mir-22b,oni-mir-22c,pfl-mir-22b#FMPERFLUG0195,phy-mir-22b#FMPANHYPG0199,pm…			10	3	1	7	3	3	58	38	43	85	346	37	40	43	156.487	43.8969	23.788	94.9706	32.983	34.0117	42.5249	30.8505	34.8364	58.0669	63.5419	40.2313	32.2786	46.8594	False
a18	AAGCTGCCAGCTGAAGAACTGC	Yes	ola-miR-22a-2-3p	bdi-miR-22a-2-3p,cac-miR-22a-2-3p#FMCHAACEM0332,cgo-miR-22a-2-3p,cgu-miR-22a-2-3p,ema-miR-22a-2-3p,ggi-miR-22a-2-3p,mdo-miR-22-3p,nco-miR-22a-2-3p,pfl-miR-22a-2-3p#FMPERFLUM0286,pme-miR-22a-2-3p#FMPOEMEXM0269			ola-mir-22a-2#FMORYLATG0180	bdi-mir-22a-2,cac-mir-22a-2#FMCHAACEG0191,cgo-mir-22a-2,cgu-mir-22a-2,ema-mir-22a-2,gac-mir-22a-2#FMGASACUG0172,ggi-mir-22a-2,mdo-mir-22,nco-mir-22a-2,pfl-mir-22a-2#FMPERFLUG0194,pme-mir-22a-2-1#FMPOEMEXG0193,pme-mir-22a-2-2#FMPOEMEXG0194			558	759	586	682	991	1114	11360	9320	6006	7244	45800	5699	6847	4607	8731.98	11105.9	13939.8	9252.85	10895.4	12629.7	8329.02	7566.5	4865.76	4948.67	8411.04	6196.71	5525.29	5020.49	False
a61	AGTTCTTCACTGGCAAGCTTT	Multiple	ola-miR-22a-1-5p	aal-miR-22a-2-5p,aca-miR-22a-5p#FMAMICALM0116,ame-miR-22a-1-5p#FMAMEMELM0127,bdi-miR-22a-5p,cac-miR-22a-5p#FMCHAACEM0124,cgo-miR-22a-5p,cgu-miR-22a-5p,dre-miR-22a-1-5p#FMDANRERM0144,ema-miR-22a-5p,gac-miR-22a-5p#FMGASACUM0124,ggi-miR-22a-5p,hal-miR-22a-5p,loc-miR-22a-5p#FMLEPOCUM0116,nco-miR-22a-5p,pfl-miR-22a-5p#FMPERFLUM0112,phy-miR-22a-1-5p#FMPANHYPM0118,pme-miR-22a-5p#FMPOEMEXM0109,pol-miR-22…			ola-mir-22a-1#FMORYLATG0179,ola-mir-22a-2#FMORYLATG0180	aal-mir-22a-2::AALO_1.0_LG15:8983139-8983221(-),abu-mir-22a,abu-mir-22b,aca-mir-22a#FMAMICALG0143,ame-mir-22a-1#FMAMEMELG0193,bdi-mir-22a-1,bdi-mir-22a-2,cac-mir-22a-1#FMCHAACEG0190,cac-mir-22a-2#FMCHAACEG0191,cgo-mir-22a-1,cgo-mir-22a-2,cgu-mir-22a-1,cgu-mir-22a-2,dre-mir-22a-1#FMDANRERG0202,ema-mir-22a-1,ema-mir-22a-2,fru-mir-22a,gac-mir-22a-1#FMGASACUG0171,gac-mir-22a-2#FMGASACUG0172,ggi-mir-2…			34	49	19	80	88	91	496	258	109	644	3817	488	671	603	532.056	716.982	451.972	1085.38	967.501	1031.69	363.661	209.459	88.3063	439.942	700.981	530.619	541.474	657.121	False
a17	AAGCTGCCAGCTGAAGAACTG	Multiple	ola-miR-22a-1-3p	aal-miR-22a-3p,abu-miR-22a,abu-miR-22b,ame-miR-22a-1-3p#FMAMEMELM0349,ame-miR-22a-2-3p#FMAMEMELM0350,bdi-miR-22a-1-3p,bdi-miR-22a-2-3p,cac-miR-22a-1-3p#FMCHAACEM0331,cac-miR-22a-2-3p#FMCHAACEM0332,ccr-miR-22a,cgo-miR-22a-1-3p,cgo-miR-22a-2-3p,cgu-miR-22a-1-3p,cgu-miR-22a-2-3p,dre-miR-22a-3p#FMDANRERM0398,ema-miR-22a-1-3p,ema-miR-22a-2-3p,fru-miR-22a,gac-miR-22a-3p#FMGASACUM0326,ggi-miR-22a-1-3p,g…			ola-mir-22a-1#FMORYLATG0179,ola-mir-22a-2#FMORYLATG0180	aal-mir-22a-1::AALO_1.0_LG2:26125811-26125888(-),aal-mir-22a-2::AALO_1.0_LG15:8983139-8983221(-),abu-mir-22a,abu-mir-22b,ame-mir-22a-1#FMAMEMELG0193,ame-mir-22a-2#FMAMEMELG0194,bdi-mir-22a-1,bdi-mir-22a-2,cac-mir-22a-1#FMCHAACEG0190,cac-mir-22a-2#FMCHAACEG0191,ccr-mir-22a,cgo-mir-22a-1,cgo-mir-22a-2,cgu-mir-22a-1,cgu-mir-22a-2,dre-mir-22a-1#FMDANRERG0202,dre-mir-22a-2#FMDANRERG0203,ema-mir-22a-1,…			1460	1440	1077	1212	2105	2144	22448	20354	13958	15480	105739	12095	14234	9425	22847.1	21070.5	25619.7	16443.5	23143.1	24307	16458.6	16524.5	11308.1	10575	19418.7	13151.3	11486.4	10270.9	False
a19	AAGCTGCCAGCTGAAGAACTGT	Yes	ola-miR-22a-1-3p	aal-miR-22a-3p,abu-miR-22a,ame-miR-22a-1-3p#FMAMEMELM0349,ame-miR-22a-2-3p#FMAMEMELM0350,bdi-miR-22a-1-3p,cac-miR-22a-1-3p#FMCHAACEM0331,ccr-miR-22a,cgo-miR-22a-1-3p,cgu-miR-22a-1-3p,dre-miR-22a-3p#FMDANRERM0398,ema-miR-22a-1-3p,fru-miR-22a,ggi-miR-22a-1-3p,hal-miR-22a-3p,ipu-miR-22a,mze-miR-22a,nbr-miR-22a,nco-miR-22a-1-3p,oni-miR-22a,pfl-miR-22a-1-3p#FMPERFLUM0285,phy-miR-22a-1-3p#FMPANHYPM0318…			ola-mir-22a-1#FMORYLATG0179	aal-mir-22a-1::AALO_1.0_LG2:26125811-26125888(-),aal-mir-22a-2::AALO_1.0_LG15:8983139-8983221(-),abu-mir-22a,ame-mir-22a-1#FMAMEMELG0193,ame-mir-22a-2#FMAMEMELG0194,bdi-mir-22a-1,cac-mir-22a-1#FMCHAACEG0190,ccr-mir-22a,cgo-mir-22a-1,cgu-mir-22a-1,dre-mir-22a-1#FMDANRERG0202,dre-mir-22a-2#FMDANRERG0203,ema-mir-22a-1,fru-mir-22a,gac-mir-22a-1#FMGASACUG0171,ggi-mir-22a-1,hal-mir-22a-1::Contig41___as…			2878	3739	2528	3396	5070	4932	61989	52903	34570	43738	258377	34624	42172	28132	45037	54710.1	60136.1	46074.3	55741.2	55915.2	45449.6	42949.6	28006.9	29879.2	47450.2	37647.8	34031.4	30656.9	False
a60	AGTGTATTTGACAAGCTGAGT	No	ola-miR-223-5p	aca-miR-223-5p#FMAMICALM0115,ami-miR-223-5p,bdi-miR-223-5p,cac-miR-223-5p#FMCHAACEM0123,cgo-miR-223-5p,cgu-miR-223-5p,chi-miR-223-5p,cli-miR-223-5p,cpi-miR-223-5p,cpo-miR-223-5p,dno-miR-223-5p,ema-miR-223-5p,gac-miR-223-5p#FMGASACUM0123,ggi-miR-223-5p,gmo-miR-223a-5p,hal-miR-223-5p,hsa-miR-223-5p,loc-miR-223-5p#FMLEPOCUM0115,mdo-miR-223-5p,mmu-miR-223-5p,nco-miR-223-5p,oan-miR-223-5p,ocu-miR-223-…			ola-mir-223#FMORYLATG0178	aca-mir-223#FMAMICALG0142,ami-mir-223,bdi-mir-223,bta-mir-223,cac-mir-223#FMCHAACEG0189,cfa-mir-223,cgo-mir-223,cgu-mir-223,chi-mir-223,cja-mir-223,cli-mir-223,cpi-mir-223,cpo-mir-223,dno-mir-223,eca-mir-223,efu-mir-223,ema-mir-223-1,ema-mir-223-2,gac-mir-223#FMGASACUG0170,gga-mir-223,ggi-mir-223,ggo-mir-223,gmo-mir-223a,hal-mir-223::Contig20___assem1:31267332-31267415(-),hsa-mir-223,loc-mir-223#…			6	7	2	3	2	5	39	24	9	30	466	48	39	27	93.8923	102.426	47.576	40.7017	21.9887	56.6861	28.5943	19.4846	7.29135	20.4942	85.5796	52.192	31.4717	29.4233	False
a249	TGTCAGTTTGTCAAATACCCCA	Yes	ola-miR-223-3p	aal-miR-223-3p,aca-miR-223-3p#FMAMICALM0311,ame-miR-223-3p#FMAMEMELM0348,ami-miR-223-3p,bdi-miR-223-3p,bta-miR-223,cac-miR-223-3p#FMCHAACEM0330,cfa-miR-223,cgo-miR-223-3p,cgu-miR-223-3p,chi-miR-223-3p,cja-miR-223,cli-miR-223-3p,cpi-miR-223-3p,cpo-miR-223-3p,dno-miR-223-3p,dre-miR-223-3p#FMDANRERM0397,eca-miR-223,efu-miR-223,ema-miR-223-3p,fru-miR-223,gac-miR-223-3p#FMGASACUM0325,gga-miR-223,ggi-m…			ola-mir-223#FMORYLATG0178	aal-mir-223::AALO_1.0_LG2:22889448-22889531(+),aca-mir-223#FMAMICALG0142,ame-mir-223#FMAMEMELG0192,ami-mir-223,bdi-mir-223,bta-mir-223,cac-mir-223#FMCHAACEG0189,cfa-mir-223,cgo-mir-223,cgu-mir-223,chi-mir-223,cja-mir-223,cli-mir-223,cpi-mir-223,cpo-mir-223,dno-mir-223,dre-mir-223#FMDANRERG0201,eca-mir-223,efu-mir-223,ema-mir-223-1,ema-mir-223-2,fru-mir-223,gac-mir-223#FMGASACUG0170,gga-mir-223,gg…			18	3	2	9	9	5	121	88	57	140	2204	227	169	158	281.677	43.8969	47.576	122.105	98.9489	56.6861	88.7158	71.4434	46.1785	95.6397	404.758	246.825	136.377	172.181	False
a224	TGCTCAGTAGTCAGTGTAGATC	No	ola-miR-222c-5p	aal-miR-222a-5p,aca-miR-222a/c-5p#FMAMICALM0113,ame-miR-222a-5p#FMAMEMELM0124,bdi-miR-222c-5p,cac-miR-222c-5p#FMCHAACEM0122,cgo-miR-222c-5p,cgu-miR-222c-5p,dre-miR-222a-5p#FMDANRERM0140,ema-miR-222c-5p,gac-miR-222c-5p#FMGASACUM0122,gga-miR-222b-5p,ggi-miR-222c-5p,hal-miR-222a/c-1-5p,hal-miR-222c-2-5p,ipu-miR-222a,loc-miR-222a/c-5p#FMLEPOCUM0113,nco-miR-222c-5p,pfl-miR-222c-5p#FMPERFLUM0110,phy-mi…			ola-mir-222c#FMORYLATG0177	aal-mir-222a::AALO_1.0_LG3:11898222-11898302(+),abu-mir-222-1,aca-mir-222a/c#FMAMICALG0140,ame-mir-222a#FMAMEMELG0189,bdi-mir-222c,cac-mir-222c#FMCHAACEG0188,cgo-mir-222c,cgu-mir-222c,dre-mir-222a#FMDANRERG0198,ema-mir-222c,gac-mir-222c#FMGASACUG0169,gga-mir-222b,ggi-mir-222c,hal-mir-222a::Contig13___assem1:13966084-13966164(-),hal-mir-222c-1::Contig40___assem1:25201427-25201507(+),hal-mir-222c-2…			2	4	2	1	5	6	81	29	49	54	503	23	54	28	31.2974	58.5292	47.576	13.5672	54.9716	68.0234	59.3883	23.5438	39.6973	36.8896	92.3745	25.0087	43.5761	30.5131	False
a223	TGCTCAGTAGGCAGTGTAGATC	No	ola-miR-222a-5p	bdi-miR-222a-5p,cac-miR-222a-5p#FMCHAACEM0121,cgo-miR-222a-5p,cgu-miR-222a-5p,ema-miR-222a-5p,gac-miR-222a-5p#FMGASACUM0121,ggi-miR-222a-5p,gmo-miR-222-2-5p,nco-miR-222a-5p,pfl-miR-222a-5p#FMPERFLUM0109,pme-miR-222a-5p#FMPOEMEXM0106,ssa-miR-222a-5p			ola-mir-222a#FMORYLATG0176	abu-mir-222-2,bdi-mir-222a,cac-mir-222a#FMCHAACEG0187,cgo-mir-222a,cgu-mir-222a,ema-mir-222a,fru-mir-222,gac-mir-222a#FMGASACUG0168,ggi-mir-222a,gmo-mir-222-2,mze-mir-222-2,nbr-mir-222-2,nco-mir-222a,oni-mir-222-2,pfl-mir-222a#FMPERFLUG0190,pme-mir-222a-1#FMPOEMEXG0188,pme-mir-222a-2#FMPOEMEXG0189,pny-mir-222-2,ssa-mir-222a-1,ssa-mir-222a-2,tni-mir-222			42	53	39	52	83	85	1146	911	766	1154	5584	867	1082	773	657.246	775.511	927.732	705.496	912.529	963.664	840.234	739.601	620.575	788.344	1025.49	942.718	873.137	842.379	False
a48	AGCTACATCTGGCTACTGGGTCT	Multiple	ola-miR-222a-3p	aal-miR-222a-3p,abu-miR-222,aca-miR-222a-3p,aca-miR-222a/c-3p#FMAMICALM0309,age-miR-222,ame-miR-222a-3p#FMAMEMELM0345,ame-miR-222c-3p#FMAMEMELM0347,ami-miR-222a-3p,bdi-miR-222-3p,bta-miR-222,cac-miR-222-3p#FMCHAACEM0329,ccr-miR-222,cfa-miR-222,cgo-miR-222-3p,cgr-miR-222-3p,cgu-miR-222-3p,chi-miR-222-3p,cja-miR-222,cli-miR-222a-3p,cpi-miR-222a-3p,cpo-miR-222-3p,dma-miR-222,dno-miR-222-3p,dre-miR-2…			ola-mir-222a#FMORYLATG0176,ola-mir-222c#FMORYLATG0177	aal-mir-222a::AALO_1.0_LG3:11898222-11898302(+),abu-mir-222-1,abu-mir-222-2,aca-mir-222a,aca-mir-222a/c#FMAMICALG0140,age-mir-222,ame-mir-222a#FMAMEMELG0189,ame-mir-222c#FMAMEMELG0191,ami-mir-222a,bdi-mir-222a,bdi-mir-222c,bta-mir-222,cac-mir-222a#FMCHAACEG0187,cac-mir-222c#FMCHAACEG0188,ccr-mir-222,cfa-mir-222,cgo-mir-222a,cgo-mir-222c,cgr-mir-222,cgu-mir-222a,cgu-mir-222c,chi-mir-222,cja-mir-22…			22	23	13	21	52	37	562	310	206	501	4681	548	618	399	344.272	336.543	309.244	284.912	571.705	419.477	412.052	251.675	166.891	342.253	859.652	595.859	498.705	434.812	False
a32	ACCTGGCATACAATGTAGATTT	Yes	ola-miR-221a-5p	aal-miR-221a-5p,aca-miR-221-5p,aca-miR-221-5p#FMAMICALM0112,ame-miR-221a-5p#FMAMEMELM0123,ami-miR-221-5p,bdi-miR-221a-5p,cac-miR-221a-5p#FMCHAACEM0120,cgo-miR-221a-5p,cgr-miR-221-5p,cgu-miR-221a-5p,chi-miR-221-5p,cli-miR-221-5p,cpi-miR-221-5p,cpo-miR-221-5p,dno-miR-221-5p,dre-miR-221a-5p#FMDANRERM0139,efu-miR-221,ema-miR-221a-5p,gac-miR-221a-5p#FMGASACUM0119,gga-miR-221-5p,ggi-miR-221a-5p,gmo-miR…			ola-mir-221a#FMORYLATG0174	aal-mir-221a::AALO_1.0_LG3:11899025-11899106(+),abu-mir-221-1,aca-mir-221,aca-mir-221#FMAMICALG0139,ame-mir-221a#FMAMEMELG0187,ami-mir-221,bdi-mir-221a,bta-mir-221,cac-mir-221a#FMCHAACEG0185,cfa-mir-221,cgo-mir-221a,cgr-mir-221,cgu-mir-221a,chi-mir-221,cli-mir-221,cpi-mir-221,cpo-mir-221,dma-mir-221,dno-mir-221,dre-mir-221a#FMDANRERG0196,eca-mir-221,efu-mir-221,ema-mir-221a,fru-mir-221,gac-mir-22…			3	4	1	3	5	4	50	28	19	47	385	50	69	45	46.9462	58.5292	23.788	40.7017	54.9716	45.3489	36.6594	22.732	15.3928	32.1076	70.7041	54.3667	55.6806	49.0389	False
a49	AGCTACATTGTCTGCTGGGTTT	Yes	ola-miR-221-3p	aal-miR-221a-3p,abu-miR-221,aca-miR-221-3p,aca-miR-221-3p#FMAMICALM0308,ame-miR-221-3p#FMAMEMELM0344,ami-miR-221-3p,bdi-miR-221-3p,bta-miR-221,cac-miR-221-3p#FMCHAACEM0328,ccr-miR-221,cfa-miR-221,cgo-miR-221-3p,cgr-miR-221-3p,cgu-miR-221-3p,chi-miR-221-3p,cli-miR-221-3p,cpi-miR-221-3p,cpo-miR-221-3p,dma-miR-221,dno-miR-221-3p,dre-miR-221-3p#FMDANRERM0393,eca-miR-221,ema-miR-221-3p,fru-miR-221,gac…			ola-mir-221a#FMORYLATG0174,ola-mir-221b#FMORYLATG0175	aal-mir-221a::AALO_1.0_LG3:11899025-11899106(+),abu-mir-221-1,abu-mir-221-2,aca-mir-221,aca-mir-221#FMAMICALG0139,ame-mir-221a#FMAMEMELG0187,ame-mir-221b#FMAMEMELG0188,ami-mir-221,bdi-mir-221a,bdi-mir-221b,bta-mir-221,cac-mir-221a#FMCHAACEG0185,cac-mir-221b#FMCHAACEG0186,ccr-mir-221,cfa-mir-221,cgo-mir-221a,cgo-mir-221b,cgr-mir-221,cgu-mir-221a,cgu-mir-221b,chi-mir-221,cli-mir-221,cpi-mir-221,cpo…			64	69	31	84	107	85	654	322	215	746	6383	753	911	607	1001.52	1009.63	737.428	1139.65	1176.39	963.664	479.505	261.418	174.182	509.623	1172.22	818.762	735.146	661.48	False
a96	CGACAACAGTCTGTAGGCTGT	No	ola-miR-21a-3p	aal-miR-21a-3p,ame-miR-21a-3p#FMAMEMELM0342,ame-miR-21b-3p#FMAMEMELM0343,bdi-miR-21a-3p,cac-miR-21a-3p#FMCHAACEM0326,cgo-miR-21a-3p,cgu-miR-21a-3p,dre-miR-21a-3p#FMDANRERM0391,ema-miR-21a-3p,gac-miR-21a-3p#FMGASACUM0322,ggi-miR-21a-3p,gmo-miR-21-3p,hal-miR-21a-3p,loc-miR-21-3p#FMLEPOCUM0285,nco-miR-21a-3p,pfl-miR-21a-3p#FMPERFLUM0280,phy-miR-21a-3p#FMPANHYPM0312,pme-miR-21a-3p#FMPOEMEXM0263,ssa-m…			ola-mir-21a#FMORYLATG0172	aal-mir-21a::AALO_1.0_LG2:21609590-21609669(+),abu-mir-21-2,ame-mir-21a#FMAMEMELG0185,ame-mir-21b#FMAMEMELG0186,bdi-mir-21a,cac-mir-21a#FMCHAACEG0183,cgo-mir-21a,cgu-mir-21a,dre-mir-21a#FMDANRERG0194,ema-mir-21a,fru-mir-21,gac-mir-21a#FMGASACUG0164,ggi-mir-21a,gmo-mir-21-2,hal-mir-21a::Contig20___assem1:15006328-15006407(+),ipu-mir-21-1,loc-mir-21#FMLEPOCUG0123,mze-mir-21-2,nbr-mir-21-2,nco-mir-2…			30	12	5	10	8	11	218	142	178	248	537	165	183	171	469.462	175.587	118.94	135.672	87.9546	124.709	159.835	115.284	144.207	169.419	98.6185	179.41	147.675	186.348	False
a217	TGATTGTCCAAACGCAATTCTTG	Yes	ola-miR-219-5p	abu-miR-219-5p,aca-miR-219-5p,ame-miR-219-5p#FMAMEMELM0121,ami-miR-219a-5p,ami-miR-219b-5p,cgo-miR-219-5p,cpi-miR-219-5p,cpo-miR-219b-5p,dno-miR-219b-5p,mze-miR-219a,oan-miR-219-5p,ocu-miR-219b-5p,oha-miR-219-5p,oni-miR-219a-5p,oni-miR-219b,oni-miR-219c-5p,pbv-miR-219-5p,pfl-miR-219-5p#FMPERFLUM0107,ssa-miR-219a-5p,ssa-miR-219b-5p,ssa-miR-219c-5p			ola-mir-219-1#FMORYLATG0169,ola-mir-219-3#FMORYLATG0170,ola-mir-219-4#FMORYLATG0171	aal-mir-219-1::AALO_1.0_LG12:12151671-12151752(+),aal-mir-219-3::AALO_1.0_LG20:12394169-12394251(-),aal-mir-219-4::AALO_1.0_LG13:30005689-30005789(-),abu-mir-219-1,abu-mir-219-2,abu-mir-219-3,abu-mir-219-4,aca-mir-219-1,aca-mir-219-1/2#FMAMICALG0138,aca-mir-219-2,ame-mir-219-1#FMAMEMELG0181,ame-mir-219-2#FMAMEMELG0182,ame-mir-219-3#FMAMEMELG0183,ame-mir-219-4#FMAMEMELG0184,ami-mir-219a,ami-mir-21…			0	0	0	0	0	0	2	0	0	1	0	0	1	2	0	0	0	0	0	0	1.46638	0	0	0.68314	0	0	0.806966	2.17951	False
a278	TTGTGCTTGATCTAACCATGC	Yes	ola-miR-218b-5p	aal-miR-218b-5p,abu-miR-218b,ame-miR-218a-2/b-5p#FMAMEMELM0120,bdi-miR-218b-5p,cac-miR-218b-5p#FMCHAACEM0118,ccr-miR-218b,cgo-miR-218b-5p,cgu-miR-218b-5p,dre-miR-218b-5p#FMDANRERM0134,ema-miR-218b-5p,fru-miR-218b,gac-miR-218b-5p#FMGASACUM0117,ggi-miR-218b-5p,ipu-miR-218b,mze-miR-218b,nbr-miR-218b,nco-miR-218b-5p,oni-miR-218b,pfl-miR-218b-5p#FMPERFLUM0106,phy-miR-218a-2/b-5p#FMPANHYPM0113,pma-miR-…			ola-mir-218b#FMORYLATG0168	aal-mir-218b::AALO_1.0_LG12:20570882-20570982(+),abu-mir-218b,ame-mir-218a-2#FMAMEMELG0179,ame-mir-218b#FMAMEMELG0180,bdi-mir-218b,cac-mir-218b#FMCHAACEG0178,ccr-mir-218b,cgo-mir-218b,cgu-mir-218b,dre-mir-218b#FMDANRERG0182,ema-mir-218b,fru-mir-218b,gac-mir-218b#FMGASACUG0159,ggi-mir-218b,ipu-mir-218b,mze-mir-218b,nbr-mir-218b,nco-mir-218b,oni-mir-218b,pfl-mir-218b#FMPERFLUG0181,phy-mir-218a-2#FM…			2	1	1	7	4	5	54	30	18	35	258	41	29	37	31.2974	14.6323	23.788	94.9706	43.9773	56.6861	39.5922	24.3557	14.5827	23.9099	47.381	44.5807	23.402	40.3209	False
a277	TTGTGCTTGATCTAACCATG	Multiple	ola-miR-218a-5p	aal-miR-218a-5p,aal-miR-218b-5p,abu-miR-218a,abu-miR-218b,aca-miR-218-5p,aca-miR-218-5p#FMAMICALM0109,age-miR-218,ame-miR-218a-1-5p#FMAMEMELM0119,ame-miR-218a-2/b-5p#FMAMEMELM0120,ami-miR-218-5p,bdi-miR-218a-5p,bdi-miR-218b-5p,bta-miR-218,cac-miR-218a-5p#FMCHAACEM0117,cac-miR-218b-5p#FMCHAACEM0118,ccr-miR-218a,ccr-miR-218b,cfa-miR-218,cgo-miR-218a-5p,cgo-miR-218b-5p,cgr-miR-218a,cgu-miR-218a-5p,c…			ola-mir-218a-1#FMORYLATG0166,ola-mir-218a-2#FMORYLATG0167,ola-mir-218b#FMORYLATG0168	aal-mir-218a-2::AALO_1.0_LG1:21225797-21225897(-),aal-mir-218b::AALO_1.0_LG12:20570882-20570982(+),abu-mir-218a-1,abu-mir-218a-2,abu-mir-218b,aca-mir-218-1,aca-mir-218-2,aca-mir-218a-1#FMAMICALG0135,aca-mir-218a-2#FMAMICALG0136,aca-mir-218b#FMAMICALG0137,age-mir-218,ame-mir-218a-1#FMAMEMELG0178,ame-mir-218a-2#FMAMEMELG0179,ame-mir-218b#FMAMEMELG0180,ami-mir-218-1,ami-mir-218-2,bdi-mir-218a-1,bdi-…			2	2	2	4	4	10	45	44	31	45	330	59	41	41	31.2974	29.2646	47.576	54.2689	43.9773	113.372	32.9935	35.7217	25.1146	30.7413	60.6036	64.1527	33.0856	44.6799	False
a279	TTGTGCTTGATCTAACCATGT	No	ola-miR-218a-5p	aal-miR-218a-5p,abu-miR-218a,aca-miR-218-5p,aca-miR-218-5p#FMAMICALM0109,age-miR-218,ame-miR-218a-1-5p#FMAMEMELM0119,ami-miR-218-5p,bdi-miR-218a-5p,bta-miR-218,cac-miR-218a-5p#FMCHAACEM0117,ccr-miR-218a,cfa-miR-218,cgo-miR-218a-5p,cgr-miR-218a,cgu-miR-218a-5p,chi-miR-218,cja-miR-218,cli-miR-218-5p,cpi-miR-218-5p,cpo-miR-218-5p,dno-miR-218-5p,dre-miR-218a-5p#FMDANRERM0133,eca-miR-218,efu-miR-218a,…			ola-mir-218a-1#FMORYLATG0166,ola-mir-218a-2#FMORYLATG0167	aal-mir-218a-2::AALO_1.0_LG1:21225797-21225897(-),abu-mir-218a-1,abu-mir-218a-2,aca-mir-218-1,aca-mir-218-2,aca-mir-218a-1#FMAMICALG0135,aca-mir-218a-2#FMAMICALG0136,aca-mir-218b#FMAMICALG0137,age-mir-218,ame-mir-218a-1#FMAMEMELG0178,ami-mir-218-1,ami-mir-218-2,bdi-mir-218a-1,bdi-mir-218a-2,bta-mir-218-1,bta-mir-218-2,cac-mir-218a-1#FMCHAACEG0176,cac-mir-218a-2#FMCHAACEG0177,ccr-mir-218a,cfa-mir-…			79	81	55	162	143	172	1097	751	532	960	5863	979	1079	822	1236.25	1185.22	1308.34	2197.89	1572.19	1950	804.308	609.704	431	655.815	1076.72	1064.5	870.716	895.777	False
a21	AAGGTCCAACCTCACATGTCC	No	ola-miR-2188-5p	aal-miR-2188-5p,abu-miR-2188,aca-miR-2188-5p#FMAMICALM0111,ame-miR-2188-5p#FMAMEMELM0118,ami-miR-2188-5p,bdi-miR-2188-5p,cac-miR-2188-5p#FMCHAACEM0116,cgo-miR-2188-5p,cgu-miR-2188-5p,cli-miR-2188-5p,cpi-miR-2188-5p,dre-miR-2188-5p#FMDANRERM0131,ema-miR-2188-5p,gac-miR-2188-5p#FMGASACUM0115,gga-miR-2188-5p,ggi-miR-2188-5p,gmo-miR-2188-5p,hal-miR-2188-5p,ipu-miR-2188,loc-miR-2188-5p#FMLEPOCUM0110,m…			ola-mir-2188#FMORYLATG0165	aal-mir-2188::AALO_1.0_LG5:23803609-23803686(+),abu-mir-2188,aca-mir-2188#FMAMICALG0134,ame-mir-2188#FMAMEMELG0177,ami-mir-2188,bdi-mir-2188,cac-mir-2188#FMCHAACEG0175,cgo-mir-2188,cgu-mir-2188,cli-mir-2188,cpi-mir-2188,dre-mir-2188#FMDANRERG0178,ema-mir-2188,gac-mir-2188#FMGASACUG0157,gga-mir-2188,ggi-mir-2188,gmo-mir-2188,hal-mir-2188::Contig10___assem1:11210243-11210320(-),ipu-mir-2188,loc-mir…			2	13	2	2	13	5	68	105	43	169	2173	139	167	106	31.2974	190.22	47.576	27.1345	142.926	56.6861	49.8568	85.2449	34.8364	115.451	399.065	151.139	134.763	115.514	False
a122	GCTGTGTGAGGTCAGACCTATC	Yes	ola-miR-2188-3p	bdi-miR-2188-3p,cac-miR-2188-3p#FMCHAACEM0321,cgo-miR-2188-3p,cgu-miR-2188-3p,ema-miR-2188-3p,gac-miR-2188-3p#FMGASACUM0316,ggi-miR-2188-3p,hal-miR-2188-3p,nco-miR-2188-3p,pfl-miR-2188-3p#FMPERFLUM0277,ssa-miR-2188-3p			ola-mir-2188#FMORYLATG0165	abu-mir-2188,bdi-mir-2188,cac-mir-2188#FMCHAACEG0175,cgo-mir-2188,cgu-mir-2188,ema-mir-2188,gac-mir-2188#FMGASACUG0157,ggi-mir-2188,hal-mir-2188::Contig10___assem1:11210243-11210320(-),mze-mir-2188,nbr-mir-2188,nco-mir-2188,oni-mir-2188,pfl-mir-2188#FMPERFLUG0178,pny-mir-2188,ssa-mir-2188			4	6	4	2	4	3	17	32	13	30	385	21	31	13	62.5949	87.7937	95.152	27.1345	43.9773	34.0117	12.4642	25.9794	10.5319	20.4942	70.7041	22.834	25.0159	14.1668	False
a260	TTAATTAGTATAGCCTGTTTT	No	ola-miR-2187a-5p	aal-miR-2187a-5p,abu-miR-2187a,ame-miR-2187a-5p#FMAMEMELM0116,bdi-miR-2187a-5p,cac-miR-2187a-5p#FMCHAACEM0114,cgo-miR-2187a-5p,cgu-miR-2187a-5p,dre-miR-2187a-5p#FMDANRERM0129,ema-miR-2187a-5p,gac-miR-2187a-5p#FMGASACUM0114,ggi-miR-2187a-5p,gmo-miR-2187a-5p,hal-miR-2187a-5p,ipu-miR-2187,mze-miR-2187a,nbr-miR-2187a,nco-miR-2187a-5p,oni-miR-2187a,pfl-miR-2187a-5p#FMPERFLUM0103,pme-miR-2187a-5p#FMPOE…			ola-mir-2187a#FMORYLATG0164	aal-mir-2187a::AALO_1.0_LG18:8733183-8733263(-),abu-mir-2187a,ame-mir-2187a#FMAMEMELG0175,bdi-mir-2187a,cac-mir-2187a#FMCHAACEG0173,cgo-mir-2187a,cgu-mir-2187a,dre-mir-2187a#FMDANRERG0176,ema-mir-2187a,gac-mir-2187a#FMGASACUG0155,ggi-mir-2187a,gmo-mir-2187a,hal-mir-2187a::Contig8___assem1:5102954-5103035(+),ipu-mir-2187,mze-mir-2187a,nbr-mir-2187a,nco-mir-2187a,oni-mir-2187a,pfl-mir-2187a#FMPERFL…			0	0	0	1	0	0	7	8	4	42	51	27	16	41	0	0	0	13.5672	0	0	5.13232	6.49485	3.2406	28.6919	9.366	29.358	12.9115	44.6799	False
a280	TTTACAGGCTATGCTAATCTGT	Yes	ola-miR-2187a-3p	cac-miR-2187a-3p#FMCHAACEM0320,cgu-miR-2187a-3p,ema-miR-2187a-3p,nco-miR-2187a-3p,pme-miR-2187a-3p#FMPOEMEXM0261,pny-miR-2187a			ola-mir-2187a#FMORYLATG0164	abu-mir-2187a,bdi-mir-2187a,cac-mir-2187a#FMCHAACEG0173,cgo-mir-2187a,cgu-mir-2187a,ema-mir-2187a,gac-mir-2187a#FMGASACUG0155,ggi-mir-2187a,mze-mir-2187a,nbr-mir-2187a,nco-mir-2187a,oni-mir-2187a,pfl-mir-2187a#FMPERFLUG0176,pme-mir-2187a#FMPOEMEXG0172,pny-mir-2187a			2	0	0	0	0	1	88	100	163	159	165	56	56	60	31.2974	0	0	0	0	11.3372	64.5206	81.1856	132.054	108.619	30.3018	60.8907	45.1901	65.3852	False
a7	AACAGTAAGAGTTTATGTGCT	Yes	ola-miR-2184-5p	aal-miR-2184a-5p,aca-miR-2184-5p#FMAMICALM0108,ami-miR-2184-5p,bdi-miR-2184-5p,cac-miR-2184a-5p#FMCHAACEM0113,cgo-miR-2184-5p,cgu-miR-2184-5p,cpi-miR-2184-5p,dre-miR-2184-5p#FMDANRERM0128,ema-miR-2184-5p,gac-miR-2184-5p#FMGASACUM0113,ggi-miR-2184-5p,gmo-miR-2184-5p,hal-miR-2184-5p,loc-miR-2184-5p#FMLEPOCUM0107,nco-miR-2184-5p,oni-miR-2184,pfl-miR-2184a-5p#FMPERFLUM0102,phy-miR-2184a-5p#FMPANHYPM0…			ola-mir-2184a#FMORYLATG0163	aal-mir-2184a::AALO_1.0_LG2:36879552-36879634(-),aca-mir-2184#FMAMICALG0132,ami-mir-2184,bdi-mir-2184,cac-mir-2184a#FMCHAACEG0172,cgo-mir-2184,cgu-mir-2184,cpi-mir-2184,dre-mir-2184a#FMDANRERG0174,ema-mir-2184,gac-mir-2184a#FMGASACUG0154,ggi-mir-2184,gmo-mir-2184,hal-mir-2184a::Contig20___assem1:22047721-22047821(+),hal-mir-2184b::Contig41___assem1:3602478-3602578(-),loc-mir-2184#FMLEPOCUG0130,nc…			8	13	2	14	6	10	313	232	137	317	2120	256	239	251	125.19	190.22	47.576	189.941	65.966	113.372	229.488	188.351	110.99	216.555	389.332	278.357	192.865	273.528	False
a161	TACTGCATCAGGAACTGATTGGC	Yes	ola-miR-217a-5p	aal-miR-217a-5p,aal-miR-217b-5p,aca-miR-217-5p,aca-miR-217-5p#FMAMICALM0107,ame-miR-217-5p#FMAMEMELM0115,ami-miR-217-5p,bbe-miR-217-5p,bdi-miR-217a-5p,bfl-miR-217,bta-miR-217,cac-miR-217-5p#FMCHAACEM0112,ccr-miR-217,cfa-miR-217,cgo-miR-217-5p,cgr-miR-217,cgu-miR-217-5p,chi-miR-217-5p,cja-miR-217,cli-miR-217-5p,cpi-miR-217-5p,cpo-miR-217-5p,dno-miR-217-5p,dre-miR-217b-5p#FMDANRERM0127,eca-miR-217,…			ola-mir-217a#FMORYLATG0162	aal-mir-217a::AALO_1.0_LG18:29413311-29413411(+),aal-mir-217b::AALO_1.0_LG7:10296501-10296601(+),aca-mir-217,aca-mir-217#FMAMICALG0131,ame-mir-217a#FMAMEMELG0173,ame-mir-217b#FMAMEMELG0174,ami-mir-217,bbe-mir-217,bdi-mir-217a,bfl-mir-217,bta-mir-217,cac-mir-217a#FMCHAACEG0170,cac-mir-217b#FMCHAACEG0171,ccr-mir-217,cfa-mir-217,cgo-mir-217a,cgo-mir-217b,cgr-mir-217,cgu-mir-217a,cgu-mir-217b,chi-mir…			765	512	848	1302	838	1193	3262	2792	1374	2777	627	1760	2389	2285	11971.3	7491.73	20172.2	17664.5	9213.25	13525.3	2391.66	2266.7	1113.15	1897.08	115.147	1913.71	1927.84	2490.09	False
a151	TAATCTCTGCAGGCAACTGTGA	Yes	ola-miR-216b-5p	aal-miR-216b-5p,abu-miR-216b,aca-miR-216b-5p#FMAMICALM0106,ame-miR-216b-5p#FMAMEMELM0114,bdi-miR-216b-5p,cac-miR-216b-5p#FMCHAACEM0111,cgo-miR-216b-5p,cgu-miR-216b-5p,csa-miR-216b,dre-miR-216b-2-5p#FMDANRERM0126,ema-miR-216b-5p,fru-miR-216b,gac-miR-216b-1-5p#FMGASACUM0110,ggi-miR-216b-5p,gmo-miR-216b-5p,hal-miR-216b-1-5p,ipu-miR-216b,loc-miR-216b-5p#FMLEPOCUM0105,mze-miR-216b,nbr-miR-216b,nco-miR…			ola-mir-216b-1#FMORYLATG0160,ola-mir-216b-2#FMORYLATG0161	aal-mir-216b-1::AALO_1.0_LG18:29412506-29412606(+),aal-mir-216b-2::AALO_1.0_LG7:10295048-10295148(+),abu-mir-216b,aca-mir-216b#FMAMICALG0130,ame-mir-216b-1#FMAMEMELG0171,ame-mir-216b-2#FMAMEMELG0172,bdi-mir-216b-1,bdi-mir-216b-2,cac-mir-216b-1#FMCHAACEG0168,cac-mir-216b-2#FMCHAACEG0169,cgo-mir-216b-1,cgo-mir-216b-2,cgu-mir-216b-1,cgu-mir-216b-2,csa-mir-216b,dre-mir-216b-2#FMDANRERG0172,ema-mir-21…			54	22	41	73	48	76	204	130	51	196	252	156	140	210	845.031	321.91	975.308	990.408	527.728	861.629	149.57	105.541	41.3176	133.896	46.2791	169.624	112.975	228.848	False
a4	AAATCTCAGCTGGCAACTGTGA	Yes	ola-miR-216a-5p	abu-miR-216a,bdi-miR-216a-1-5p,cac-miR-216a-1-5p#FMCHAACEM0110,cgo-miR-216a-1-5p,cgu-miR-216a-1-5p,ema-miR-216a-1-5p,fru-miR-216a,gac-miR-216a-1-5p#FMGASACUM0108,gmo-miR-216a-5p,hal-miR-216a-1-5p,mze-miR-216a,nbr-miR-216a,nco-miR-216a-1-5p,oni-miR-216a,pfl-miR-216a-1-5p#FMPERFLUM0098,pny-miR-216a,tni-miR-216a			ola-mir-216a-1#FMORYLATG0158,ola-mir-216a-2#FMORYLATG0159	abu-mir-216a,bdi-mir-216a-1,cac-mir-216a-1#FMCHAACEG0166,cgo-mir-216a-1,cgu-mir-216a-1,ema-mir-216a-1,fru-mir-216a,gac-mir-216a-1#FMGASACUG0149,ggi-mir-216a-1,gmo-mir-216a,hal-mir-216a-1::Contig8___assem1:25396038-25396138(+),mze-mir-216a,nbr-mir-216a,nco-mir-216a-1,oni-mir-216a,pfl-mir-216a-1#FMPERFLUG0169,pme-mir-216a-1#FMPOEMEXG0168,pny-mir-216a,tni-mir-216a			5	2	6	7	5	3	26	14	6	23	18	17	25	22	78.2436	29.2646	142.728	94.9706	54.9716	34.0117	19.0629	11.366	4.8609	15.7122	3.30565	18.4847	20.1741	23.9746	False
a220	TGCCTGTCTACACTTGCTGTGC	Yes	ola-miR-214b-5p	aal-miR-214-5p,aca-miR-214-5p,aca-miR-214-5p#FMAMICALM0103,ame-miR-214-5p#FMAMEMELM0112,ami-miR-214-5p,bdi-miR-214b-5p,cac-miR-214b-5p#FMCHAACEM0108,cgo-miR-214b-5p,cgr-miR-214-5p,cgu-miR-214b-5p,chi-miR-214-5p,cli-miR-214-5p,cpi-miR-214-5p,cpo-miR-214-5p,dno-miR-214-5p,dre-miR-214a-5p#FMDANRERM0123,ema-miR-214b-5p,ggi-miR-214b-5p,gmo-miR-214-5p,hal-miR-214a-5p,hsa-miR-214-5p,loc-miR-214-5p#FMLEP…			ola-mir-214b#FMORYLATG0157	aal-mir-214a::AALO_1.0_LG1:9101061-9101139(+),aal-mir-214b::AALO_1.0_LG9:29987717-29987794(-),abu-mir-214-1,aca-mir-214,aca-mir-214#FMAMICALG0128,age-mir-214,aja-mir-214,ame-mir-214a#FMAMEMELG0168,ame-mir-214b#FMAMEMELG0169,ami-mir-214,bdi-mir-214b,bta-mir-214,cac-mir-214b#FMCHAACEG0165,ccr-mir-214,cfa-mir-214,cgo-mir-214b,cgr-mir-214,cgu-mir-214b,chi-mir-214,cja-mir-214,cli-mir-214,cpi-mir-214,c…			24	56	18	56	73	52	506	385	248	400	5063	415	536	345	375.569	819.408	428.184	759.765	802.586	589.536	370.993	312.565	200.917	273.256	929.805	451.243	432.534	375.965	False
a91	CCTATCTACACTTGCTGTGCAG	No	ola-miR-214a-5p	bdi-miR-214a-5p,cac-miR-214a-5p#FMCHAACEM0107,cgo-miR-214a-5p,cgu-miR-214a-5p,ema-miR-214a-5p,gac-miR-214a-5p#FMGASACUM0106,ggi-miR-214a-5p,nco-miR-214a-5p,pfl-miR-214a-5p#FMPERFLUM0095,pme-miR-214b-5p#FMPOEMEXM0096			ola-mir-214a#FMORYLATG0156	abu-mir-214-2,bdi-mir-214a,cac-mir-214a#FMCHAACEG0164,cgo-mir-214a,cgu-mir-214a,ema-mir-214a,gac-mir-214a#FMGASACUG0148,ggi-mir-214a,mze-mir-214-2,nbr-mir-214-2,nco-mir-214a,pfl-mir-214a#FMPERFLUG0167,pme-mir-214a#FMPOEMEXG0166,pny-mir-214-2			0	0	0	0	1	0	3	3	4	5	21	3	3	0	0	0	0	0	10.9943	0	2.19957	2.43557	3.2406	3.4157	3.85659	3.262	2.4209	0	False
a25	ACAGCAGGCACAGACAGGCAG	No	ola-miR-214-3p	aal-miR-214-3p,abu-miR-214,aca-miR-214-3p,aca-miR-214-3p#FMAMICALM0300,age-miR-214,aja-miR-214,ame-miR-214-3p#FMAMEMELM0331,ami-miR-214-3p,bdi-miR-214-3p,bta-miR-214,cac-miR-214-3p#FMCHAACEM0315,ccr-miR-214,cfa-miR-214,cgo-miR-214-3p,cgr-miR-214-3p,cgu-miR-214-3p,chi-miR-214-3p,cja-miR-214,cli-miR-214-3p,cpi-miR-214-3p,cpo-miR-214-3p,dma-miR-214,dno-miR-214-3p,dre-miR-214a-3p#FMDANRERM0373,eca-mi…			ola-mir-214a#FMORYLATG0156,ola-mir-214b#FMORYLATG0157	aal-mir-214a::AALO_1.0_LG1:9101061-9101139(+),aal-mir-214b::AALO_1.0_LG9:29987717-29987794(-),abu-mir-214-1,abu-mir-214-2,aca-mir-214,aca-mir-214#FMAMICALG0128,age-mir-214,aja-mir-214,ame-mir-214a#FMAMEMELG0168,ame-mir-214b#FMAMEMELG0169,ami-mir-214,bdi-mir-214a,bdi-mir-214b,bta-mir-214,cac-mir-214a#FMCHAACEG0164,cac-mir-214b#FMCHAACEG0165,ccr-mir-214,cfa-mir-214,cgo-mir-214a,cgo-mir-214b,cgr-mir…			60	73	34	65	99	92	783	426	258	713	14404	896	917	680	938.923	1068.16	808.792	881.87	1088.44	1043.02	574.086	345.851	209.019	487.079	2645.25	974.251	739.988	741.032	False
a34	ACCTTGGCTTTAGACTGCTTACT	Yes	ola-miR-212b-5p	bdi-miR-212b-5p,cac-miR-212b-5p#FMCHAACEM0106,cgo-miR-212b-5p,cgu-miR-212b-5p,ema-miR-212b-5p,gac-miR-212b-5p#FMGASACUM0105,ggi-miR-212b-5p,gmo-miR-212-5p,mze-miR-212b,nbr-miR-212a,nco-miR-212b-5p,oni-miR-212a-5p,pfl-miR-212b-5p#FMPERFLUM0094,pme-miR-212b-5p#FMPOEMEXM0094,pny-miR-212-2,ssa-miR-212a-5p			ola-mir-212b#FMORYLATG0155	abu-mir-212-1,bdi-mir-212b,cac-mir-212b#FMCHAACEG0163,cgo-mir-212b,cgu-mir-212b,ema-mir-212b,gac-mir-212b#FMGASACUG0147,ggi-mir-212b,gmo-mir-212-1,mze-mir-212b,nbr-mir-212a,nco-mir-212b,oni-mir-212a,pfl-mir-212b#FMPERFLUG0166,pme-mir-212b#FMPOEMEXG0165,pny-mir-212-2,ssa-mir-212a-1,ssa-mir-212a-2			0	0	1	0	0	0	6	3	1	3	7	0	0	2	0	0	23.788	0	0	0	4.39913	2.43557	0.81015	2.04942	1.28553	0	0	2.17951	False
a33	ACCTTGGCTCTAGACTGCTTACT	Yes	ola-miR-212a-5p	aal-miR-212-5p,aca-miR-212-5p#FMAMICALM0102,ame-miR-212-5p#FMAMEMELM0111,bdi-miR-212a-5p,bta-miR-212,cac-miR-212a-5p#FMCHAACEM0105,cfa-miR-212,cgo-miR-212a-5p,cgr-miR-212,cgu-miR-212a-5p,cpo-miR-212-5p,dre-miR-212-5p#FMDANRERM0122,ema-miR-212a-5p,gac-miR-212a-5p#FMGASACUM0104,gga-miR-212-5p,ggi-miR-212a-5p,hal-miR-212-5p,hsa-miR-212-5p,ipu-miR-212,loc-miR-212-5p#FMLEPOCUM0101,mdo-miR-212-5p,mml-m…			ola-mir-212a#FMORYLATG0154	aal-mir-212a::AALO_1.0_LG15:9740296-9740382(-),aal-mir-212b::AALO_1.0_LG2:36874135-36874221(+),abu-mir-212-2,aca-mir-212,aca-mir-212#FMAMICALG0127,ame-mir-212a#FMAMEMELG0166,ame-mir-212b#FMAMEMELG0167,ami-mir-212,bdi-mir-212a,bta-mir-212,cac-mir-212a#FMCHAACEG0162,cfa-mir-212,cgo-mir-212a,cgr-mir-212,cgu-mir-212a,cpo-mir-212,dre-mir-212a#FMDANRERG0168,dre-mir-212b#FMDANRERG0169,ema-mir-212a,fru-m…			0	0	0	0	0	1	3	7	5	8	7	2	3	2	0	0	0	0	0	11.3372	2.19957	5.68299	4.05075	5.46512	1.28553	2.17467	2.4209	2.17951	False
a47	AGCCACTGACTAACGCACATTG	Yes	ola-miR-210-5p	aal-miR-210-5p,abu-miR-210,aca-miR-210-5p,aca-miR-210-5p#FMAMICALM0101,ami-miR-210-5p,bdi-miR-210-5p,cac-miR-210-5p#FMCHAACEM0104,cgo-miR-210-5p,cgu-miR-210-5p,cli-miR-210-5p,cpi-miR-210-5p,dre-miR-210-5p#FMDANRERM0121,ema-miR-210-5p,gac-miR-210-5p#FMGASACUM0103,gga-miR-210a-5p,ggi-miR-210-5p,gmo-miR-210-5p,hal-miR-210-5p,loc-miR-210-5p#FMLEPOCUM0100,mdo-miR-210-5p,nco-miR-210-5p,oha-miR-210-5p,p…			ola-mir-210#FMORYLATG0153	abu-mir-210,aca-mir-210,aca-mir-210#FMAMICALG0126,ame-mir-210#FMAMEMELG0165,ami-mir-210,bdi-mir-210,cac-mir-210#FMCHAACEG0161,ccr-mir-210,cgo-mir-210,cgu-mir-210,cli-mir-210,cpi-mir-210,dre-mir-210#FMDANRERG0167,ema-mir-210,fru-mir-210,gac-mir-210#FMGASACUG0145,gga-mir-210a,ggi-mir-210,gmo-mir-210,hal-mir-210::Contig1___assem1:4199642-4199721(-),ipu-mir-210,loc-mir-210#FMLEPOCUG0124,mdo-mir-210,n…			14	14	2	20	22	16	104	35	33	123	471	110	109	125	219.082	204.852	47.576	271.345	241.875	181.396	76.2516	28.415	26.7349	84.0263	86.4978	119.607	87.9593	136.219	False
a113	CTGTGCGTGTGACAGCGGCTAA	Yes	ola-miR-210-3p	aca-miR-210-3p,aca-miR-210-3p#FMAMICALM0297,ame-miR-210-3p#FMAMEMELM0329,ami-miR-210-3p,bbe-miR-210-5p,bdi-miR-210-3p,bfl-miR-210-3p,bta-miR-210,cac-miR-210-3p#FMCHAACEM0313,ccr-miR-210,cfa-miR-210,cgo-miR-210-3p,cgr-miR-210-3p,cgu-miR-210-3p,cli-miR-210-3p,cpi-miR-210-3p,cpo-miR-210-3p,dno-miR-210-3p,dre-miR-210-3p#FMDANRERM0371,ema-miR-210-3p,fru-miR-210,gac-miR-210-3p#FMGASACUM0308,gga-miR-210…			ola-mir-210#FMORYLATG0153	abu-mir-210,aca-mir-210,aca-mir-210#FMAMICALG0126,ame-mir-210#FMAMEMELG0165,ami-mir-210,bbe-mir-210,bdi-mir-210,bfl-mir-210,bta-mir-210,cac-mir-210#FMCHAACEG0161,ccr-mir-210,cfa-mir-210,cgo-mir-210,cgr-mir-210,cgu-mir-210,cli-mir-210,cpi-mir-210,cpo-mir-210,dno-mir-210,dre-mir-210#FMDANRERG0167,efu-mir-210,ema-mir-210,fru-mir-210,gac-mir-210#FMGASACUG0145,gga-mir-210a,ggi-mir-210,ggo-mir-210,gmo-…			49	49	25	54	58	51	353	235	147	445	1180	304	486	323	766.787	716.982	594.7	732.631	637.671	578.199	258.815	190.786	119.092	303.997	216.704	330.549	392.185	351.99	False
a173	TAGCTTATCAGACTGGTGTTGG	Yes	ola-miR-21-5p	aal-miR-21-5p,abu-miR-21,aca-miR-21-5p,aca-miR-21-5p#FMAMICALM0104,age-miR-21,ame-miR-21-5p#FMAMEMELM0122,ami-miR-21-5p,bdi-miR-21-5p,bta-miR-21-5p,cac-miR-21-5p#FMCHAACEM0109,ccr-miR-21,cfa-miR-21,cgo-miR-21-5p,cgr-miR-21-5p,cgu-miR-21-5p,chi-miR-21-5p,cja-miR-21,cli-miR-21-5p,cpi-miR-21-5p,cpo-miR-21-5p,dma-miR-21,dno-miR-21-5p,dre-miR-21-5p#FMDANRERM0124,eca-miR-21,ema-miR-21-5p,fru-miR-21,gac…			ola-mir-21a#FMORYLATG0172,ola-mir-21b#FMORYLATG0173	aal-mir-21a::AALO_1.0_LG2:21609590-21609669(+),aal-mir-21b::AALO_1.0_LG15:7185052-7185129(+),abu-mir-21-1,abu-mir-21-2,aca-mir-21,aca-mir-21#FMAMICALG0125,age-mir-21,aja-mir-21,ame-mir-21a#FMAMEMELG0185,ame-mir-21b#FMAMEMELG0186,ami-mir-21,bdi-mir-21a,bdi-mir-21b,bta-mir-21,cac-mir-21a#FMCHAACEG0183,cac-mir-21b#FMCHAACEG0184,ccr-mir-21,cfa-mir-21,cgo-mir-21a,cgo-mir-21b,cgr-mir-21,cgu-mir-21a,cgu…			4014	3152	1307	2828	3962	3574	37461	20044	13608	35688	275790	37849	44711	37219	62814	46121	31090.9	38368.1	43559.5	40519.2	27466	16272.8	11024.5	24379.9	50648	41154.5	36080.2	40559.5	False
a142	TAAAGTGCTTATAGTGCAGGTAG	Yes	ola-miR-20a-5p	aal-miR-20a-5p,abu-miR-20a,aca-miR-106-5p,aca-miR-106a-5p#FMAMICALM0018,aca-miR-20a-5p,aca-miR-20a-5p#FMAMICALM0099,age-miR-20,ame-miR-20a-5p#FMAMEMELM0108,ami-miR-20a-5p,bdi-miR-20a-5p,bta-miR-20a,cac-miR-20a-5p#FMCHAACEM0102,ccr-miR-20a-5p,cfa-miR-20a,cgo-miR-20a-5p,cgr-miR-20a,cgu-miR-20a-5p,chi-miR-20a-5p,cja-miR-20a,cli-miR-20a-5p,cpi-miR-20a-5p,cpo-miR-20a-5p,dno-miR-20a-5p,dre-miR-20a-5p#F…			ola-mir-20a-1#FMORYLATG0150,ola-mir-20a-2#FMORYLATG0151	aal-mir-20a-1::AALO_1.0_LG23:22922909-22922987(-),aal-mir-20a-2::AALO_1.0_LG3:20501901-20501979(+),abu-mir-20a,aca-mir-106,aca-mir-106a#FMAMICALG0022,aca-mir-20a,aca-mir-20a#FMAMICALG0123,age-mir-20,ame-mir-20a-1#FMAMEMELG0162,ame-mir-20a-2#FMAMEMELG0163,ami-mir-20a,bdi-mir-20a-1,bdi-mir-20a-2,bta-mir-20a,cac-mir-20a-1#FMCHAACEG0158,cac-mir-20a-2#FMCHAACEG0159,ccr-mir-20a,cfa-mir-20a,cgo-mir-20a-…			155	178	81	454	360	380	1283	550	136	2176	6206	1486	2121	1987	2425.55	2604.55	1926.83	6159.52	3957.96	4308.15	940.681	446.521	110.18	1486.51	1139.71	1615.78	1711.57	2165.34	False
a227	TGGAATGTAAGGAAGTGTGTGG	Yes	ola-miR-206-1-3p	aal-miR-206-3p,abu-miR-206,aca-miR-206-3p,aca-miR-206-3p#FMAMICALM0294,ame-miR-206-3p#FMAMEMELM0327,ami-miR-206-3p,bdi-miR-206-1-3p,bta-miR-206,cac-miR-206-1-3p#FMCHAACEM0310,ccr-miR-206,cfa-miR-206,cgo-miR-206-1-3p,cgr-miR-206,cgu-miR-206-1-3p,chi-miR-206,cja-miR-206,cli-miR-206-3p,cpi-miR-206-3p,cpo-miR-206-3p,dno-miR-206-3p,dre-miR-206-3p#FMDANRERM0367,eca-miR-206,efu-miR-206,ema-miR-206-1-3p,…			ola-mir-206-1#FMORYLATG0149	aal-mir-206-1::AALO_1.0_LG8:10431375-10431452(+),aal-mir-206-2::AALO_1.0_LG19:18325820-18325897(+),abu-mir-206,aca-mir-206,aca-mir-206#FMAMICALG0122,ame-mir-206-1#FMAMEMELG0160,ame-mir-206-2#FMAMEMELG0161,ami-mir-206,bdi-mir-206-1,bta-mir-206,cac-mir-206-1#FMCHAACEG0157,ccr-mir-206,cfa-mir-206,cgo-mir-206-1,cgr-mir-206,cgu-mir-206-1,chi-mir-206,cja-mir-206,cli-mir-206,cpi-mir-206,cpo-mir-206,dno-…			0	1	0	0	1	0	16	5	15	11	93	10	3	4	0	14.6323	0	0	10.9943	0	11.731	4.05928	12.1522	7.51454	17.0792	10.8733	2.4209	4.35901	False
a196	TCCTTCATTCCACCGGAGTCTG	Yes	ola-miR-205-5p	aal-miR-205-1a-5p,abu-miR-205,aca-miR-205-1-5p#FMAMICALM0097,aca-miR-205a,age-miR-205,ame-miR-205-1-5p#FMAMEMELM0105,ami-miR-205a-5p,bdi-miR-205-1-5p,bta-miR-205,cac-miR-205-1-5p#FMCHAACEM0100,ccr-miR-205,cfa-miR-205,cgo-miR-205-1-5p,cgu-miR-205-1-5p,cja-miR-205,cli-miR-205a-5p,cpi-miR-205a-5p,cpo-miR-205-5p,dno-miR-205-5p,dre-miR-205-1a-5p#FMDANRERM0116,eca-miR-205,efu-miR-205,ema-miR-205-1-5p,f…			ola-mir-205-1a#FMORYLATG0147,ola-mir-205-1b#FMORYLATG0148	aal-mir-205-1a::AALO_1.0_LG4:23166456-23166529(+),abu-mir-205-1,abu-mir-205-2,aca-mir-205-1#FMAMICALG0120,aca-mir-205a,age-mir-205,ame-mir-205-1a#FMAMEMELG0158,ame-mir-205-1b#FMAMEMELG0159,ami-mir-205a,bdi-mir-205-1a,bdi-mir-205-1b,bta-mir-205,cac-mir-205-1a#FMCHAACEG0155,cac-mir-205-1b#FMCHAACEG0156,ccr-mir-205,cfa-mir-205,cgo-mir-205-1a,cgo-mir-205-1b,cgr-mir-205,cgu-mir-205-1a,cgu-mir-205-1b,c…			0	0	0	1	4	0	25	4	35	22	85	251	6	8	0	0	0	13.5672	43.9773	0	18.3297	3.24743	28.3552	15.0291	15.61	272.921	4.84179	8.71803	False
a273	TTCCCTTTGTCATCCTATGCCT	Yes	ola-miR-204-5p	aal-miR-204-5p,abu-miR-204,aca-miR-204-5p#FMAMICALM0096,aca-miR-204a-5p,ame-miR-204-5p#FMAMEMELM0104,ami-miR-204-5p,bdi-miR-204-1/2b-5p,bta-miR-204,cac-miR-204-5p#FMCHAACEM0099,cfa-miR-204,cgo-miR-204-5p,cgr-miR-204,cgu-miR-204-5p,chi-miR-204-5p,cja-miR-204,cli-miR-204-5p,cpi-miR-204-5p,cpo-miR-204-5p,dno-miR-204-5p,dre-miR-204-5p#FMDANRERM0115,eca-miR-204b,ema-miR-204-5p,fru-miR-204a,gac-miR-204…			ola-mir-204-1#FMORYLATG0145,ola-mir-204-2b#FMORYLATG0146	aal-mir-204-1::AALO_1.0_LG5:22685916-22686016(+),aal-mir-204-2b::AALO_1.0_LG11:8135135-8135235(-),abu-mir-204-1,abu-mir-204-2,abu-mir-204-3,aca-mir-204-1#FMAMICALG0118,aca-mir-204-2#FMAMICALG0119,aca-mir-204a-1,aca-mir-204a-2,ame-mir-204-1#FMAMEMELG0156,ame-mir-204-2b#FMAMEMELG0157,ami-mir-204-1,ami-mir-204-2,bdi-mir-204-1,bdi-mir-204-2b,bta-mir-204,cac-mir-204-1#FMCHAACEG0151,cac-mir-204-2a-1#FM…			2	0	1	0	2	2	119	12	22	26	722	27	10	8	31.2974	0	23.788	0	21.9887	22.6745	87.2494	9.74228	17.8233	17.7616	132.593	29.358	8.06966	8.71803	False
a59	AGTGGTTCTCAACAGTTCAACA	Yes	ola-miR-203b-5p	bdi-miR-203-5p,cac-miR-203b-5p#FMCHAACEM0098,cgo-miR-203-5p,cgu-miR-203-5p,dre-miR-203b-5p#FMDANRERM0114,ema-miR-203-5p,ggi-miR-203-5p,ipu-miR-203b,nco-miR-203-5p,pfl-miR-203b-5p#FMPERFLUM0088,pme-miR-203b-5p#FMPOEMEXM0086,pol-miR-203-5p			ola-mir-203b#FMORYLATG0144	abu-mir-203-1,bdi-mir-203b,cac-mir-203b#FMCHAACEG0150,cgo-mir-203b,cgu-mir-203b,dre-mir-203b#FMDANRERG0157,ema-mir-203b,fru-mir-203,ggi-mir-203b,ipu-mir-203b,mze-mir-203-1,nbr-mir-203-1,nco-mir-203b,oni-mir-203a-1,pfl-mir-203b#FMPERFLUG0154,pme-mir-203b#FMPOEMEXG0153,pny-mir-203-1,pol-mir-203,tni-mir-203			0	0	0	0	0	0	1	1	1	1	0	1	1	1	0	0	0	0	0	0	0.733188	0.811856	0.81015	0.68314	0	1.08733	0.806966	1.08975	False
a130	GTGAAATGTTTAGGACCACTTG	Yes	ola-miR-203b-3p	aal-miR-203b-3p,abu-miR-203,aca-miR-203-3p,aca-miR-203-3p#FMAMICALM0290,ame-miR-203-3p#FMAMEMELM0322,ami-miR-203-3p,bdi-miR-203-3p,cac-miR-203b-3p#FMCHAACEM0307,ccr-miR-203a,cfa-miR-203,cgo-miR-203-3p,cgu-miR-203-3p,cja-miR-203,cpi-miR-203-3p,cpo-miR-203-3p,dre-miR-203a-3p#FMDANRERM0361,ema-miR-203-3p,fru-miR-203,gga-miR-203a,ggi-miR-203-3p,gmo-miR-203a-3p,gmo-miR-203b-3p,hal-miR-203-3p,hsa-miR-2…			ola-mir-203b#FMORYLATG0144	aal-mir-203b::AALO_1.0_LG8:5084642-5084721(+),abu-mir-203-1,abu-mir-203-2,aca-mir-203,aca-mir-203#FMAMICALG0117,ame-mir-203a#FMAMEMELG0154,ame-mir-203b#FMAMEMELG0155,ami-mir-203,bdi-mir-203b,cac-mir-203b#FMCHAACEG0150,ccr-mir-203a,cfa-mir-203,cgo-mir-203b,cgu-mir-203b,cja-mir-203,cpi-mir-203,cpo-mir-203,dre-mir-203a#FMDANRERG0156,ema-mir-203b,fru-mir-203,gga-mir-203a,ggi-mir-203b,gmo-mir-203a,gmo…			2	5	1	3	31	6	187	35	188	147	299	683	46	32	31.2974	73.1615	23.788	40.7017	340.824	68.0234	137.106	28.415	152.308	100.422	54.9105	742.649	37.1204	34.8721	False
a84	CATCTTACGAGGCAGCATTGGA	Yes	ola-miR-200b-5p	aal-miR-200b-5p,ame-miR-200b-5p#FMAMEMELM0099,bdi-miR-200b-5p,cac-miR-200b-5p#FMCHAACEM0096,cgo-miR-200b-5p,cgu-miR-200b-5p,dre-miR-200b-5p#FMDANRERM0110,ema-miR-200b-5p,gac-miR-200b-5p#FMGASACUM0097,ggi-miR-200b-5p,gmo-miR-200b-5p,nco-miR-200b-5p,pfl-miR-200b-5p#FMPERFLUM0085,phy-miR-200b-5p#FMPANHYPM0092,pme-miR-200b-5p#FMPOEMEXM0084,ssa-miR-200a-2-5p			ola-mir-200b#FMORYLATG0142	aal-mir-200b::AALO_1.0_LG4:11409606-11409684(-),abu-mir-200b,ame-mir-200b#FMAMEMELG0151,bdi-mir-200b,cac-mir-200b#FMCHAACEG0148,ccr-mir-200b,cgo-mir-200b,cgu-mir-200b,dre-mir-200b#FMDANRERG0153,ema-mir-200b,fru-mir-200b,gac-mir-200b#FMGASACUG0134,ggi-mir-200b,gmo-mir-200b,ipu-mir-200b,mze-mir-200b,nbr-mir-200b,nco-mir-200b,oni-mir-200b,pfl-mir-200b#FMPERFLUG0151,phy-mir-200b#FMPANHYPG0154,pme-mir…			0	0	0	0	0	1	1	0	0	0	14	1	1	2	0	0	0	0	0	11.3372	0.733188	0	0	0	2.57106	1.08733	0.806966	2.17951	False
a149	TAATACTGCCTGGTAATGATGA	Yes	ola-miR-200b-3p	aal-miR-200b-3p,aal-miR-200c-3p,abu-miR-200b,aca-miR-200b-3p,aca-miR-200b/c-3p#FMAMICALM0288,ame-miR-200b-3p#FMAMEMELM0319,ame-miR-200c-3p#FMAMEMELM0320,ame-miR-429b-3p#FMAMEMELM0390,ami-miR-200b-3p,bbe-miR-200a-5p,bbe-miR-200b-5p,bdi-miR-200b-3p,bfl-miR-200a,bfl-miR-200b,bta-miR-200b,cac-miR-200b-3p#FMCHAACEM0306,ccr-miR-200b,cgo-miR-200b-3p,cgr-miR-200b,cgu-miR-200b-3p,chi-miR-200b,cin-miR-200-…			ola-mir-200b#FMORYLATG0142	aal-mir-200b::AALO_1.0_LG4:11409606-11409684(-),aal-mir-200c::AALO_1.0_LG10:22314247-22314347(-),abu-mir-200b,aca-mir-200b,aca-mir-200b/c#FMAMICALG0115,ame-mir-200b#FMAMEMELG0151,ame-mir-200c#FMAMEMELG0152,ame-mir-429b#FMAMEMELG0250,ami-mir-200b,bbe-mir-200a,bbe-mir-200b,bdi-mir-200b,bfl-mir-200a,bfl-mir-200b,bta-mir-200b,cac-mir-200b#FMCHAACEG0148,ccr-mir-200b,cfa-mir-200b,cgo-mir-200b,cgr-mir-2…			196	216	80	211	286	238	1791	871	586	1090	18964	2061	1884	825	3067.15	3160.57	1903.04	2862.69	3144.38	2698.26	1313.14	707.127	474.748	744.623	3482.68	2240.99	1520.32	899.046	False
a144	TAACACTGTCTGGTAACGATGT	Yes	ola-miR-200a-3p	aal-miR-141-3p,aal-miR-200a-3p,abu-miR-200a,aca-miR-200a-3p,aca-miR-200a/141-3p#FMAMICALM0287,ame-miR-141-3p#FMAMEMELM0270,ame-miR-200a-3p#FMAMEMELM0318,ami-miR-200a-3p,bbe-miR-200c-3p,bdi-miR-200a-3p,bfl-miR-200c,bta-miR-200a,cac-miR-200a-3p#FMCHAACEM0305,ccr-miR-200a,cgo-miR-200a-3p,cgr-miR-200a,cgu-miR-200a-3p,chi-miR-200a,cli-miR-200a-3p,cpi-miR-200a-3p,cpo-miR-200a-3p,dre-miR-141-3p#FMDANRER…			ola-mir-200a#FMORYLATG0141	aal-mir-141::AALO_1.0_LG10:22313803-22313903(-),aal-mir-200a::AALO_1.0_LG4:11409386-11409465(-),abu-mir-200a,aca-mir-200a,aca-mir-200a/141#FMAMICALG0114,ame-mir-141#FMAMEMELG0083,ame-mir-200a#FMAMEMELG0150,ami-mir-200a,bbe-mir-200c,bdi-mir-200a,bfl-mir-200c,bta-mir-200a,cac-mir-200a#FMCHAACEG0147,ccr-mir-200a,cfa-mir-200a,cgo-mir-200a,cgr-mir-200a,cgu-mir-200a,chi-mir-200a,cli-mir-200a,cpi-mir-20…			401	479	210	429	574	480	5036	2464	2032	3769	35359	5947	5210	2750	6275.14	7008.87	4995.48	5820.34	6310.74	5441.87	3692.34	2000.41	1646.22	2574.76	6493.58	6466.37	4204.29	2996.82	False
a250	TGTGCAAACCCATGCAAAACTG	No	ola-miR-19d-3p	aal-miR-19d-3p,abu-miR-19d,aca-miR-19d-3p#FMAMICALM0286,ame-miR-19d-3p#FMAMEMELM0317,bdi-miR-19d-3p,cac-miR-19d-3p#FMCHAACEM0304,ccr-miR-19d,cgo-miR-19d-3p,cgu-miR-19d-3p,dre-miR-19d-3p#FMDANRERM0356,ema-miR-19d-3p,ggi-miR-19d-3p,gmo-miR-19d-3p,hal-miR-19d-3p,loc-miR-19d-3p#FMLEPOCUM0273,mze-miR-19d,nbr-miR-19d,nco-miR-19d-3p,oni-miR-19d,pfl-miR-19d-3p#FMPERFLUM0263,phy-miR-19d-3p#FMPANHYPM0289,p…			ola-mir-19d#FMORYLATG0140	aal-mir-19d::AALO_1.0_LG14:17428136-17428221(-),abu-mir-19d,aca-mir-19d#FMAMICALG0113,ame-mir-19d#FMAMEMELG0149,bdi-mir-19d,cac-mir-19d#FMCHAACEG0146,ccr-mir-19d,cgo-mir-19d,cgu-mir-19d,dre-mir-19d#FMDANRERG0151,ema-mir-19d,ggi-mir-19d,gmo-mir-19d,hal-mir-19da::Contig6___assem1:23639523-23639607(+),hal-mir-19db::Contig20___assem1:20828278-20828363(-),loc-mir-19d#FMLEPOCUG0111,mze-mir-19d,nbr-mir-…			38	42	27	80	69	93	726	661	313	662	1872	422	570	396	594.651	614.556	642.276	1085.38	758.609	1054.36	532.295	536.637	253.577	452.239	343.787	458.855	459.97	431.542	False
a253	TGTGCAAATCCATGCAAAGCTCT	No	ola-miR-19c-3p	abu-miR-19c,bdi-miR-19c-3p,cac-miR-19c-3p#FMCHAACEM0303,cgo-miR-19c-3p,cgu-miR-19c-3p,ema-miR-19c-3p,gac-miR-19c-3p#FMGASACUM0297,ggi-miR-19c-3p,mze-miR-19c,nbr-miR-19c,nco-miR-19c-3p,oni-miR-19c,pme-miR-19c-3p#FMPOEMEXM0248,pny-miR-19c				abu-mir-19c,bdi-mir-19c,cac-mir-19c#FMCHAACEG0145,cgo-mir-19c,cgu-mir-19c,ema-mir-19c,gac-mir-19c#FMGASACUG0132,ggi-mir-19c,mze-mir-19c,nbr-mir-19c,nco-mir-19c,oni-mir-19c,pfl-mir-19c#FMPERFLUG0148,pme-mir-19c#FMPOEMEXG0147,pny-mir-19c			5	5	2	6	7	6	80	49	11	226	636	180	228	194	78.2436	73.1615	47.576	81.4034	76.9603	68.0234	58.6551	39.781	8.91165	154.39	116.8	195.72	183.988	211.412	False
a251	TGTGCAAATCCATGCAAA	Multiple	ola-miR-19b-3p	aal-miR-19b-3p,aal-miR-19c-3p,abu-miR-19b,abu-miR-19c,aca-miR-19b,aca-miR-19b-3p#FMAMICALM0284,aca-miR-19c-3p#FMAMICALM0285,age-miR-19b,ame-miR-19b/c-3p#FMAMEMELM0316,ami-miR-19b-3p,bdi-miR-19b-3p,bdi-miR-19c-3p,bta-miR-19b,cac-miR-19b-3p#FMCHAACEM0302,cac-miR-19c-3p#FMCHAACEM0303,cfa-miR-19b,cgo-miR-19b-3p,cgo-miR-19c-3p,cgr-miR-19b-3p,cgu-miR-19b-3p,cgu-miR-19c-3p,chi-miR-19b-3p,cja-miR-19b,cli…			ola-mir-19b-1#FMORYLATG0137,ola-mir-19b-2#FMORYLATG0138	aal-mir-19b-1::AALO_1.0_LG23:22922767-22922867(-),aal-mir-19b-2::AALO_1.0_LG3:20502005-20502105(+),aal-mir-19c::AALO_1.0_LG21:4011438-4011538(+),abu-mir-19b-1,abu-mir-19b-2,abu-mir-19c,aca-mir-19b,aca-mir-19b#FMAMICALG0111,aca-mir-19c#FMAMICALG0112,age-mir-19b-1,age-mir-19b-2,ame-mir-19b-1#FMAMEMELG0147,ame-mir-19b-2#FMAMEMELG0146,ame-mir-19c#FMAMEMELG0148,ami-mir-19b,bdi-mir-19b-1,bdi-mir-19b-2,…			0	0	0	0	1	1	2	5	3	5	13	2	1	3	0	0	0	0	10.9943	11.3372	1.46638	4.05928	2.43045	3.4157	2.38741	2.17467	0.806966	3.26926	False
a252	TGTGCAAATCCATGCAAAACTG	No	ola-miR-19b-3p	aal-miR-19b-3p,aal-miR-19c-3p,abu-miR-19b,aca-miR-19b,aca-miR-19b-3p#FMAMICALM0284,aca-miR-19c-3p#FMAMICALM0285,age-miR-19b,ame-miR-19b/c-3p#FMAMEMELM0316,ami-miR-19b-3p,bdi-miR-19b-3p,bta-miR-19b,cac-miR-19b-3p#FMCHAACEM0302,cfa-miR-19b,cgo-miR-19b-3p,cgr-miR-19b-3p,cgu-miR-19b-3p,chi-miR-19b-3p,cja-miR-19b,cli-miR-19b-3p,cpi-miR-19b-3p,cpo-miR-19b-3p,dma-miR-19b,dno-miR-19b-3p,dre-miR-19b-3p#FM…			ola-mir-19b-1#FMORYLATG0137,ola-mir-19b-2#FMORYLATG0138	aal-mir-19b-1::AALO_1.0_LG23:22922767-22922867(-),aal-mir-19b-2::AALO_1.0_LG3:20502005-20502105(+),aal-mir-19c::AALO_1.0_LG21:4011438-4011538(+),abu-mir-19b-1,abu-mir-19b-2,aca-mir-19b,aca-mir-19b#FMAMICALG0111,aca-mir-19c#FMAMICALG0112,age-mir-19b-1,age-mir-19b-2,ame-mir-19b-1#FMAMEMELG0147,ame-mir-19b-2#FMAMEMELG0146,ame-mir-19c#FMAMEMELG0148,ami-mir-19b,bdi-mir-19b-1,bdi-mir-19b-2,bta-mir-19b,…			276	358	216	715	583	831	2059	1525	481	2716	5410	1517	2185	1684	4319.05	5238.36	5138.21	9700.57	6409.69	9421.23	1509.63	1238.08	389.682	1855.41	993.531	1649.48	1763.22	1835.14	False
a62	AGTTTTGCTGGTTTGCATTCAGC	No	ola-miR-19b-1-5p	aca-miR-19b-5p#FMAMICALM0089,bdi-miR-19b-1-5p,cgo-miR-19b-1-5p,dre-miR-19b-1-5p#FMDANRERM0105,hal-miR-19b-2-5p,ipu-miR-19b,loc-miR-19b-5p#FMLEPOCUM0089,pme-miR-19b-1-5p#FMPOEMEXM0081			ola-mir-19b-1#FMORYLATG0137	aal-mir-19b-1::AALO_1.0_LG23:22922767-22922867(-),aal-mir-19b-2::AALO_1.0_LG3:20502005-20502105(+),abu-mir-19b-1,aca-mir-19b#FMAMICALG0111,ame-mir-19b-1#FMAMEMELG0147,bdi-mir-19b-1,cgo-mir-19b-1,dre-mir-19b-1#FMDANRERG0148,hal-mir-19b-2::Contig40___assem1:20003065-20003146(-),ipu-mir-19b,loc-mir-19b#FMLEPOCUG0110,mze-mir-19b-1,nbr-mir-19b-1,oni-mir-19b-1,pfl-mir-19b-1#FMPERFLUG0146,phy-mir-19b-1#…			1	0	1	1	1	0	4	4	2	3	9	4	3	3	15.6487	0	23.788	13.5672	10.9943	0	2.93275	3.24743	1.6203	2.04942	1.65282	4.34933	2.4209	3.26926	False
a255	TGTGCAAATCTATGCAAAGCT	No	ola-miR-19a-2-3p	gac-miR-19a-2-3p#FMGASACUM0295			ola-mir-19a-2#FMORYLATG0136	gac-mir-19a-2#FMGASACUG0129,tgu-mir-19a			0	0	0	0	0	0	1	0	0	2	1	0	1	0	0	0	0	0	0	0	0.733188	0	0	1.36628	0.183647	0	0.806966	0	False
a254	TGTGCAAATCTATGCAAAACTG	Multiple	ola-miR-19a-1-3p	aal-miR-19a-3p,abu-miR-19a,aca-miR-19a-3p,aca-miR-19a-3p#FMAMICALM0283,age-miR-19a,ame-miR-19a-3p#FMAMEMELM0314,ami-miR-19a-5p,bdi-miR-19a-3p,bta-miR-19a,cac-miR-19a-3p#FMCHAACEM0301,cfa-miR-19a,cgo-miR-19a-3p,cgr-miR-19a,cgu-miR-19a-3p,chi-miR-19a,cja-miR-19a,cli-miR-19a-3p,cpi-miR-19a-3p,cpo-miR-19a-3p,dno-miR-19a-3p,dre-miR-19a-3p#FMDANRERM0353,eca-miR-19a,ema-miR-19a-1-3p,fru-miR-19a,gac-miR-…			ola-mir-19a-1#FMORYLATG0135,ola-mir-19a-2#FMORYLATG0136	aal-mir-19a-1::AALO_1.0_LG23:22923146-22923246(-),aal-mir-19a-2::AALO_1.0_LG3:20501686-20501786(+),abu-mir-19a-1,abu-mir-19a-2,aca-mir-19a,aca-mir-19a#FMAMICALG0110,age-mir-19a,ame-mir-19a-1#FMAMEMELG0144,ame-mir-19a-2#FMAMEMELG0145,ami-mir-19a,bdi-mir-19a-1,bdi-mir-19a-2,bta-mir-19a,cac-mir-19a-1#FMCHAACEG0141,cac-mir-19a-2#FMCHAACEG0142,cfa-mir-19a,cgo-mir-19a-1,cgo-mir-19a-2,cgr-mir-19a,cgu-mi…			89	85	51	221	180	261	930	635	277	1268	2539	648	1000	767	1392.74	1243.74	1213.19	2998.36	1978.98	2959.02	681.865	515.529	224.411	866.222	466.28	704.592	806.966	835.841	False
a89	CCCAGTGTTCAGACTACCTGTTC	No	ola-miR-199-5p	aal-miR-199-5p,abu-miR-199-5p,aca-miR-199-5p#FMAMICALM0088,aca-miR-199a-5p,aca-miR-199b-5p,ame-miR-199-5p#FMAMEMELM0094,ami-miR-199-5p,bdi-miR-199-5p,bta-miR-199a-5p,cac-miR-199-5p#FMCHAACEM0089,ccr-miR-199-5p,cgo-miR-199-5p,cgr-miR-199a,cgr-miR-199a-5p,cgr-miR-199b,cgu-miR-199-5p,chi-miR-199a-5p,cli-miR-199-5p,cpi-miR-199-5p,cpo-miR-199-5p,dno-miR-199-5p,dre-miR-199-5p#FMDANRERM0103,eca-miR-199a…			ola-mir-199-1a#FMORYLATG0131,ola-mir-199-2a#FMORYLATG0132,ola-mir-199-3a#FMORYLATG0133,ola-mir-199-3b#FMORYLATG0134	aal-mir-199-1a::AALO_1.0_LG12:17568547-17568626(-),aal-mir-199-2a::AALO_1.0_LG6:2322986-2323065(-),aal-mir-199-3a::AALO_1.0_LG1:9097646-9097725(+),aal-mir-199-3b::AALO_1.0_LG9:29991797-29991876(-),abu-mir-199-1,abu-mir-199-2,abu-mir-199-3,abu-mir-199-4,aca-mir-199-1#FMAMICALG0107,aca-mir-199-2#FMAMICALG0108,aca-mir-199-3#FMAMICALG0109,aca-mir-199a-1,aca-mir-199a-2,aca-mir-199b,ame-mir-199-1a#FMAM…			506	703	293	665	839	641	13039	6792	3646	15710	160508	14970	18681	14343	7918.25	10286.5	6969.88	9022.21	9224.24	7267.16	9560.04	5514.13	2953.81	10732.1	29476.8	16277.4	15074.9	15630.3	False
a27	ACAGTAGTCTGCACATTGGTT	Yes	ola-miR-199-3p	aal-miR-199-1/3-3p,aal-miR-199-2a-3p,abu-miR-199-3p,aca-miR-199-3p#FMAMICALM0282,ame-miR-199-1/3-3p#FMAMEMELM0312,ame-miR-199-2a-3p#FMAMEMELM0313,ami-miR-199-3p,bdi-miR-199-3p,bta-miR-199a-3p,bta-miR-199c,cac-miR-199-3p#FMCHAACEM0300,ccr-miR-199-3p,cfa-miR-199,cgo-miR-199-3p,cgr-miR-199a-3p,cgu-miR-199-3p,chi-miR-199a-3p,chi-miR-199b-3p,chi-miR-199c-3p,cin-miR-199-3p,cja-miR-199,cli-miR-199-3p,cp…			ola-mir-199-1a#FMORYLATG0131,ola-mir-199-2a#FMORYLATG0132,ola-mir-199-3a#FMORYLATG0133,ola-mir-199-3b#FMORYLATG0134	aal-mir-199-1a::AALO_1.0_LG12:17568547-17568626(-),aal-mir-199-2a::AALO_1.0_LG6:2322986-2323065(-),aal-mir-199-3a::AALO_1.0_LG1:9097646-9097725(+),aal-mir-199-3b::AALO_1.0_LG9:29991797-29991876(-),abu-mir-199-1,abu-mir-199-2,abu-mir-199-3,abu-mir-199-4,aca-mir-199-1#FMAMICALG0107,aca-mir-199-2#FMAMICALG0108,aca-mir-199-3#FMAMICALG0109,aca-mir-199a-1,aca-mir-199a-2,aca-mir-199b,ame-mir-199-1a#FMAM…			868	1059	444	1466	1668	1402	6500	3022	1568	9738	81873	8140	10331	8845	13583.1	15495.6	10561.9	19889.6	18338.5	15894.8	4765.72	2453.43	1270.31	6652.42	15035.7	8850.9	8336.76	9638.87	False
a174	TAGGTAGTTTCATGTTGTTGGG	Yes	ola-miR-196a-5p	aal-miR-196a/c/d-5p,abu-miR-196a,aca-miR-196-5p#FMAMICALM0087,aca-miR-196a,age-miR-196,ame-miR-196a/c-5p#FMAMEMELM0092,ami-miR-196-5p,bdi-miR-196a-5p,bta-miR-196a,cac-miR-196a-5p#FMCHAACEM0086,ccr-miR-196a,cfa-miR-196a,cgo-miR-196a-5p,cgr-miR-196a-5p,cgu-miR-196a-5p,chi-miR-196a,cja-miR-196a,cli-miR-196-5p,cpi-miR-196-5p,cpo-miR-196a-5p,cpo-miR-196c-5p,dma-miR-196,dno-miR-196a-5p,dno-miR-196c-5p,…			ola-mir-196a-1#FMORYLATG0129,ola-mir-196a-2#FMORYLATG0130	aal-mir-196a-1::AALO_1.0_LG4:30394300-30394400(+),aal-mir-196c::AALO_1.0_LG10:21019695-21019795(+),aal-mir-196d::AALO_1.0_LG13:24215749-24215826(-),abu-mir-196a-1,abu-mir-196a-2,aca-mir-196a-1,aca-mir-196a-1/c#FMAMICALG0104,aca-mir-196a-2,aca-mir-196a-2/d#FMAMICALG0105,aca-mir-196b#FMAMICALG0106,age-mir-196,ame-mir-196a-1#FMAMEMELG0134,ame-mir-196a-2-1#FMAMEMELG0135,ame-mir-196a-2-2#FMAMEMELG0136…			1	2	3	5	9	10	124	77	36	141	1074	99	100	95	15.6487	29.2646	71.364	67.8362	98.9489	113.372	90.9154	62.5129	29.1654	96.3228	197.237	107.646	80.6966	103.527	False
a237	TGGCTCGGCAACAAGAAACTGC	Yes	ola-miR-196a-1-3p				ola-mir-196a-1#FMORYLATG0129	aal-mir-196a-1::AALO_1.0_LG4:30394300-30394400(+),aal-mir-196c::AALO_1.0_LG10:21019695-21019795(+),abu-mir-196a-2,bdi-mir-196a-1,cac-mir-196a-1#FMCHAACEG0133,cgo-mir-196a-1,cgu-mir-196a-1,ema-mir-196a-1,fru-mir-196a-1,gac-mir-196a-1#FMGASACUG0121,ggi-mir-196a-1,gmo-mir-196b,hal-mir-196a-1::Contig52___assem1:16648813-16648913(+),hal-mir-196c::Contig12___assem1:13328895-13328995(+),loc-mir-196a-1/c…			0	0	0	0	0	0	0	0	1	0	6	0	0	0	0	0	0	0	0	0	0	0	0.81015	0	1.10188	0	0	0	False
a248	TGTAACAGCATCTCCATATGGA	No	ola-miR-194b-5p	abu-miR-194b,bdi-miR-194b-5p,cac-miR-194b-5p#FMCHAACEM0085,cgo-miR-194b-5p,cgu-miR-194b-5p,ema-miR-194b-5p,gac-miR-194b-5p#FMGASACUM0087,ggi-miR-194b-5p,gmo-miR-194b-5p,mze-miR-194b,nbr-miR-194b,nco-miR-194b-5p,oni-miR-194b,pfl-miR-194b-5p#FMPERFLUM0078,pny-miR-194b,ssa-miR-194b-5p			ola-mir-194b#FMORYLATG0128	abu-mir-194b,bdi-mir-194b,cac-mir-194b#FMCHAACEG0132,cgo-mir-194b,cgu-mir-194b,ema-mir-194b,gac-mir-194b#FMGASACUG0120,ggi-mir-194b,gmo-mir-194b,mze-mir-194b,nbr-mir-194b,nco-mir-194b,oni-mir-194b,pfl-mir-194b#FMPERFLUG0135,pny-mir-194b,ssa-mir-194b			1	0	0	1	1	0	4	0	0	4	11	25	1	1	15.6487	0	0	13.5672	10.9943	0	2.93275	0	0	2.73256	2.02012	27.1833	0.806966	1.08975	False
a247	TGTAACAGCAACTCCATGTGGA	Yes	ola-miR-194a-5p	aal-miR-194a-5p,abu-miR-194a,aca-miR-194-5p,aca-miR-194-5p#FMAMICALM0086,age-miR-194,ame-miR-194a-5p#FMAMEMELM0090,ami-miR-194-5p,bdi-miR-194a-5p,bta-miR-194,cac-miR-194a-5p#FMCHAACEM0084,ccr-miR-194,cfa-miR-194,cgo-miR-194a-5p,cgr-miR-194,cgu-miR-194a-5p,chi-miR-194,cja-miR-194,cli-miR-194-5p,cpi-miR-194-5p,cpo-miR-194-5p,dno-miR-194-5p,dre-miR-194a-5p#FMDANRERM0097,eca-miR-194,efu-miR-194,ema-m…			ola-mir-194a#FMORYLATG0127	aal-mir-194a::AALO_1.0_LG2:22427353-22427429(-),abu-mir-194a,aca-mir-194#FMAMICALG0103,aca-mir-194-1,aca-mir-194-2,age-mir-194,ame-mir-194a#FMAMEMELG0132,ami-mir-194-1,ami-mir-194-2,bdi-mir-194a,bta-mir-194-1,bta-mir-194-2,cac-mir-194a#FMCHAACEG0131,ccr-mir-194,cfa-mir-194,cgo-mir-194a,cgr-mir-194,cgr-mir-194-2,cgu-mir-194a,chi-mir-194,cja-mir-194,cli-mir-194,cpi-mir-194-1,cpi-mir-194-2,cpo-mir-1…			3	0	0	15	22	6	20	3	2	28	886	260	6	9	46.9462	0	0	203.508	241.875	68.0234	14.6638	2.43557	1.6203	19.1279	162.711	282.707	4.84179	9.80778	False
a88	CCAGTGGAGGTGCTGTTACCTG	Yes	ola-miR-194a-3p	bdi-miR-194a-3p,cac-miR-194a-3p#FMCHAACEM0296,cgo-miR-194a-3p,cgu-miR-194a-3p,ema-miR-194a-3p,gac-miR-194a-3p#FMGASACUM0290,ggi-miR-194a-3p,nco-miR-194a-3p,pfl-miR-194a-3p#FMPERFLUM0256			ola-mir-194a#FMORYLATG0127	bdi-mir-194a,cac-mir-194a#FMCHAACEG0131,cgo-mir-194a,cgu-mir-194a,ema-mir-194a,gac-mir-194a#FMGASACUG0119,ggi-mir-194a,nco-mir-194a,pfl-mir-194a#FMPERFLUG0134,pme-mir-194a#FMPOEMEXG0134			0	0	0	1	1	0	0	0	0	1	6	10	0	0	0	0	0	13.5672	10.9943	0	0	0	0	0.68314	1.10188	10.8733	0	0	False
a238	TGGGTCTTTGCGGGCAAGGTGA	Yes	ola-miR-193a-2-5p	aal-miR-193a-2-5p,abu-miR-193-5p,bdi-miR-193a-2-5p,cac-miR-193a-2-5p#FMCHAACEM0083,cgo-miR-193a-2-5p,cgu-miR-193a-2-5p,dre-miR-193a-5p#FMDANRERM0095,ema-miR-193a-2-5p,gac-miR-193a-2-5p#FMGASACUM0085,ggi-miR-193a-2-5p,gmo-miR-193a-5p,hal-miR-193a-2-5p,nco-miR-193a-2-5p,pfl-miR-193a-2-5p#FMPERFLUM0076,pme-miR-193a-2-5p#FMPOEMEXM0074			ola-mir-193a-2#FMORYLATG0126	aal-mir-193a-2::AALO_1.0_LG7:33074234-33074311(+),abu-mir-193,bdi-mir-193a-2,cac-mir-193a-2#FMCHAACEG0130,ccr-mir-193a,cgo-mir-193a-2,cgu-mir-193a-2,dre-mir-193a-1#FMDANRERG0132,dre-mir-193a-2#FMDANRERG0133,ema-mir-193a-2,fru-mir-193,gac-mir-193a-2#FMGASACUG0118,ggi-mir-193a-2,gmo-mir-193a,hal-mir-193a-2::Contig42___assem1:40273086-40273162(+),mze-mir-193,nbr-mir-193,nco-mir-193a-2,oni-mir-193,pf…			0	4	2	2	5	3	11	7	9	19	186	16	18	14	0	58.5292	47.576	27.1345	54.9716	34.0117	8.06507	5.68299	7.29135	12.9797	34.1584	17.3973	14.5254	15.2565	False
a14	AACTGGCCTACAAAGTCCCAGT	No	ola-miR-193a-2-3p	aal-miR-193a-3p,abu-miR-193-3p,aca-miR-193-3p,aca-miR-193a-3p#FMAMICALM0277,ame-miR-193a-3p#FMAMEMELM0307,ami-miR-193a-3p,bdi-miR-193a-2-3p,bta-miR-193a-3p,cac-miR-193a-2-3p#FMCHAACEM0295,ccr-miR-193a,cgo-miR-193a-2-3p,cgr-miR-193a,cgu-miR-193a-2-3p,cpi-miR-193a-3p,cpo-miR-193a-3p,dno-miR-193a-3p,dre-miR-193a-3p#FMDANRERM0343,eca-miR-193a-3p,efu-miR-193a,ema-miR-193a-2-3p,fru-miR-193,gac-miR-193a…			ola-mir-193a-2#FMORYLATG0126	aal-mir-193a-1::AALO_1.0_LG6:5165762-5165840(+),aal-mir-193a-2::AALO_1.0_LG7:33074234-33074311(+),abu-mir-193,aca-mir-193,aca-mir-193a#FMAMICALG0101,ame-mir-193a-1#FMAMEMELG0129,ame-mir-193a-2#FMAMEMELG0130,ami-mir-193a,bdi-mir-193a-2,bta-mir-193a,cac-mir-193a-2#FMCHAACEG0130,ccr-mir-193a,cfa-mir-193a,cgo-mir-193a-2,cgr-mir-193a,cgu-mir-193a-2,cpi-mir-193a,cpo-mir-193a,dno-mir-193a,dre-mir-193a-1…			1	3	1	0	1	0	42	45	29	48	365	21	17	22	15.6487	43.8969	23.788	0	10.9943	0	30.7939	36.5335	23.4943	32.7907	67.0312	22.834	13.7184	23.9746	False
a70	ATGACCTATGAATTGACAGCC	No	ola-miR-192-5p	aal-miR-192-5p,abu-miR-192,aca-miR-192-5p#FMAMICALM0083,ame-miR-192-5p#FMAMEMELM0086,ami-miR-215-5p,bdi-miR-192-5p,bta-miR-192,bta-miR-215,cac-miR-192-5p#FMCHAACEM0082,ccr-miR-192,cgo-miR-192-5p,cgr-miR-192,cgr-miR-215-5p,cgu-miR-192-5p,chi-miR-215-5p,cja-miR-215,cli-miR-215-5p,cpi-miR-192-5p,cpi-miR-215-5p,dno-miR-215-5p,dre-miR-192-5p#FMDANRERM0094,eca-miR-215,efu-miR-192,efu-miR-215,ema-miR-19…			ola-mir-192#FMORYLATG0125	aal-mir-192::AALO_1.0_LG2:22427137-22427219(-),abu-mir-192,aca-mir-192#FMAMICALG0100,ame-mir-192#FMAMEMELG0128,ami-mir-192,ami-mir-215,bdi-mir-192,bta-mir-192,bta-mir-215,cac-mir-192#FMCHAACEG0129,ccr-mir-192,cfa-mir-192,cgo-mir-192,cgr-mir-192,cgr-mir-215,cgu-mir-192,chi-mir-192,chi-mir-215,cja-mir-215,cli-mir-215,cpi-mir-192,cpi-mir-215,cpo-mir-192,dno-mir-215,dre-mir-192#FMDANRERG0131,eca-mir-…			6	7	3	42	140	33	162	61	10	111	2681	849	42	32	93.8923	102.426	71.364	569.824	1539.21	374.128	118.777	49.5232	8.1015	75.8286	492.358	923.146	33.8926	34.8721	False
a95	CCTGTCAGTTCTGTAGGCCACTG	No	ola-miR-192-3p	aal-miR-192-3p,aca-miR-192-3p#FMAMICALM0276,ame-miR-192-3p#FMAMEMELM0306,bdi-miR-192-3p,cac-miR-192-3p#FMCHAACEM0294,cgo-miR-192-3p,cgu-miR-192-3p,dre-miR-192-3p#FMDANRERM0342,ggi-miR-192-3p,hal-miR-192-3p,nco-miR-192-3p,pfl-miR-192-3p#FMPERFLUM0254,phy-miR-192-3p#FMPANHYPM0278,pme-miR-192-3p#FMPOEMEXM0243,ssa-miR-192a-2-3p,ssa-miR-192b-5p			ola-mir-192#FMORYLATG0125	aal-mir-192::AALO_1.0_LG2:22427137-22427219(-),abu-mir-192,aca-mir-192#FMAMICALG0100,ame-mir-192#FMAMEMELG0128,bdi-mir-192,cac-mir-192#FMCHAACEG0129,ccr-mir-192,cgo-mir-192,cgu-mir-192,dre-mir-192#FMDANRERG0131,ema-mir-192,fru-mir-192,ggi-mir-192,hal-mir-192a::Contig20___assem1:37849267-37849349(+),hal-mir-192b::Contig6___assem1:16238020-16238102(-),ipu-mir-192,mze-mir-192,nbr-mir-192,nco-mir-192…			0	0	0	0	0	0	1	0	0	0	24	11	0	0	0	0	0	0	0	0	0.733188	0	0	0	4.40753	11.9607	0	0	False
a145	TAACGGAACCCATAATGCAGCTG	Yes	ola-miR-191-5p	aal-miR-191-5p,abu-miR-462,aca-miR-191-5p#FMAMICALM0082,ame-miR-191-5p#FMAMEMELM0085,bdi-miR-191-5p,cac-miR-191-5p#FMCHAACEM0081,cgo-miR-191-5p,cgu-miR-191-5p,dre-miR-191-5p#FMDANRERM0093,ema-miR-191-5p,ggi-miR-191-5p,ipu-miR-462,loc-miR-191-5p#FMLEPOCUM0082,mze-miR-462,nbr-miR-462,nco-miR-191-5p,oni-miR-462,pfl-miR-191-5p#FMPERFLUM0074,phy-miR-191-5p#FMPANHYPM0081,pme-miR-191-5p#FMPOEMEXM0072,pn…			ola-mir-191#FMORYLATG0124	aal-mir-191::AALO_1.0_LG4:32716277-32716355(-),abu-mir-462,aca-mir-191#FMAMICALG0099,ame-mir-191#FMAMEMELG0127,bdi-mir-191,cac-mir-191#FMCHAACEG0128,cgo-mir-191,cgu-mir-191,dre-mir-191#FMDANRERG0130,ema-mir-191,gac-mir-191#FMGASACUG0116,ggi-mir-191,gmo-mir-462,hal-mir-191::Contig12___assem1:2470060-2470138(+),ipu-mir-462,loc-mir-191#FMLEPOCUG0098,mze-mir-462,nbr-mir-462,nco-mir-191,oni-mir-462,pf…			81	66	49	136	165	118	578	291	208	637	3061	528	603	557	1267.55	965.731	1165.61	1845.14	1814.06	1337.79	423.783	236.25	168.511	435.16	562.144	574.112	486.6	606.993	False
a216	TGATATGTTTGATATTCGGTTGT	No	ola-miR-190b-5p	abu-miR-190b,ame-miR-190b-5p#FMAMEMELM0084,cac-miR-190b-5p#FMCHAACEM0080,cgu-miR-190b-5p,dre-miR-190b-5p#FMDANRERM0092,ema-miR-190b-5p,gac-miR-190b-5p#FMGASACUM0082,ggi-miR-190b-5p,hal-miR-190b-5p,ipu-miR-190b,mze-miR-190b,nbr-miR-190b,nco-miR-190b-5p,oni-miR-190b,pme-miR-190b-5p#FMPOEMEXM0071,pny-miR-190b,ssa-miR-190b-5p			ola-mir-190b#FMORYLATG0123	aal-mir-190b::AALO_1.0_LG13:1739959-1740060(-),abu-mir-190b,aca-mir-190b#FMAMICALG0098,ame-mir-190b#FMAMEMELG0126,bdi-mir-190b,cac-mir-190b#FMCHAACEG0127,cgo-mir-190b,cgu-mir-190b,dre-mir-190b#FMDANRERG0129,ema-mir-190b,gac-mir-190b#FMGASACUG0115,ggi-mir-190b,hal-mir-190ba::Contig83___assem1:23372017-23372100(+),hal-mir-190bb::Contig25___assem1:12789609-12789692(-),ipu-mir-190b,mze-mir-190b,nbr-m…			2	0	0	1	0	0	5	0	0	4	4	1	3	4	31.2974	0	0	13.5672	0	0	3.66594	0	0	2.73256	0.734589	1.08733	2.4209	4.35901	False
a215	TGATATGTTTGATATATTAGGT	No	ola-miR-190a-5p	aal-miR-190a-2-5p,abu-miR-190a-5p,aca-miR-190a-5p,aca-miR-190a-5p#FMAMICALM0080,ame-miR-190a-2-5p#FMAMEMELM0083,ami-miR-190a-5p,bdi-miR-190a-5p,bta-miR-190a,cac-miR-190a-5p#FMCHAACEM0079,ccr-miR-190,cfa-miR-190a,cgo-miR-190a-5p,cgr-miR-190a,cgu-miR-190a-5p,chi-miR-190a-5p,cja-miR-190a,cli-miR-190-5p,cpi-miR-190a-5p,cpo-miR-190a-5p,dno-miR-190a-5p,dre-miR-190a-2-5p#FMDANRERM0091,eca-miR-190a,ema-m…			ola-mir-190a-1#FMORYLATG0121,ola-mir-190a-2#FMORYLATG0122	aal-mir-190a-2::AALO_1.0_LG11:6710916-6710993(-),abu-mir-190a-1,abu-mir-190a-2,aca-mir-190a,aca-mir-190a#FMAMICALG0097,ame-mir-190a-2#FMAMEMELG0125,ami-mir-190a,bdi-mir-190a-1,bdi-mir-190a-2,bta-mir-190a,cac-mir-190a-1#FMCHAACEG0125,cac-mir-190a-2#FMCHAACEG0126,ccr-mir-190,cfa-mir-190a,cgo-mir-190a-1,cgo-mir-190a-2,cgr-mir-190a,cgu-mir-190a-1,cgu-mir-190a-2,chi-mir-190a,cja-mir-190a,cli-mir-190,c…			4	8	1	8	18	16	133	90	38	203	546	105	160	149	62.5949	117.058	23.788	108.538	197.898	181.396	97.5141	73.0671	30.7857	138.677	100.271	114.17	129.115	162.373	False
a36	ACTATATATCAAACATATTCCT	Yes	ola-miR-190a-3p	aal-miR-190a-2-3p,abu-miR-190a-3p,aca-miR-190a-3p#FMAMICALM0274,ame-miR-190a-2-3p#FMAMEMELM0304,ami-miR-190a-3p,bdi-miR-190a-3p,cac-miR-190a-3p#FMCHAACEM0292,cgo-miR-190a-3p,cgu-miR-190a-3p,chi-miR-190a-3p,cli-miR-190-3p,cpo-miR-190a-3p,dno-miR-190a-3p,dre-miR-190a-2-3p#FMDANRERM0340,ema-miR-190a-3p,gac-miR-190a-3p#FMGASACUM0286,gga-miR-190a-3p,ggi-miR-190a-3p,gmo-miR-190a-3p,hal-miR-190a-1-3p,hs…			ola-mir-190a-1#FMORYLATG0121,ola-mir-190a-2#FMORYLATG0122	aal-mir-190a-2::AALO_1.0_LG11:6710916-6710993(-),abu-mir-190a-1,abu-mir-190a-2,aca-mir-190a#FMAMICALG0097,ame-mir-190a-2#FMAMEMELG0125,ami-mir-190a,bdi-mir-190a-1,bdi-mir-190a-2,bta-mir-190a,cac-mir-190a-1#FMCHAACEG0125,cac-mir-190a-2#FMCHAACEG0126,ccr-mir-190,cfa-mir-190a,cgo-mir-190a-1,cgo-mir-190a-2,cgu-mir-190a-1,cgu-mir-190a-2,chi-mir-190a,cja-mir-190a,cli-mir-190,cpi-mir-190a,cpo-mir-190a,d…			0	0	0	0	2	1	0	0	0	8	21	0	6	10	0	0	0	0	21.9887	11.3372	0	0	0	5.46512	3.85659	0	4.84179	10.8975	False
a147	TAAGGTGCATCTAGTGCAGATA	Yes	ola-miR-18a/b-5p	aal-miR-18-5p,abu-miR-18a,aca-miR-18a-5p,aca-miR-18a/b-5p#FMAMICALM0078,aca-miR-18b-5p,aca-miR-18c-5p#FMAMICALM0079,age-miR-18,ame-miR-18a/b-5p#FMAMEMELM0081,ami-miR-18-5p,bdi-miR-18a/b-5p,bta-miR-18a,bta-miR-18b,cac-miR-18a/b-5p#FMCHAACEM0077,ccr-miR-18a,cfa-miR-18a,cfa-miR-18b,cgo-miR-18a/b-5p,cgr-miR-18a-5p,cgr-miR-18b,cgu-miR-18a/b-5p,chi-miR-18a-5p,chi-miR-18b-5p,cli-miR-18a-5p,cli-miR-18b-5…			ola-mir-18a#FMORYLATG0118,ola-mir-18b#FMORYLATG0119	aal-mir-18a::AALO_1.0_LG23:22923297-22923379(-),aal-mir-18b::AALO_1.0_LG3:20501574-20501656(+),abu-mir-18a,aca-mir-18a,aca-mir-18a/b#FMAMICALG0095,aca-mir-18b,aca-mir-18c#FMAMICALG0096,age-mir-18,ame-mir-18a#FMAMEMELG0122,ame-mir-18b#FMAMEMELG0123,ami-mir-18,bdi-mir-18a,bdi-mir-18b,bta-mir-18a,bta-mir-18b,cac-mir-18a#FMCHAACEG0122,cac-mir-18b#FMCHAACEG0123,ccr-mir-18a,cfa-mir-18a,cfa-mir-18b,cgo-…			9	9	4	4	6	8	38	26	11	73	208	37	50	46	140.838	131.691	95.152	54.2689	65.966	90.6978	27.8612	21.1083	8.91165	49.8692	38.1986	40.2313	40.3483	50.1286	False
a40	ACTGCCCTAAGTGCTCCTTCTG	Yes	ola-miR-18a/b-3p	aal-miR-18-3p,aca-miR-18a-3p,aca-miR-18a/b-3p#FMAMICALM0272,ame-miR-18a/b-3p#FMAMEMELM0303,ami-miR-18-3p,bdi-miR-18a/b-3p,cac-miR-18a/b-3p#FMCHAACEM0291,cgo-miR-18a/b-3p,cgr-miR-18a-3p,cgu-miR-18a/b-3p,chi-miR-18a-3p,cli-miR-18a-3p,cpi-miR-18a-3p,cpo-miR-18a-3p,dno-miR-18a-3p,dre-miR-18a-3p#FMDANRERM0337,ema-miR-18a/b-3p,gac-miR-18a-3p#FMGASACUM0284,gga-miR-18a-3p,ggi-miR-18a/b-3p,hsa-miR-18a-3p,…			ola-mir-18a#FMORYLATG0118,ola-mir-18b#FMORYLATG0119	aal-mir-18a::AALO_1.0_LG23:22923297-22923379(-),aal-mir-18b::AALO_1.0_LG3:20501574-20501656(+),abu-mir-18a,aca-mir-18a,aca-mir-18a/b#FMAMICALG0095,age-mir-18,ame-mir-18a#FMAMEMELG0122,ame-mir-18b#FMAMEMELG0123,ami-mir-18,bdi-mir-18a,bdi-mir-18b,bta-mir-18a,cac-mir-18a#FMCHAACEG0122,cac-mir-18b#FMCHAACEG0123,cfa-mir-18a,cgo-mir-18a,cgo-mir-18b,cgr-mir-18a,cgu-mir-18a,cgu-mir-18b,chi-mir-18a,cli-mi…			0	0	0	1	0	1	4	1	0	2	12	3	3	0	0	0	0	13.5672	0	11.3372	2.93275	0.811856	0	1.36628	2.20377	3.262	2.4209	0	False
a198	TCGTGTCTTGTGTTGCAGCCAGT	Yes	ola-miR-187-3p	aal-miR-187-3p,abu-miR-187,aca-miR-187-3p,aca-miR-187-3p#FMAMICALM0271,ame-miR-187-3p#FMAMEMELM0302,ami-miR-187-3p,bdi-miR-187-3p,bta-miR-187,cac-miR-187-3p#FMCHAACEM0290,ccr-miR-187,cfa-miR-187,cgo-miR-187-3p,cgr-miR-187,cgu-miR-187-3p,chi-miR-187,cja-miR-187,cli-miR-187-3p,cpi-miR-187-3p,cpo-miR-187-3p,dno-miR-187-3p,dre-miR-187-3p#FMDANRERM0336,eca-miR-187,ema-miR-187-3p,fru-miR-187,gga-miR-18…			ola-mir-187#FMORYLATG0117	aal-mir-187::AALO_1.0_LG20:14970106-14970188(+),abu-mir-187-1,aca-mir-187,aca-mir-187#FMAMICALG0094,ame-mir-187#FMAMEMELG0121,ami-mir-187,bdi-mir-187,bta-mir-187,cac-mir-187#FMCHAACEG0121,ccr-mir-187,cfa-mir-187,cgo-mir-187,cgr-mir-187,cgu-mir-187,chi-mir-187,cja-mir-187,cli-mir-187,cpi-mir-187,cpo-mir-187,dno-mir-187,dre-mir-187#FMDANRERG0124,eca-mir-187,ema-mir-187,fru-mir-187,gga-mir-187,ggi-m…			7	11	1	15	8	10	9	2	6	0	248	9	10	1	109.541	160.955	23.788	203.508	87.9546	113.372	6.5987	1.62371	4.8609	0	45.5445	9.786	8.06966	1.08975	False
a229	TGGACGGAGAACTGATAAGGGC	Yes	ola-miR-184b-3p	abu-miR-184a,bbe-miR-184-3p,ccr-miR-184,cin-miR-184,dre-miR-184-3p#FMDANRERM0335,ipu-miR-184,mze-miR-184a,nbr-miR-184a,oni-miR-184a,pme-miR-184b-3p#FMPOEMEXM0239,pny-miR-184a			ola-mir-184b#FMORYLATG0116	aal-mir-184b::AALO_1.0_LG11:6066293-6066393(-),abu-mir-184a,aca-mir-184#FMAMICALG0093,bbe-mir-184,bdi-mir-184b,bfl-mir-184,cac-mir-184b#FMCHAACEG0120,ccr-mir-184,cgo-mir-184b,cgu-mir-184b,cin-mir-184,dre-mir-184a#FMDANRERG0122,dre-mir-184b#FMDANRERG0123,ema-mir-184b,gac-mir-184b#FMGASACUG0109,ggi-mir-184b,hal-mir-184b::Contig22___assem1:22303391-22303472(-),ipu-mir-184,loc-mir-184#FMLEPOCUG0093,m…			1	0	1	0	0	0	16	14	29	5	22	12	11	3	15.6487	0	23.788	0	0	0	11.731	11.366	23.4943	3.4157	4.04024	13.048	8.87662	3.26926	False
a228	TGGACGGAGAACTGATAAGGG	Multiple	ola-miR-184a-3p	aal-miR-184-3p,abu-miR-184a,abu-miR-184b,aca-miR-184-3p,aca-miR-184-3p#FMAMICALM0270,ame-miR-184-3p#FMAMEMELM0301,ami-miR-184-3p,bbe-miR-184-3p,bdi-miR-184-3p,bfl-miR-184-3p,bta-miR-184,cac-miR-184-3p#FMCHAACEM0289,ccr-miR-184,cfa-miR-184,cgo-miR-184-3p,cgr-miR-184,cgu-miR-184-3p,chi-miR-184,cin-miR-184,cja-miR-184,cli-miR-184-3p,cpi-miR-184-3p,cpo-miR-184-3p,dno-miR-184-3p,dre-miR-184-3p#FMDANRE…			ola-mir-184a#FMORYLATG0115,ola-mir-184b#FMORYLATG0116	aal-mir-184b::AALO_1.0_LG11:6066293-6066393(-),abu-mir-184a,abu-mir-184b,aca-mir-184,aca-mir-184#FMAMICALG0093,ame-mir-184b#FMAMEMELG0120,ami-mir-184,bbe-mir-184,bdi-mir-184a,bdi-mir-184b,bfl-mir-184,bta-mir-184,cac-mir-184a#FMCHAACEG0119,cac-mir-184b#FMCHAACEG0120,ccr-mir-184,cfa-mir-184,cgo-mir-184a,cgo-mir-184b,cgr-mir-184,cgu-mir-184a,cgu-mir-184b,chi-mir-184,cin-mir-184,cja-mir-184,cli-mir-1…			0	1	0	0	2	1	68	54	146	24	69	43	39	9	0	14.6323	0	0	21.9887	11.3372	49.8568	43.8402	118.282	16.3954	12.6717	46.7553	31.4717	9.80778	False
a230	TGGACGGAGAACTGATAAGGGT	Yes	ola-miR-184a-3p	aca-miR-184-3p,ame-miR-184-3p#FMAMEMELM0301,ami-miR-184-3p,bta-miR-184,cfa-miR-184,cgr-miR-184,chi-miR-184,cja-miR-184,cli-miR-184-3p,cpi-miR-184-3p,cpo-miR-184-3p,dno-miR-184-3p,eca-miR-184,gga-miR-184-3p,hsa-miR-184,mdo-miR-184-3p,mml-miR-184,mmu-miR-184-3p,mne-miR-184,ocu-miR-184-3p,oga-miR-184,pal-miR-184-3p,phy-miR-184-3p#FMPANHYPM0273,pme-miR-184a-3p#FMPOEMEXM0238,ppy-miR-184,ptr-miR-184,rn…			ola-mir-184a#FMORYLATG0115	aca-mir-184,ame-mir-184b#FMAMEMELG0120,ami-mir-184,bdi-mir-184a,bta-mir-184,cac-mir-184a#FMCHAACEG0119,cfa-mir-184,cgo-mir-184a,cgr-mir-184,cgu-mir-184a,chi-mir-184,cja-mir-184,cli-mir-184,cpi-mir-184,cpo-mir-184,dno-mir-184,eca-mir-184,ema-mir-184a,gac-mir-184a#FMGASACUG0108,gga-mir-184,ggi-mir-184a,hsa-mir-184,mdo-mir-184,mml-mir-184,mmu-mir-184,mne-mir-184,nco-mir-184a,ocu-mir-184,oga-mir-184,…			0	1	0	0	0	0	11	17	32	4	17	10	4	0	0	14.6323	0	0	0	0	8.06507	13.8016	25.9248	2.73256	3.122	10.8733	3.22786	0	False
a178	TATGGCACTGGTAGAATTCACT	Yes	ola-miR-183-5p	aal-miR-183-5p,abu-miR-183,aca-miR-183-5p#FMAMICALM0075,ame-miR-183a-5p#FMAMEMELM0079,ami-miR-183-5p,bbe-miR-183-5p,bdi-miR-183-5p,bfl-miR-183,bta-miR-183,cac-miR-183-5p#FMCHAACEM0075,ccr-miR-183,cfa-miR-183,cgo-miR-183-5p,cgr-miR-183,cgu-miR-183-5p,chi-miR-183,cin-miR-183-5p,cja-miR-183,cli-miR-183-5p,cpi-miR-183-5p,cpo-miR-183-5p,dno-miR-183-5p,dre-miR-183a-5p#FMDANRERM0085,eca-miR-183,ema-miR-…			ola-mir-183a#FMORYLATG0113,ola-mir-183b#FMORYLATG0114	aal-mir-183a::AALO_1.0_LG17:8245242-8245322(+),aal-mir-183b::AALO_1.0_LG11:16511633-16511713(+),abu-mir-183-1,abu-mir-183-2,aca-mir-183#FMAMICALG0092,ame-mir-183a#FMAMEMELG0119,ami-mir-183,bbe-mir-183,bdi-mir-183a,bdi-mir-183b,bfl-mir-183,bta-mir-183,cac-mir-183a#FMCHAACEG0117,cac-mir-183b#FMCHAACEG0118,ccr-mir-183,cfa-mir-183,cgo-mir-183a,cgo-mir-183b,cgr-mir-183,cgu-mir-183a,cgu-mir-183b,chi-mi…			1	1	0	0	0	0	34	22	14	15	374	11	19	12	15.6487	14.6323	0	0	0	0	24.9284	17.8608	11.3421	10.2471	68.684	11.9607	15.3323	13.077	False
a283	TTTGGCAATGGTAGAACTCACT	Yes	ola-miR-182b-5p	bdi-miR-182b-5p,cac-miR-182b-5p#FMCHAACEM0074,cgo-miR-182b-5p,cgu-miR-182b-5p,ema-miR-182b-5p,gac-miR-182b-5p#FMGASACUM0076,ggi-miR-182b-5p,nco-miR-182b-5p,pfl-miR-182b-5p#FMPERFLUM0068,pme-miR-182b-5p#FMPOEMEXM0065			ola-mir-182b#FMORYLATG0112	bdi-mir-182b,cac-mir-182b#FMCHAACEG0116,cgo-mir-182b,cgu-mir-182b,ema-mir-182b-1,ema-mir-182b-2,gac-mir-182b#FMGASACUG0105,ggi-mir-182b,nco-mir-182b,pfl-mir-182b#FMPERFLUG0119,pme-mir-182b#FMPOEMEXG0119			1	0	0	0	0	1	4	4	2	0	23	3	1	1	15.6487	0	0	0	0	11.3372	2.93275	3.24743	1.6203	0	4.22388	3.262	0.806966	1.08975	False
a281	TTTGGCAATGGTAGAACTCAC	Multiple	ola-miR-182a-5p	aal-miR-182-5p,abu-miR-182,aca-miR-182-5p,aca-miR-182-5p#FMAMICALM0074,ami-miR-182-5p,bdi-miR-182a-5p,bdi-miR-182b-5p,bta-miR-182,cac-miR-182a-5p#FMCHAACEM0073,cac-miR-182b-5p#FMCHAACEM0074,ccr-miR-182-5p,cfa-miR-182,cgo-miR-182a-5p,cgo-miR-182b-5p,cgr-miR-182,cgu-miR-182a-5p,cgu-miR-182b-5p,chi-miR-182,cja-miR-182,cli-miR-182-5p,cpi-miR-182-5p,cpo-miR-182-5p,dno-miR-182-5p,dre-miR-182a-5p#FMDANR…			ola-mir-182a#FMORYLATG0111,ola-mir-182b#FMORYLATG0112	aal-mir-182a::AALO_1.0_LG17:8246561-8246645(+),aal-mir-182b::AALO_1.0_LG11:16512481-16512581(+),abu-mir-182,aca-mir-182,aca-mir-182#FMAMICALG0091,ami-mir-182,bdi-mir-182a,bdi-mir-182b,bta-mir-182,cac-mir-182a#FMCHAACEG0115,cac-mir-182b#FMCHAACEG0116,ccr-mir-182,cfa-mir-182,cgo-mir-182a,cgo-mir-182b,cgr-mir-182,cgu-mir-182a,cgu-mir-182b,chi-mir-182,cja-mir-182,cli-mir-182,cpi-mir-182,cpo-mir-182,d…			0	0	0	0	0	0	6	4	4	5	48	1	7	6	0	0	0	0	0	0	4.39913	3.24743	3.2406	3.4157	8.81506	1.08733	5.64876	6.53852	False
a282	TTTGGCAATGGTAGAACTCACA	Yes	ola-miR-182a-5p	aal-miR-182-5p,abu-miR-182,aca-miR-182-5p,aca-miR-182-5p#FMAMICALM0074,ami-miR-182-5p,bdi-miR-182a-5p,bta-miR-182,cac-miR-182a-5p#FMCHAACEM0073,ccr-miR-182-5p,cfa-miR-182,cgo-miR-182a-5p,cgr-miR-182,cgu-miR-182a-5p,cja-miR-182,cli-miR-182-5p,cpi-miR-182-5p,cpo-miR-182-5p,dno-miR-182-5p,dre-miR-182a-5p#FMDANRERM0084,eca-miR-182,efu-miR-182,ema-miR-182a-5p,gac-miR-182a-5p#FMGASACUM0075,gga-miR-182-…			ola-mir-182a#FMORYLATG0111	aal-mir-182a::AALO_1.0_LG17:8246561-8246645(+),aal-mir-182b::AALO_1.0_LG11:16512481-16512581(+),abu-mir-182,aca-mir-182,aca-mir-182#FMAMICALG0091,ami-mir-182,bdi-mir-182a,bta-mir-182,cac-mir-182a#FMCHAACEG0115,ccr-mir-182,cfa-mir-182,cgo-mir-182a,cgr-mir-182,cgu-mir-182a,chi-mir-182,cja-mir-182,cli-mir-182,cpi-mir-182,cpo-mir-182,dno-mir-182,dre-mir-182a#FMDANRERG0120,eca-mir-182,efu-mir-182,ema-…			0	2	0	0	0	0	33	31	28	28	256	15	25	23	0	29.2646	0	0	0	0	24.1952	25.1675	22.6842	19.1279	47.0137	16.31	20.1741	25.0643	False
a120	GCTCACTGAACGATGAATGCA	No	ola-miR-181b-3-3p	bdi-miR-181b-3-3p,cgo-miR-181b-3-3p,gac-miR-181b-3-3p#FMGASACUM0280,pme-miR-181b-3-3p#FMPOEMEXM0236			ola-mir-181b-3#FMORYLATG0109	bdi-mir-181b-3,cgo-mir-181b-3,fru-mir-181b,gac-mir-181b-3#FMGASACUG0102,gmo-mir-181b-1,pme-mir-181b-3#FMPOEMEXG0116,tni-mir-181b-1			0	1	0	4	0	2	4	1	3	13	25	1	0	0	0	14.6323	0	54.2689	0	22.6745	2.93275	0.811856	2.43045	8.88082	4.59118	1.08733	0	0	False
a11	AACATTCATTGCTGTCGGTGGGT	Yes	ola-miR-181b-2/3-5p	aal-miR-181b/d-5p,abu-miR-181c,aca-miR-181b,aca-miR-181b/d-5p#FMAMICALM0073,ame-miR-181b-5p#FMAMEMELM0077,ami-miR-181b-5p,bdi-miR-181b-2/3-5p,bta-miR-181b,bta-miR-181d,cac-miR-181b-2/3-5p#FMCHAACEM0071,ccr-miR-181b,cfa-miR-181b,cfa-miR-181d,cgo-miR-181b-2/3-5p,cgr-miR-181b-5p,cgr-miR-181d-5p,cgu-miR-181b-2/3-5p,chi-miR-181b-5p,chi-miR-181d,cja-miR-181b,cja-miR-181d,cli-miR-181b-5p,cpi-miR-181b-5p…			ola-mir-181b-2#FMORYLATG0108,ola-mir-181b-3#FMORYLATG0109	aal-mir-181b-1::AALO_1.0_LG1:40132231-40132331(-),aal-mir-181b-2::AALO_1.0_LG12:5704920-5704999(-),aal-mir-181b-3::AALO_1.0_LG9:26801429-26801509(+),aal-mir-181c::AALO_1.0_LG6:22021461-22021548(+),aal-mir-181d::AALO_1.0_LG5:13253785-13253862(-),abu-mir-181c,aca-mir-181b-1,aca-mir-181b-1/3#FMAMICALG0089,aca-mir-181b-2,aca-mir-181b-2/d#FMAMICALG0090,ame-mir-181b-2#FMAMEMELG0115,ame-mir-181b-3#FMAME…			79	72	62	86	114	101	795	549	487	986	4233	588	705	612	1236.25	1053.52	1474.86	1166.78	1253.35	1145.06	582.885	445.709	394.543	673.576	777.378	639.352	568.911	666.929	False
a106	CTCACTGATCAATGAATGCAGA	No	ola-miR-181b-2-3p	aal-miR-181b-2-3p,ami-miR-181b-2-3p,bdi-miR-181b-2-3p,cac-miR-181b-2-3p#FMCHAACEM0284,cgo-miR-181b-2-3p,cgu-miR-181b-2-3p,chi-miR-181b-3p,cli-miR-181b-2-3p,cpi-miR-181b-3p,cpo-miR-181b-2-3p,dre-miR-181b-2-3p#FMDANRERM0329,gac-miR-181b-2-3p#FMGASACUM0279,ggi-miR-181b-2-3p,hal-miR-181b-2-3p,hsa-miR-181b-2-3p,loc-miR-181b-2/d-3p#FMLEPOCUM0258,mmu-miR-181b-2-3p,nco-miR-181b-2-3p,ocu-miR-181b-2-3p,pal…			ola-mir-181b-2#FMORYLATG0108	aal-mir-181b-2::AALO_1.0_LG12:5704920-5704999(-),abu-mir-181c,ami-mir-181b-2,bdi-mir-181b-2,cac-mir-181b-2#FMCHAACEG0112,ccr-mir-181b,cfa-mir-181b-2,cgo-mir-181b-2,cgu-mir-181b-2,chi-mir-181b,cli-mir-181b-2,cpi-mir-181b-2,cpi-mir-181b-3,cpo-mir-181b-2,dma-mir-181b-2,dre-mir-181b-2#FMDANRERG0116,eca-mir-181b,efu-mir-181e,gac-mir-181b-2#FMGASACUG0101,gga-mir-181b-2,ggi-mir-181b-2,hal-mir-181b-2::Co…			0	0	0	0	1	1	9	1	2	10	60	9	4	4	0	0	0	0	10.9943	11.3372	6.5987	0.811856	1.6203	6.8314	11.0188	9.786	3.22786	4.35901	False
a10	AACATTCATTGCTGTCGCTGGGT	Yes	ola-miR-181b-1-5p	abu-miR-181b,bdi-miR-181b-1-5p,cac-miR-181b-1-5p#FMCHAACEM0070,cgo-miR-181b-1-5p,cgu-miR-181b-1-5p,ema-miR-181b-1-5p,gac-miR-181b-1-5p#FMGASACUM0072,ggi-miR-181b-1-5p,gmo-miR-181d-5p,mze-miR-181b,nbr-miR-181b,nco-miR-181b-1-5p,oni-miR-181b,pfl-miR-181b-1-5p#FMPERFLUM0064,pme-miR-181b-1-5p#FMPOEMEXM0061,pny-miR-181b,ssa-miR-181b-5p			ola-mir-181b-1#FMORYLATG0107	abu-mir-181b,bdi-mir-181b-1,cac-mir-181b-1#FMCHAACEG0111,cgo-mir-181b-1,cgu-mir-181b-1,ema-mir-181b-1,gac-mir-181b-1#FMGASACUG0100,ggi-mir-181b-1,gmo-mir-181d,mze-mir-181b,nbr-mir-181b,nco-mir-181b-1,oni-mir-181b,pfl-mir-181b-1#FMPERFLUG0114,pme-mir-181b-1#FMPOEMEXG0114,pny-mir-181b,ssa-mir-181b			6	0	4	3	4	3	19	13	16	23	205	28	30	31	93.8923	0	95.152	40.7017	43.9773	34.0117	13.9306	10.5541	12.9624	15.7122	37.6477	30.4453	24.209	33.7823	False
a9	AACATTCAACGCTGTCGGTGA	No	ola-miR-181a-5p	aal-miR-181a-5p,aca-miR-181a,aca-miR-181a-5p#FMAMICALM0072,ame-miR-181a-1/2/3-5p#FMAMEMELM0075,ame-miR-181a-5-5p#FMAMEMELM0076,ami-miR-181a-5p,bdi-miR-181a-5p,bta-miR-181a,cac-miR-181a-5p#FMCHAACEM0069,ccr-miR-181a,cfa-miR-181a,cgo-miR-181a-5p,cgr-miR-181a-5p,cgu-miR-181a-5p,cja-miR-181a,cli-miR-181a-5p,cpi-miR-181a-5p,cpo-miR-181a-5p,dma-miR-181a,dno-miR-181a-5p,dre-miR-181a-5p#FMDANRERM0080,eca…			ola-mir-181a-1#FMORYLATG0103,ola-mir-181a-2#FMORYLATG0104,ola-mir-181a-3#FMORYLATG0105,ola-mir-181a-5#FMORYLATG0106	aal-mir-181a-1::AALO_1.0_LG9:26801203-26801285(+),aal-mir-181a-2::AALO_1.0_LG12:5705179-5705260(-),aal-mir-181a-3::AALO_1.0_LG6:22021046-22021125(+),aal-mir-181a-4::AALO_1.0_LG5:13253984-13254065(-),aal-mir-181a-5::AALO_1.0_LG1:40132622-40132705(-),aca-mir-181a-1,aca-mir-181a-1/5#FMAMICALG0087,aca-mir-181a-2,aca-mir-181a-2/4#FMAMICALG0088,aca-mir-181a-3,ame-mir-181a-1#FMAMEMELG0110,ame-mir-181a-2…			750	713	554	899	1145	1183	10044	6520	7036	12402	36346	6729	8380	7307	11736.5	10432.8	13178.6	12196.9	12588.5	13411.9	7364.14	5293.3	5700.21	8472.31	6674.84	7316.67	6762.37	7962.83	False
a30	ACCATCGACCGTTGACTGTGC	No	ola-miR-181a-5-3p	bdi-miR-181a-5-3p,cac-miR-181a-5-3p#FMCHAACEM0282,cgo-miR-181a-5-3p,cgu-miR-181a-5-3p,dre-miR-181a-4-3p#FMDANRERM0326,dre-miR-181a-5-3p#FMDANRERM0327,ema-miR-181a-5-3p,gac-miR-181a-5-3p#FMGASACUM0278,ggi-miR-181a-5-3p,nco-miR-181a-5-3p,pfl-miR-181a-5-3p#FMPERFLUM0247,pme-miR-181a-5-3p#FMPOEMEXM0234,ssa-miR-181a-5-3p			ola-mir-181a-5#FMORYLATG0106	bdi-mir-181a-5,cac-mir-181a-5#FMCHAACEG0110,cgo-mir-181a-5,cgu-mir-181a-5,dre-mir-181a-4#FMDANRERG0113,dre-mir-181a-5#FMDANRERG0114,ema-mir-181a-5,gac-mir-181a-5#FMGASACUG0099,ggi-mir-181a-5,gmo-mir-181a-3,ipu-mir-181a-3,ipu-mir-181a-4,mdo-mir-181a-2,nco-mir-181a-5,pfl-mir-181a-5#FMPERFLUG0113,pme-mir-181a-5#FMPOEMEXG0113,ssa-mir-181a-5			33	35	31	45	63	77	472	453	553	376	1559	317	351	301	516.408	512.13	737.428	610.525	692.643	872.966	346.065	367.771	448.013	256.861	286.306	344.685	283.245	328.016	False
a28	ACCATCGACCGTTGACTGT	Multiple	ola-miR-181a-1/2-3p	aal-miR-181a-1/2/4-3p,aca-miR-181a-2/4-3p#FMAMICALM0265,ami-miR-181a-2-3p,bdi-miR-181a-2-3p,bdi-miR-181a-5-3p,cac-miR-181a-5-3p#FMCHAACEM0282,cgo-miR-181a-2-3p,cgo-miR-181a-5-3p,cgu-miR-181a-5-3p,cli-miR-181a-2-3p,cpi-miR-181a-2-3p,dre-miR-181a-2-3p#FMDANRERM0324,dre-miR-181a-5-3p#FMDANRERM0327,ema-miR-181a-5-3p,gac-miR-181a-2-3p#FMGASACUM0276,gac-miR-181a-5-3p#FMGASACUM0278,ggi-miR-181a-5-3p,hal…			ola-mir-181a-1#FMORYLATG0103,ola-mir-181a-2#FMORYLATG0104,ola-mir-181a-5#FMORYLATG0106	aal-mir-181a-1::AALO_1.0_LG9:26801203-26801285(+),aal-mir-181a-2::AALO_1.0_LG12:5705179-5705260(-),aal-mir-181a-4::AALO_1.0_LG5:13253984-13254065(-),aca-mir-181a-2,aca-mir-181a-2/4#FMAMICALG0088,ami-mir-181a-2,bdi-mir-181a-2,bdi-mir-181a-5,cac-mir-181a-5#FMCHAACEG0110,cgo-mir-181a-2,cgo-mir-181a-5,cgu-mir-181a-5,cli-mir-181a-2,cpi-mir-181a-2,dre-mir-181a-2#FMDANRERG0111,dre-mir-181a-5#FMDANRERG01…			4	4	5	6	10	12	87	88	98	90	249	50	54	69	62.5949	58.5292	118.94	81.4034	109.943	136.047	63.7874	71.4434	79.3947	61.4826	45.7281	54.3667	43.5761	75.193	False
a29	ACCATCGACCGTTGACTGTACC	Yes	ola-miR-181a-1/2-3p	aal-miR-181a-1/2/4-3p,aca-miR-181a-2/4-3p#FMAMICALM0265,ami-miR-181a-2-3p,bdi-miR-181a-2-3p,cgo-miR-181a-2-3p,cli-miR-181a-2-3p,cpi-miR-181a-2-3p,dre-miR-181a-2-3p#FMDANRERM0324,gac-miR-181a-2-3p#FMGASACUM0276,hal-miR-181a-2/4/5-3p,loc-miR-181a-2/4-3p#FMLEPOCUM0255,phy-miR-181a-2-3p#FMPANHYPM0267,pma-miR-181a-3p,pme-miR-181a-1/2-3p#FMPOEMEXM0232,ssa-miR-181a-2-3p,tgu-miR-181a-2-3p			ola-mir-181a-1#FMORYLATG0103,ola-mir-181a-2#FMORYLATG0104	aal-mir-181a-1::AALO_1.0_LG9:26801203-26801285(+),aal-mir-181a-2::AALO_1.0_LG12:5705179-5705260(-),aal-mir-181a-4::AALO_1.0_LG5:13253984-13254065(-),aca-mir-181a-2,aca-mir-181a-2/4#FMAMICALG0088,ami-mir-181a-2,bdi-mir-181a-2,cgo-mir-181a-2,cli-mir-181a-2,cpi-mir-181a-2,dre-mir-181a-2#FMDANRERG0111,gac-mir-181a-2#FMGASACUG0097,gga-mir-181a-2,hal-mir-181a-2::Contig10___assem1:7144650-7144731(+),hal…			7	13	11	13	19	24	277	182	184	240	757	145	181	163	109.541	190.22	261.668	176.374	208.892	272.093	203.093	147.758	149.068	163.954	139.021	157.663	146.061	177.63	False
a71	CAAAGTGCTTACAGTGCAGGTA	No	ola-miR-17a-5p	aal-miR-17a-5p,abu-miR-17,aca-miR-17-5p,aca-miR-17a-5p#FMAMICALM0071,age-miR-17-5p,ame-miR-17a-5p#FMAMEMELM0074,ami-miR-17-5p,bdi-miR-17a-5p,bta-miR-17-5p,cac-miR-17a-5p#FMCHAACEM0068,ccr-miR-17-5p,cgo-miR-17a-5p,cgr-miR-17-5p,cgu-miR-17a-5p,chi-miR-17-5p,cja-miR-17,cli-miR-17-5p,cpi-miR-17-5p,cpo-miR-17-5p,dno-miR-17-5p,dre-miR-17a-5p#FMDANRERM0079,eca-miR-106a,eca-miR-17,ema-miR-17a-5p,fru-miR-…			ola-mir-17a-1#FMORYLATG0101,ola-mir-17a-2#FMORYLATG0102	aal-mir-17a-1::AALO_1.0_LG23:22923423-22923503(-),aal-mir-17a-2::AALO_1.0_LG3:20501443-20501543(+),abu-mir-17-1,abu-mir-17-2,aca-mir-17,aca-mir-17a#FMAMICALG0086,age-mir-17,ame-mir-17a-1#FMAMEMELG0108,ame-mir-17a-2#FMAMEMELG0109,ami-mir-17,bdi-mir-17a-1,bdi-mir-17a-2,bta-mir-17,cac-mir-17a-1#FMCHAACEG0105,cac-mir-17a-2#FMCHAACEG0106,ccr-mir-17,cfa-mir-17,cgo-mir-17a-1,cgo-mir-17a-2,cgr-mir-17,cgu…			109	147	75	248	196	262	855	523	209	1224	3276	785	1102	1001	1705.71	2150.95	1784.1	3364.67	2154.89	2970.35	626.876	424.601	169.321	836.164	601.628	853.557	889.276	1090.84	False
a170	TAGCAGCACGTAAATATTGGAG	Yes	ola-miR-16c-5p	aal-miR-16b/c-5p,abu-miR-16b,aca-miR-16b/c-5p#FMAMICALM0069,ame-miR-16b-5p#FMAMEMELM0071,bdi-miR-16c-5p,cac-miR-16c-5p#FMCHAACEM0066,ccr-miR-16b,cgo-miR-16c-5p,cgu-miR-16c-5p,chi-miR-16a-5p,dre-miR-16b-5p#FMDANRERM0076,ema-miR-16c-5p,fru-miR-16,gac-miR-16c-5p#FMGASACUM0068,ggi-miR-16c-5p,gmo-miR-16b-5p,hal-miR-16b/c-5p,ipu-miR-16b,loc-miR-16b/c-5p#FMLEPOCUM0071,mze-miR-16b,nbr-miR-16b,nco-miR-16c…			ola-mir-16c#FMORYLATG0099	aal-mir-16b::AALO_1.0_LG23:25566846-25566930(+),aal-mir-16c::AALO_1.0_LG3:37718329-37718412(+),abu-mir-16b,aca-mir-16b/c#FMAMICALG0084,ame-mir-16b#FMAMEMELG0105,bdi-mir-16c,cac-mir-16c#FMCHAACEG0103,ccr-mir-16b,cgo-mir-16c,cgu-mir-16c,chi-mir-16a,dre-mir-16b#FMDANRERG0105,ema-mir-16c,fru-mir-16,gac-mir-16c#FMGASACUG0092,ggi-mir-16c,gmo-mir-16b,hal-mir-16b::Contig13___assem1:22730493-22730577(-),h…			49	37	22	115	88	89	358	148	85	583	3452	540	592	531	766.787	541.395	523.336	1560.23	967.501	1009.01	262.481	120.155	68.8627	398.271	633.95	587.16	477.724	578.659	False
a87	CCAGTATTGATCGTGCTGCTGAA	Yes	ola-miR-16c-3p	aal-miR-16b-3p,aca-miR-16b/c-3p#FMAMICALM0261,bdi-miR-16c-3p,cac-miR-16c-3p#FMCHAACEM0275,cgo-miR-16c-3p,cgu-miR-16c-3p,ema-miR-16c-3p,ggi-miR-16c-3p,hal-miR-16b/c-3p,loc-miR-16b/c-3p#FMLEPOCUM0252,nco-miR-16c-3p,pfl-miR-16c-3p#FMPERFLUM0242,pme-miR-16c-3p#FMPOEMEXM0228			ola-mir-16c#FMORYLATG0099	aal-mir-16b::AALO_1.0_LG23:25566846-25566930(+),aca-mir-16b/c#FMAMICALG0084,bdi-mir-16c,cac-mir-16c#FMCHAACEG0103,cgo-mir-16c,cgu-mir-16c,ema-mir-16c,fru-mir-16,ggi-mir-16c,gmo-mir-16b,hal-mir-16b::Contig13___assem1:22730493-22730577(-),hal-mir-16c::Contig40___assem1:16958154-16958238(-),loc-mir-16b/c#FMLEPOCUG0082,nco-mir-16c,oni-mir-16b,pfl-mir-16c#FMPERFLUG0106,pme-mir-16c#FMPOEMEXG0106,tni-mi…			4	2	0	4	2	3	16	13	5	28	75	13	19	15	62.5949	29.2646	0	54.2689	21.9887	34.0117	11.731	10.5541	4.05075	19.1279	13.7735	14.1353	15.3323	16.3463	False
a169	TAGCAGCACGTAAATATTGG	Multiple	ola-miR-16a-5p	aal-miR-16a-5p,aal-miR-16b/c-5p,abu-miR-16a,abu-miR-16b,aca-miR-16a-5p,aca-miR-16a-5p#FMAMICALM0068,aca-miR-16b/c-5p#FMAMICALM0069,age-miR-16,ame-miR-16a-5p#FMAMEMELM0070,ame-miR-16b-5p#FMAMEMELM0071,ami-miR-16a-5p,bdi-miR-16a-5p,bdi-miR-16c-5p,bta-miR-16a,bta-miR-16b,cac-miR-16a-5p#FMCHAACEM0065,cac-miR-16c-5p#FMCHAACEM0066,ccr-miR-16a,ccr-miR-16b,cfa-miR-16,cgo-miR-16a-5p,cgo-miR-16c-5p,cgr-miR…			ola-mir-16a#FMORYLATG0098,ola-mir-16c#FMORYLATG0099	aal-mir-16a::AALO_1.0_LG15:29219533-29219618(-),aal-mir-16b::AALO_1.0_LG23:25566846-25566930(+),aal-mir-16c::AALO_1.0_LG3:37718329-37718412(+),abu-mir-16a,abu-mir-16b,aca-mir-16a,aca-mir-16a#FMAMICALG0083,aca-mir-16b/c#FMAMICALG0084,age-mir-16,ame-mir-16a#FMAMEMELG0104,ame-mir-16b#FMAMEMELG0105,ami-mir-16a-1,ami-mir-16a-2,bdi-mir-16a,bdi-mir-16c,bta-mir-16a,bta-mir-16b,cac-mir-16a#FMCHAACEG0102,c…			20	13	6	25	34	21	128	61	30	231	1112	143	209	238	312.974	190.22	142.728	339.181	373.807	238.082	93.8481	49.5232	24.3045	157.805	204.216	155.489	168.656	259.361	False
a171	TAGCAGCACGTAAATATTGGC	Yes	ola-miR-16a-5p	abu-miR-16a,age-miR-16,bdi-miR-16a-5p,bta-miR-16b,cac-miR-16a-5p#FMCHAACEM0065,cfa-miR-16,cgo-miR-16a-5p,cgr-miR-16-5p,cgu-miR-16a-5p,cja-miR-16,cpi-miR-16a-5p,cpo-miR-16b-5p,dma-miR-16,dno-miR-16b-5p,eca-miR-16,efu-miR-16,ema-miR-16a-5p,gac-miR-16a-5p#FMGASACUM0067,ggi-miR-16a-5p,ggo-miR-16,hal-miR-16a-5p,hsa-miR-16-5p,lla-miR-16,mdo-miR-16-5p,mml-miR-16-5p,mmu-miR-16-5p,mne-miR-16,mze-miR-16a,n…			ola-mir-16a#FMORYLATG0098	abu-mir-16a,age-mir-16,bdi-mir-16a,bta-mir-16b,cac-mir-16a#FMCHAACEG0102,cfa-mir-16-1,cfa-mir-16-2,cgo-mir-16a,cgr-mir-16,cgr-mir-16-2,cgu-mir-16a,cja-mir-16-1,cja-mir-16-2,cpi-mir-16a,cpo-mir-16b,dma-mir-16,dno-mir-16b,eca-mir-16-1,eca-mir-16-2,efu-mir-16-1,efu-mir-16-2,ema-mir-16a,gac-mir-16a#FMGASACUG0091,ggi-mir-16a,ggo-mir-16,hal-mir-16a::Contig41___assem1:5820537-5820621(+),hsa-mir-16-1,hsa…			15	19	13	32	31	39	194	104	49	335	1154	238	303	235	234.731	278.014	309.244	434.151	340.824	442.152	142.239	84.4331	39.6973	228.852	211.929	258.785	244.511	256.092	False
a172	TAGCAGCGCATCATGGTTTGA	Yes	ola-miR-15c-5p	aal-miR-15a-5p,abu-miR-15b,ame-miR-15c-5p#FMAMEMELM0069,bdi-miR-15c-5p,cac-miR-15c-5p#FMCHAACEM0064,cgo-miR-15c-5p,cgu-miR-15c-5p,ema-miR-15c-5p,fru-miR-15b,gac-miR-15c-5p#FMGASACUM0066,ggi-miR-15c-5p,gmo-miR-15b-5p,hal-miR-15c-5p,mze-miR-15b,nbr-miR-15b,nco-miR-15c-5p,oni-miR-15b,pfl-miR-15c-5p#FMPERFLUM0058,phy-miR-15c-5p#FMPANHYPM0066,pme-miR-15c-5p#FMPOEMEXM0055,pny-miR-15b,ssa-miR-15c-5p,tni…			ola-mir-15c#FMORYLATG0097	aal-mir-15c::AALO_1.0_LG15:29219718-29219799(-),abu-mir-15b,ame-mir-15c#FMAMEMELG0103,bdi-mir-15c,cac-mir-15c#FMCHAACEG0101,cgo-mir-15c,cgu-mir-15c,ema-mir-15c,fru-mir-15b,gac-mir-15c#FMGASACUG0090,ggi-mir-15c,gmo-mir-15b,hal-mir-15c::Contig41___assem1:5820362-5820442(+),mze-mir-15b,nbr-mir-15b,nco-mir-15c,oni-mir-15b,pfl-mir-15c#FMPERFLUG0104,phy-mir-15c#FMPANHYPG0107,pme-mir-15c#FMPOEMEXG0104,p…			36	47	24	66	77	68	205	186	159	267	1079	196	281	170	563.354	687.718	570.912	895.437	846.563	770.931	150.304	151.005	128.814	182.398	198.155	213.117	226.757	185.258	False
a221	TGCGAACCATTATTTGCTGCTT	No	ola-miR-15c-3p	aca-miR-15c-3p#FMAMICALM0259,bdi-miR-15c-3p,cac-miR-15c-3p#FMCHAACEM0273,cgo-miR-15c-3p,cgu-miR-15c-3p,ema-miR-15c-3p,gac-miR-15c-3p#FMGASACUM0269,ggi-miR-15c-3p,loc-miR-15c-3p#FMLEPOCUM0250,nco-miR-15c-3p,pme-miR-15c-3p#FMPOEMEXM0227			ola-mir-15c#FMORYLATG0097	aca-mir-15c#FMAMICALG0082,bdi-mir-15c,cac-mir-15c#FMCHAACEG0101,cgo-mir-15c,cgu-mir-15c,ema-mir-15c,gac-mir-15c#FMGASACUG0090,ggi-mir-15c,loc-mir-15c#FMLEPOCUG0080,nco-mir-15c,pfl-mir-15c#FMPERFLUG0104,pme-mir-15c#FMPOEMEXG0104			0	0	0	1	2	1	12	5	1	13	84	7	14	10	0	0	0	13.5672	21.9887	11.3372	8.79826	4.05928	0.81015	8.88082	15.4264	7.61133	11.2975	10.8975	False
a167	TAGCAGCACATCATGTTTTGCA	No	ola-miR-15b-1-5p	abu-miR-15c-5p,bdi-miR-15b-1-5p,cac-miR-15b-1-5p#FMCHAACEM0063,cgo-miR-15b-1-5p,cgu-miR-15b-1-5p,ema-miR-15b-1-5p,gac-miR-15b-1-5p#FMGASACUM0065,ggi-miR-15b-1-5p,mze-miR-15c-5p,nbr-miR-15c-5p,nco-miR-15b-1-5p,pfl-miR-15b-1-5p#FMPERFLUM0057,pny-miR-15c-5p,ssa-miR-15b-5p			ola-mir-15b-1#FMORYLATG0096	abu-mir-15c,bdi-mir-15b-1,cac-mir-15b-1#FMCHAACEG0100,cgo-mir-15b-1,cgu-mir-15b-1,ema-mir-15b-1,gac-mir-15b-1#FMGASACUG0089,ggi-mir-15b-1,mze-mir-15c,nbr-mir-15c,nco-mir-15b-1,pfl-mir-15b-1#FMPERFLUG0103,pny-mir-15c,ssa-mir-15b			0	4	1	2	2	5	46	23	12	72	147	26	32	38	0	58.5292	23.788	27.1345	21.9887	56.6861	33.7267	18.6727	9.72179	49.1861	26.9961	28.2707	25.8229	41.4106	False
a168	TAGCAGCACGGAATGGTTTGT	No	ola-miR-15a-2-5p	abu-miR-15a,bdi-miR-15a-2-5p,cac-miR-15a-2-5p#FMCHAACEM0062,cgo-miR-15a-2-5p,cgu-miR-15a-2-5p,ema-miR-15a-2-5p,fru-miR-15a,gac-miR-15a-2-5p#FMGASACUM0064,ggi-miR-15a-2-5p,hhi-miR-15a,mze-miR-15a,nbr-miR-15a,nco-miR-15a-2-5p,oni-miR-15a,pfl-miR-15a-2-5p#FMPERFLUM0056,pny-miR-15a,tni-miR-15a			ola-mir-15a-2#FMORYLATG0095	abu-mir-15a,bdi-mir-15a-2,cac-mir-15a-2#FMCHAACEG0099,cgo-mir-15a-2,cgu-mir-15a-2,ema-mir-15a-2,fru-mir-15a,gac-mir-15a-2#FMGASACUG0088,ggi-mir-15a-2,hhi-mir-15a,mze-mir-15a,nbr-mir-15a,nco-mir-15a-2,oni-mir-15a,pfl-mir-15a-2#FMPERFLUG0102,pny-mir-15a,tni-mir-15a			66	39	36	89	49	61	629	404	392	915	3526	491	569	569	1032.82	570.659	856.368	1207.48	538.722	691.571	461.175	327.99	317.579	625.073	647.54	533.881	459.163	620.07	False
a259	TTAATGCTAATCGTGATAGGGGT	Yes	ola-miR-155-5p	aal-miR-155-5p,abu-miR-155,aca-miR-155-5p,aca-miR-155-5p#FMAMICALM0063,ame-miR-155-5p#FMAMEMELM0065,ami-miR-155-5p,bdi-miR-155-5p,bta-miR-155,cac-miR-155-5p#FMCHAACEM0061,ccr-miR-155,cfa-miR-155,cgo-miR-155-5p,cgr-miR-155,cgu-miR-155-5p,chi-miR-155-5p,cja-miR-155,cli-miR-155-5p,cpi-miR-155a-5p,cpo-miR-155-5p,dno-miR-155-5p,dre-miR-155-5p#FMDANRERM0071,eca-miR-155,efu-miR-155,ema-miR-155-5p,gac-mi…			ola-mir-155#FMORYLATG0094	aal-mir-155::AALO_1.0_LG23:6294551-6294651(-),abu-mir-155,aca-mir-155,aca-mir-155#FMAMICALG0078,ame-mir-155#FMAMEMELG0098,ami-mir-155,bdi-mir-155,bta-mir-155,cac-mir-155#FMCHAACEG0098,ccr-mir-155,cfa-mir-155,cgo-mir-155,cgr-mir-155,cgu-mir-155,chi-mir-155,cja-mir-155,cli-mir-155,cpi-mir-155a,cpo-mir-155,dno-mir-155,dre-mir-155#FMDANRERG0099,eca-mir-155,efu-mir-155,ema-mir-155,gac-mir-155#FMGASACU…			15	8	3	5	6	1	13	6	6	15	43	13	12	6	234.731	117.058	71.364	67.8362	65.966	11.3372	9.53145	4.87114	4.8609	10.2471	7.89683	14.1353	9.68359	6.53852	False
a274	TTGCATAGTCACAAAAATGAGC	Yes	ola-miR-153c-3p	aal-miR-153b-3p,ame-miR-153b-3p#FMAMEMELM0282,bdi-miR-153c-3p,cac-miR-153c-3p#FMCHAACEM0269,ccr-miR-153b,cgo-miR-153c-3p,cgu-miR-153c-3p,dre-miR-153b-3p#FMDANRERM0310,ema-miR-153c-3p,fru-miR-153b,gac-miR-153c-3p#FMGASACUM0266,ggi-miR-153c-3p,ipu-miR-153b,nco-miR-153c-3p,oni-miR-153c,pfl-miR-153c-3p#FMPERFLUM0240,phy-miR-153b-3p#FMPANHYPM0257,pme-miR-153c-3p#FMPOEMEXM0225,tni-miR-153b			ola-mir-153c#FMORYLATG0093	aal-mir-153b::AALO_1.0_LG23:2163341-2163441(+),ame-mir-153b#FMAMEMELG0096,bdi-mir-153c,cac-mir-153c#FMCHAACEG0097,ccr-mir-153b,cgo-mir-153c,cgu-mir-153c,dre-mir-153b#FMDANRERG0097,ema-mir-153c,fru-mir-153b,gac-mir-153c#FMGASACUG0086,ggi-mir-153c,ipu-mir-153b,nco-mir-153c,oni-mir-153c,pfl-mir-153c#FMPERFLUG0100,phy-mir-153b#FMPANHYPG0100,pme-mir-153c#FMPOEMEXG0101,tni-mir-153b			1	1	0	0	0	2	4	8	2	14	21	9	1	12	15.6487	14.6323	0	0	0	22.6745	2.93275	6.49485	1.6203	9.56397	3.85659	9.786	0.806966	13.077	False
a275	TTGCATAGTCACAAAAGTGATC	Yes	ola-miR-153a-3p	aal-miR-153a-3p,abu-miR-153a,aca-miR-153-3p,aca-miR-153-3p#FMAMICALM0255,ame-miR-153a-3p#FMAMEMELM0281,ami-miR-153-3p,bdi-miR-153a-3p,bta-miR-153,cac-miR-153ab-3p#FMCHAACEM0267,cgo-miR-153a-3p,cgu-miR-153aa-3p,cgu-miR-153ab-3p,chi-miR-153,cja-miR-153,cli-miR-153a-3p,cli-miR-153b-3p,cpo-miR-153-3p,dno-miR-153b-3p,dre-miR-153aa-3p#FMDANRERM0309,eca-miR-153,efu-miR-153,ema-miR-153a-3p,fru-miR-153a,g…			ola-mir-153aa#FMORYLATG0091,ola-mir-153ab#FMORYLATG0092	aal-mir-153aa::AALO_1.0_LG16:7125991-7126068(+),abu-mir-153a-1,abu-mir-153a-2,aca-mir-153-1,aca-mir-153-2,aca-mir-153a#FMAMICALG0076,aca-mir-153b/c#FMAMICALG0077,ame-mir-153aa#FMAMEMELG0094,ame-mir-153ab#FMAMEMELG0095,ami-mir-153-1,ami-mir-153-2,bdi-mir-153aa,bdi-mir-153ab,bta-mir-153-1,bta-mir-153-2,cac-mir-153ab#FMCHAACEG0095,cfa-mir-153,cgo-mir-153aa,cgo-mir-153ab,cgu-mir-153aa,cgu-mir-153ab,c…			0	0	0	0	0	0	20	22	13	16	80	15	17	22	0	0	0	0	0	0	14.6638	17.8608	10.5319	10.9302	14.6918	16.31	13.7184	23.9746	False
a188	TCAGTGCATAACAGAACTTTG	Yes	ola-miR-152a-3p	aal-miR-152a-3p,abu-miR-152,aca-miR-152a-3p#FMAMICALM0253,ame-miR-152a-3p#FMAMEMELM0280,bdi-miR-152a-3p,cac-miR-152a-3p#FMCHAACEM0266,cgo-miR-152a-3p,cgu-miR-152a-3p,ema-miR-152a-3p,fru-miR-152,gac-miR-152a-3p#FMGASACUM0263,ggi-miR-152a-3p,gmo-miR-152-3p,hal-miR-152a-3p,loc-miR-152a-3p#FMLEPOCUM0244,nco-miR-152a-3p,pfl-miR-152a-3p#FMPERFLUM0237,phy-miR-152a-3p#FMPANHYPM0255,pma-miR-152b,pme-miR-1…			ola-mir-152a#FMORYLATG0090	aal-mir-152a::AALO_1.0_LG6:4250849-4250927(-),abu-mir-152,aca-mir-152a#FMAMICALG0074,ame-mir-152a#FMAMEMELG0093,bdi-mir-152a-1,bdi-mir-152a-2,bdi-mir-152a-3,cac-mir-152a#FMCHAACEG0094,cgo-mir-152a,cgu-mir-152a,ema-mir-152a,fru-mir-152,gac-mir-152a#FMGASACUG0083,ggi-mir-152a,gmo-mir-152,hal-mir-152a::Contig5___assem1:11845619-11845697(+),loc-mir-152a#FMLEPOCUG0072,nco-mir-152a,pfl-mir-152a#FMPERFL…			312	331	183	332	452	343	10426	7842	4821	11338	61217	7517	9632	8102	4882.4	4843.29	4353.2	4504.32	4969.44	3888.67	7644.22	6366.58	3905.73	7745.45	11242.3	8173.49	7772.69	8829.18	False
a37	ACTCCCAATCCTTGTACCAGTG	Yes	ola-miR-150-5p	abu-miR-150,bdi-miR-150-5p,cac-miR-150-5p#FMCHAACEM0058,cgo-miR-150-5p,cgu-miR-150-5p,ema-miR-150-5p,gac-miR-150-5p#FMGASACUM0058,ggi-miR-150-5p,mze-miR-150,nbr-miR-150,nco-miR-150-5p,oni-miR-150,pfl-miR-150-5p#FMPERFLUM0052,pme-miR-150-5p#FMPOEMEXM0051,pny-miR-150			ola-mir-150#FMORYLATG0089	abu-mir-150,bdi-mir-150,cgo-mir-150,cgu-mir-150,ema-mir-150,gac-mir-150#FMGASACUG0082,ggi-mir-150,mze-mir-150,nbr-mir-150,nco-mir-150,oni-mir-150,pfl-mir-150#FMPERFLUG0095,pme-mir-150#FMPOEMEXG0097,pny-mir-150			1	1	0	1	0	3	6	7	3	12	168	5	20	4	15.6487	14.6323	0	13.5672	0	34.0117	4.39913	5.68299	2.43045	8.19768	30.8527	5.43667	16.1393	4.35901	False
a22	AAGTTCTGTGATACACTCAGACT	No	ola-miR-148a/152a-5p	aal-miR-152a-5p,abu-miR-148a-5p,aca-miR-152a-5p#FMAMICALM0059,ame-miR-148a-5p#FMAMEMELM0058,bdi-miR-148a-5p,bdi-miR-152a-5p,cac-miR-148a-5p#FMCHAACEM0057,cac-miR-152a-5p#FMCHAACEM0059,cgo-miR-152a-5p,cgu-miR-148a-5p,cgu-miR-152a-5p,dre-miR-148a-5p#FMDANRERM0064,dre-miR-152a-5p#FMDANRERM0067,ema-miR-148a-5p,ema-miR-152a-5p,gac-miR-152a-5p#FMGASACUM0059,ggi-miR-148a-5p,ggi-miR-152a-5p,gmo-miR-148-5…			ola-mir-148a#FMORYLATG0088,ola-mir-152a#FMORYLATG0090	aal-mir-152a::AALO_1.0_LG6:4250849-4250927(-),abu-mir-148a,abu-mir-152,aca-mir-152a#FMAMICALG0074,ame-mir-148a#FMAMEMELG0090,bdi-mir-148a,bdi-mir-152a-1,bdi-mir-152a-2,bdi-mir-152a-3,cac-mir-148a#FMCHAACEG0092,cac-mir-152a#FMCHAACEG0094,ccr-mir-148,cgo-mir-152a,cgu-mir-148a,cgu-mir-152a,dre-mir-148a#FMDANRERG0092,dre-mir-152a#FMDANRERG0095,ema-mir-148a,ema-mir-152a,fru-mir-148,fru-mir-152,gac-mir…			9	9	5	8	14	9	91	87	123	76	462	54	78	43	140.838	131.691	118.94	108.538	153.921	102.035	66.7201	70.6315	99.6484	51.9187	84.845	58.716	62.9433	46.8594	False
a189	TCAGTGCATTACAGAACTTTG	Yes	ola-miR-148a-3p	aal-miR-148-3p,abu-miR-148a-3p,aca-miR-148-2-3p#FMAMICALM0250,aca-miR-148a-3p,aca-miR-148a/b-3p#FMAMICALM0251,ame-miR-148a-3p#FMAMEMELM0277,bdi-miR-148a-3p,bta-miR-148a,cac-miR-148a-3p#FMCHAACEM0265,ccr-miR-148,cfa-miR-148a,cgo-miR-148a-3p,cgr-miR-148a,cgu-miR-148a-3p,chi-miR-148a-3p,cja-miR-148a,cli-miR-148a-3p,cpi-miR-148a-3p,cpo-miR-148a-3p,dno-miR-148a-3p,dre-miR-148-3p#FMDANRERM0306,eca-miR-…			ola-mir-148a#FMORYLATG0088	aal-mir-148a::AALO_1.0_LG3:23739446-23739525(+),aal-mir-148b::AALO_1.0_LG23:1803997-1804077(-),abu-mir-148a,aca-mir-148-2#FMAMICALG0071,aca-mir-148a,aca-mir-148a/b#FMAMICALG0072,ame-mir-148a#FMAMEMELG0090,ame-mir-152a#FMAMEMELG0093,bdi-mir-148a,bta-mir-148a,cac-mir-148a#FMCHAACEG0092,ccr-mir-148,cfa-mir-148a,cgo-mir-148a,cgr-mir-148a,cgu-mir-148a,chi-mir-148a,cja-mir-148a,cli-mir-148a,cpi-mir-148…			571	654	430	901	1145	1046	6419	4634	4166	6432	50710	5757	6196	4530	8935.42	9569.52	10228.8	12224.1	12588.5	11858.7	4706.34	3762.14	3375.08	4393.96	9312.75	6259.78	4999.96	4936.58	False
a132	GTGTGCGGAAATGCTTCTG	Yes	ola-miR-147-3p	aal-miR-147-3p,abu-miR-147,aca-miR-147,aca-miR-147-3p#FMAMICALM0249,ami-miR-147-3p,bdi-miR-147-3p,bta-miR-147,cac-miR-147-3p#FMCHAACEM0264,cfa-miR-147,cgo-miR-147-3p,cgr-miR-147,cgu-miR-147-3p,chi-miR-147-3p,cli-miR-147-3p,cpi-miR-147-3p,dno-miR-147-3p,ema-miR-147-3p,gga-miR-147,ggi-miR-147-3p,hsa-miR-147b-3p,loc-miR-147-3p#FMLEPOCUM0241,mmu-miR-147-3p,mze-miR-147,nbr-miR-147,ocu-miR-147-3p,oha-m…			ola-mir-147#FMORYLATG0087	aal-mir-147::AALO_1.0_LG14:28190462-28190562(-),abu-mir-147,aca-mir-147,aca-mir-147#FMAMICALG0070,ami-mir-147,bdi-mir-147,bta-mir-147,cfa-mir-147,cgo-mir-147,cgr-mir-147,cgu-mir-147,chi-mir-147,cli-mir-147,cpi-mir-147,dno-mir-147,ema-mir-147,gac-mir-147#FMGASACUG0080,gga-mir-147,ggi-mir-147,hsa-mir-147b,loc-mir-147#FMLEPOCUG0068,mmu-mir-147,mze-mir-147,nbr-mir-147,nco-mir-147,ocu-mir-147,oha-mir-…			8	1	2	1	2	2	17	33	23	26	93	12	21	19	125.19	14.6323	47.576	13.5672	21.9887	22.6745	12.4642	26.7913	18.6334	17.7616	17.0792	13.048	16.9463	20.7053	False
a202	TGAGAACTGAATTCCATAGATG	No	ola-miR-146a-5p	aal-miR-146a-5p,abu-miR-146,aca-miR-146a-5p,aca-miR-146a-5p#FMAMICALM0053,ame-miR-146a-5p#FMAMEMELM0056,ami-miR-146a-5p,ami-miR-146b-5p,ami-miR-146c-5p,bdi-miR-146a-5p,bta-miR-146a,bta-miR-146b,cac-miR-146a-5p#FMCHAACEM0056,ccr-miR-146a,cfa-miR-146a,cfa-miR-146b,cgo-miR-146a-5p,cgr-miR-146a,cgr-miR-146b-5p,cgu-miR-146a-5p,chi-miR-146a,chi-miR-146b-5p,cja-miR-146a,cja-miR-146b,cli-miR-146a-5p,cli-…			ola-mir-146a#FMORYLATG0086	aal-mir-146a::AALO_1.0_LG18:19578552-19578632(+),abu-mir-146,aca-mir-146a,aca-mir-146a#FMAMICALG0068,ame-mir-146a#FMAMEMELG0088,ami-mir-146a,ami-mir-146b,ami-mir-146c,bdi-mir-146a,bta-mir-146a,bta-mir-146b,cac-mir-146a#FMCHAACEG0090,ccr-mir-146a,cfa-mir-146a,cfa-mir-146b,cgo-mir-146a,cgr-mir-146a,cgr-mir-146b,cgu-mir-146a,chi-mir-146a,chi-mir-146b,cja-mir-146a,cja-mir-146b,cli-mir-146a,cli-mir-14…			7630	2582	1224	2243	3417	3177	37535	36870	27354	33415	185784	27594	30141	20485	119400	37780.6	29116.5	30431.3	37567.6	36018.4	27520.2	29933.1	22160.8	22827.1	34118.7	30003.9	24322.8	22323.6	False
a67	ATCTATGGGCTCAGTTCTTTTG	Yes	ola-miR-146a-3p	aal-miR-146a-3p,bdi-miR-146a-3p,cgo-miR-146a-3p,dre-miR-146a-3p#FMDANRERM0304,ema-miR-146a-3p,gac-miR-146a-3p#FMGASACUM0259,gmo-miR-146-3p,hal-miR-146aa-3p,hal-miR-146ab-3p,pfl-miR-146a-3p#FMPERFLUM0233,ssa-miR-146a-3p			ola-mir-146a#FMORYLATG0086	aal-mir-146a::AALO_1.0_LG18:19578552-19578632(+),abu-mir-146,bdi-mir-146a,ccr-mir-146a,cgo-mir-146a,dre-mir-146a#FMDANRERG0090,ema-mir-146a,gac-mir-146a#FMGASACUG0079,gmo-mir-146,hal-mir-146aa::Contig8___assem1:8053037-8053118(-),hal-mir-146ab::Contig42___assem1:13128074-13128157(+),ipu-mir-146a,mze-mir-146,pfl-mir-146a#FMPERFLUG0092,pny-mir-146,ssa-mir-146a-1,ssa-mir-146a-2			193	53	43	38	74	55	645	614	867	541	2390	433	488	333	3020.2	775.511	1022.88	515.555	813.58	623.547	472.906	498.48	702.4	369.579	438.917	470.815	393.799	362.888	False
a129	GTCCAGTTTTCCCAGGAATCCCT	Yes	ola-miR-145-5p	aal-miR-145-5p,abu-miR-145,aca-miR-145-5p,aca-miR-145-5p#FMAMICALM0052,ame-miR-145-5p#FMAMEMELM0055,ami-miR-145-5p,bdi-miR-145-5p,bta-miR-145,cac-miR-145-5p#FMCHAACEM0055,cfa-miR-145,cgo-miR-145-5p,cgu-miR-145-5p,chi-miR-145-5p,cja-miR-145,cli-miR-145-5p,cpi-miR-145-5p,cpo-miR-145-5p,dma-miR-145,dre-miR-145-5p#FMDANRERM0061,eca-miR-145,efu-miR-145,ema-miR-145-5p,gac-miR-145-5p#FMGASACUM0054,gga-m…			ola-mir-145#FMORYLATG0085	aal-mir-145::AALO_1.0_LG21:6874999-6875080(-),abu-mir-145,aca-mir-145,aca-mir-145#FMAMICALG0067,aja-mir-145,ame-mir-145#FMAMEMELG0087,ami-mir-145,bdi-mir-145,bta-mir-145,cfa-mir-145,cgo-mir-145,cgu-mir-145,chi-mir-145,cja-mir-145,cli-mir-145,cpi-mir-145,cpo-mir-145,dma-mir-145,dre-mir-145#FMDANRERG0089,eca-mir-145,efu-mir-145,ema-mir-145,gac-mir-145#FMGASACUG0078,gga-mir-145,ggo-mir-145,gmo-mir-1…			171	467	94	604	329	428	6075	4394	1972	8441	34281	7142	9128	6420	2675.93	6833.28	2236.07	8194.61	3617.13	4852.33	4454.12	3567.3	1597.61	5766.39	6295.61	7765.74	7365.98	6996.22	False
a126	GGATTCCTGGAAATACTGTTCT	No	ola-miR-145-3p	aal-miR-145-3p,aca-miR-145-3p,aca-miR-145-3p#FMAMICALM0246,aja-miR-145,ame-miR-145-3p#FMAMEMELM0274,ami-miR-145-3p,bdi-miR-145-3p,cac-miR-145-3p#FMCHAACEM0262,cgo-miR-145-3p,cgu-miR-145-3p,chi-miR-145-3p,cli-miR-145-3p,cpi-miR-145-3p,cpo-miR-145-3p,dre-miR-145-3p#FMDANRERM0303,ema-miR-145-3p,gac-miR-145-3p#FMGASACUM0258,gga-miR-145-3p,ggi-miR-145-3p,gmo-miR-145-3p,hal-miR-145-3p,hsa-miR-145-3p,lo…			ola-mir-145#FMORYLATG0085	aal-mir-145::AALO_1.0_LG21:6874999-6875080(-),abu-mir-145,aca-mir-145,aca-mir-145#FMAMICALG0067,aja-mir-145,ame-mir-145#FMAMEMELG0087,ami-mir-145,bdi-mir-145,bta-mir-145,cfa-mir-145,cgo-mir-145,cgu-mir-145,chi-mir-145,cja-mir-145,cli-mir-145,cpi-mir-145,cpo-mir-145,dma-mir-145,dre-mir-145#FMDANRERG0089,eca-mir-145,efu-mir-145,ema-mir-145,gac-mir-145#FMGASACUG0078,gga-mir-145,ggi-mir-145,ggo-mir-1…			207	235	116	262	284	260	3229	1953	1351	3532	16070	3013	4047	2936	3239.28	3438.59	2759.41	3554.61	3122.39	2947.68	2367.47	1585.56	1094.51	2412.85	2951.21	3276.14	3265.79	3199.52	False
a125	GGATATCATCTTATACTGTA	No	ola-miR-144-5p	abu-miR-144,bdi-miR-144-5p,cac-miR-144-5p#FMCHAACEM0054,cgo-miR-144-5p,cgu-miR-144-5p,ema-miR-144-5p,gac-miR-144-5p#FMGASACUM0053,ggi-miR-144-5p,mze-miR-144,nbr-miR-144,nco-miR-144-5p,oni-miR-144a,pfl-miR-144-5p#FMPERFLUM0048,pme-miR-144-5p#FMPOEMEXM0047,pny-miR-144,pol-miR-144-5p			ola-mir-144#FMORYLATG0084	abu-mir-144,bdi-mir-144,cac-mir-144#FMCHAACEG0088,cgo-mir-144,cgu-mir-144,ema-mir-144,gac-mir-144#FMGASACUG0077,ggi-mir-144,mze-mir-144,nbr-mir-144,nco-mir-144,oni-mir-144a,pfl-mir-144#FMPERFLUG0090,pme-mir-144#FMPOEMEXG0092,pny-mir-144,pol-mir-144,tni-mir-144			9	17	6	6	26	15	59	71	53	157	1383	130	121	106	140.838	248.749	142.728	81.4034	285.853	170.058	43.2581	57.6418	42.9379	107.253	253.984	141.353	97.6429	115.514	False
a155	TACAGTATAGATGATGTACT	No	ola-miR-144-3p	aal-miR-144-3p,aca-miR-144-3p,aca-miR-144-3p#FMAMICALM0245,aja-miR-144,ame-miR-144-3p#FMAMEMELM0273,ami-miR-144-3p,bdi-miR-144-3p,bta-miR-144,cac-miR-144-3p#FMCHAACEM0261,ccr-miR-144,cfa-miR-144,cgo-miR-144-3p,cgu-miR-144-3p,chi-miR-144-3p,cpi-miR-144-3p,cpo-miR-144-3p,dno-miR-144-3p,dre-miR-144-3p#FMDANRERM0302,eca-miR-144,ema-miR-144-3p,fru-miR-144,gac-miR-144-3p#FMGASACUM0257,gga-miR-144-3p,gg…			ola-mir-144#FMORYLATG0084	aal-mir-144::AALO_1.0_LG2:4509308-4509384(-),abu-mir-144,aca-mir-144,aca-mir-144#FMAMICALG0066,aja-mir-144,ame-mir-144#FMAMEMELG0086,ami-mir-144,bdi-mir-144,bta-mir-144,cac-mir-144#FMCHAACEG0088,ccr-mir-144,cfa-mir-144,cgo-mir-144,cgr-mir-144,cgu-mir-144,chi-mir-144,cja-mir-144,cpi-mir-144,cpo-mir-144,dno-mir-144,dre-mir-144#FMDANRERG0088,eca-mir-144,ema-mir-144,fru-mir-144,gac-mir-144#FMGASACUG0…			14	32	14	11	33	13	106	185	72	336	2242	180	248	187	219.082	468.233	333.032	149.24	362.813	147.384	77.718	150.193	58.3308	229.535	411.737	195.72	200.128	203.784	False
a127	GGTGCAGTGCTGCATCTCTGG	Yes	ola-miR-143-5p	aal-miR-143-5p,aca-miR-143-5p,aca-miR-143-5p#FMAMICALM0050,ame-miR-143-5p#FMAMEMELM0053,ami-miR-143-5p,bdi-miR-143-5p,cgo-miR-143-5p,cgu-miR-143-5p,chi-miR-143-5p,cli-miR-143-5p,cpi-miR-143-5p,cpo-miR-143-5p,dno-miR-143-5p,dre-miR-143-5p#FMDANRERM0059,ema-miR-143-5p,gac-miR-143-5p#FMGASACUM0052,gga-miR-143-5p,ggi-miR-143-5p,gmo-miR-143-5p,hal-miR-143-5p,hsa-miR-143-5p,loc-miR-143-5p#FMLEPOCUM0052…			ola-mir-143#FMORYLATG0083	aal-mir-143::AALO_1.0_LG21:6875424-6875498(-),abu-mir-143,aca-mir-143,aca-mir-143#FMAMICALG0065,aja-mir-143,ame-mir-143#FMAMEMELG0085,ami-mir-143,bdi-mir-143,bta-mir-143,ccr-mir-143,cfa-mir-143,cgo-mir-143,cgr-mir-143,cgu-mir-143,chi-mir-143,cja-mir-143,cli-mir-143,cpi-mir-143,cpo-mir-143,dma-mir-143,dno-mir-143,dre-mir-143#FMDANRERG0087,eca-mir-143,efu-mir-143,ema-mir-143,gac-mir-143#FMGASACUG00…			130	143	69	133	129	138	4670	3656	1603	5400	22017	4466	5606	4202	2034.33	2092.42	1641.37	1804.44	1418.27	1564.54	3423.99	2968.15	1298.67	3688.96	4043.36	4856.03	4523.85	4579.14	False
a69	TGAGATGAAGCACTGTAGCTC	Yes	ola-miR-143-3p	aal-miR-143-3p,abu-miR-143,aca-miR-143-3p,aca-miR-143-3p#FMAMICALM0244,aja-miR-143,ame-miR-143-3p#FMAMEMELM0272,ami-miR-143-3p,bdi-miR-143-3p,bta-miR-143,ccr-miR-143,cfa-miR-143,cgo-miR-143-3p,cgr-miR-143,cgu-miR-143-3p,chi-miR-143-3p,cja-miR-143,cli-miR-143-3p,cpi-miR-143-3p,cpo-miR-143-3p,dma-miR-143,dno-miR-143-3p,dre-miR-143-3p#FMDANRERM0301,eca-miR-143,efu-miR-143,ema-miR-143-3p,gac-miR-143-…			ola-mir-143#FMORYLATG0083	aal-mir-143::AALO_1.0_LG21:6875424-6875498(-),abu-mir-143,aca-mir-143,aca-mir-143#FMAMICALG0065,aja-mir-143,ame-mir-143#FMAMEMELG0085,ami-mir-143,bdi-mir-143,bta-mir-143,ccr-mir-143,cfa-mir-143,cgo-mir-143,cgr-mir-143,cgu-mir-143,chi-mir-143,cja-mir-143,cli-mir-143,cpi-mir-143,cpo-mir-143,dma-mir-143,dno-mir-143,dre-mir-143#FMDANRERG0087,eca-mir-143,efu-mir-143,ema-mir-143,gac-mir-143#FMGASACUG00…			13774	16229	9265	13463	14771	14489	605981	647189	729304	730898	1673682	381032	553363	389282	215545	237467	220396	182656	162397	164265	444298	525424	590845	499306	307367	414309	446545	424221	False
a83	CATAAAGTAGAAAGCACTACT	Yes	ola-miR-142-5p	aal-miR-142a-5p,aal-miR-142b-5p,abu-miR-142-5p,aca-miR-142-5p,aca-miR-142-5p#FMAMICALM0049,ame-miR-142a-5p#FMAMEMELM0052,ami-miR-142-5p,bdi-miR-142-5p,bta-miR-142-5p,cac-miR-142a-5p#FMCHAACEM0052,cac-miR-142b-5p#FMCHAACEM0053,cfa-miR-142,cgo-miR-142-5p,cgr-miR-142-5p,cgu-miR-142a-5p,cgu-miR-142b-5p,cli-miR-142-5p,cpi-miR-142-5p,cpo-miR-142-5p,dno-miR-142-5p,dre-miR-142a-5p#FMDANRERM0057,eca-miR-1…			ola-mir-142a#FMORYLATG0081,ola-mir-142b#FMORYLATG0082	aal-mir-142a::AALO_1.0_LG2:7962256-7962337(-),aal-mir-142b::AALO_1.0_LG15:16536281-16536361(+),abu-mir-142-1,abu-mir-142-2,aca-mir-142,aca-mir-142#FMAMICALG0064,aja-mir-142,ame-mir-142a#FMAMEMELG0084,ami-mir-142-1,bdi-mir-142a,bdi-mir-142b,bta-mir-142,cac-mir-142a#FMCHAACEG0085,cac-mir-142b#FMCHAACEG0086,cfa-mir-142,cgo-mir-142a,cgo-mir-142b,cgr-mir-142,cgu-mir-142a,cgu-mir-142b,cja-mir-142,cli-m…			64	19	15	28	23	35	505	274	146	685	2034	402	550	387	1001.52	278.014	356.82	379.883	252.87	396.803	370.26	222.449	118.282	467.951	373.538	437.108	443.831	421.734	False
a128	GTAGTGTTTCCTACTTTATGGA	No	ola-miR-142-3p	aal-miR-142-3p,abu-miR-142-3p,aca-miR-142-3p,aca-miR-142-3p#FMAMICALM0243,aja-miR-142,ame-miR-142a-3p#FMAMEMELM0271,ami-miR-142-3p,bdi-miR-142-3p,cac-miR-142-3p#FMCHAACEM0259,ccr-miR-142-3p,cgo-miR-142-3p,cgr-miR-142-3p,cgu-miR-142-3p,cja-miR-142,cli-miR-142-3p,cpi-miR-142-3p,cpo-miR-142-3p,dno-miR-142-3p,dre-miR-142-3p#FMDANRERM0300,eca-miR-142-3p,efu-miR-142,ema-miR-142-3p,gac-miR-142-3p#FMGASA…			ola-mir-142a#FMORYLATG0081,ola-mir-142b#FMORYLATG0082	aal-mir-142a::AALO_1.0_LG2:7962256-7962337(-),aal-mir-142b::AALO_1.0_LG15:16536281-16536361(+),abu-mir-142-1,abu-mir-142-2,aca-mir-142,aca-mir-142#FMAMICALG0064,aja-mir-142,ame-mir-142a#FMAMEMELG0084,ami-mir-142-1,ami-mir-142-2,bdi-mir-142a,bdi-mir-142b,bta-mir-142,cac-mir-142a#FMCHAACEG0085,cac-mir-142b#FMCHAACEG0086,ccr-mir-142-1,ccr-mir-142-2,cfa-mir-142,cgo-mir-142a,cgo-mir-142b,cgr-mir-142,c…			117	46	14	35	47	50	838	447	212	755	3141	652	762	475	1830.9	673.085	333.032	474.853	516.733	566.861	614.412	362.9	171.752	515.771	576.836	708.941	614.908	517.633	False
a82	CAGTGGTTTTACCCTATGGTAG	Yes	ola-miR-140-5p	aal-miR-140-5p,aca-miR-140-5p,aca-miR-140-5p#FMAMICALM0048,ame-miR-140-5p#FMAMEMELM0050,ami-miR-140-5p,bdi-miR-140-5p,cac-miR-140-5p#FMCHAACEM0051,ccr-miR-140-5p,cgo-miR-140-5p,cgr-miR-140-5p,cgu-miR-140-5p,chi-miR-140-5p,cli-miR-140-5p,cpi-miR-140-5p,cpo-miR-140-5p,dno-miR-140-5p,dre-miR-140-5p#FMDANRERM0055,eca-miR-140-5p,efu-miR-140,ema-miR-140-5p,fru-miR-140,gac-miR-140-5p#FMGASACUM0050,ggi-m…			ola-mir-140#FMORYLATG0080	aal-mir-140::AALO_1.0_LG11:13081892-13081972(+),abu-mir-140,aca-mir-140,aca-mir-140#FMAMICALG0063,ame-mir-140#FMAMEMELG0082,ami-mir-140,bdi-mir-140,bta-mir-140,cac-mir-140#FMCHAACEG0084,ccr-mir-140,cfa-mir-140,cgo-mir-140,cgr-mir-140,cgu-mir-140,chi-mir-140,cja-mir-140,cli-mir-140,cpi-mir-140,cpo-mir-140,dma-mir-140,dno-mir-140,dre-mir-140#FMDANRERG0083,eca-mir-140,efu-mir-140,ema-mir-140,fru-mir…			31	24	12	80	46	64	203	125	36	276	1334	199	287	233	485.11	351.175	285.456	1085.38	505.739	725.582	148.837	101.482	29.1654	188.547	244.985	216.379	231.599	253.912	False
a156	TACCACAGGGTAGAACCACGGA	Yes	ola-miR-140-3p	aal-miR-140-3p,abu-miR-140,aca-miR-140-3p,aca-miR-140-3p#FMAMICALM0242,ame-miR-140-3p#FMAMEMELM0269,ami-miR-140-3p,bdi-miR-140-3p,bta-miR-140,cac-miR-140-3p#FMCHAACEM0258,ccr-miR-140-3p,cfa-miR-140,cgo-miR-140-3p,cgr-miR-140-3p,cgu-miR-140-3p,chi-miR-140-3p,cja-miR-140,cli-miR-140-3p,cpi-miR-140-3p,cpo-miR-140-3p,dma-miR-140,dno-miR-140-3p,dre-miR-140-3p#FMDANRERM0298,eca-miR-140-3p,ema-miR-140-3…			ola-mir-140#FMORYLATG0080	aal-mir-140::AALO_1.0_LG11:13081892-13081972(+),abu-mir-140,aca-mir-140,aca-mir-140#FMAMICALG0063,ame-mir-140#FMAMEMELG0082,ami-mir-140,bdi-mir-140,bta-mir-140,cac-mir-140#FMCHAACEG0084,ccr-mir-140,cfa-mir-140,cgo-mir-140,cgr-mir-140,cgu-mir-140,chi-mir-140,cja-mir-140,cli-mir-140,cpi-mir-140,cpo-mir-140,dma-mir-140,dno-mir-140,dre-mir-140#FMDANRERG0083,eca-mir-140,efu-mir-140,ema-mir-140,fru-mir…			173	204	144	251	310	331	1442	1174	842	1539	5282	865	1222	1030	2707.23	2984.99	3425.47	3405.38	3408.24	3752.62	1057.26	953.119	682.146	1051.35	970.024	940.544	986.112	1122.45	False
a199	TCTACAGTGCATGTGTCTCCAGT	Yes	ola-miR-139-5p	aal-miR-139-5p,abu-miR-139,aca-miR-139-5p,aca-miR-139-5p#FMAMICALM0047,ame-miR-139-5p#FMAMEMELM0049,ami-miR-139-5p,bdi-miR-139-5p,cac-miR-139-5p#FMCHAACEM0050,ccr-miR-139,cgo-miR-139-5p,cgu-miR-139-5p,cli-miR-139-5p,cpi-miR-139-5p,dre-miR-139-5p#FMDANRERM0054,ema-miR-139-5p,gac-miR-139-5p#FMGASACUM0049,ggi-miR-139-5p,gmo-miR-139-5p,hal-miR-139a-5p,ipu-miR-139,loc-miR-139-5p#FMLEPOCUM0049,mdo-miR-…			ola-mir-139#FMORYLATG0079	aal-mir-139::AALO_1.0_LG15:31173352-31173430(-),abu-mir-139,aca-mir-139,aca-mir-139#FMAMICALG0062,ame-mir-139#FMAMEMELG0081,ami-mir-139,bdi-mir-139,cac-mir-139#FMCHAACEG0083,ccr-mir-139,cgo-mir-139,cgu-mir-139,cli-mir-139,cpi-mir-139,dre-mir-139#FMDANRERG0082,ema-mir-139,gac-mir-139#FMGASACUG0072,ggi-mir-139,gmo-mir-139,hal-mir-139a::Contig41___assem1:22711167-22711245(+),ipu-mir-139,loc-mir-139#…			12	10	16	37	34	30	149	74	40	155	885	115	188	119	187.785	146.323	380.608	501.988	373.807	340.117	109.245	60.0774	32.406	105.887	162.528	125.043	151.71	129.681	False
a53	AGGACTGTCCAACCTGAGAATG	Yes	ola-miR-1388-5p	aal-miR-1388-5p,abu-miR-1388,aca-miR-1388-5p,ami-miR-1388-5p,bdi-miR-1388-5p,bta-miR-1388-5p,chi-miR-1388-5p,cli-miR-1388-5p,cpo-miR-1388-5p,dma-miR-1388,dno-miR-1388-5p,dre-miR-1388-5p#FMDANRERM0053,eca-miR-1388,gga-miR-1388a-5p,mdo-miR-352-5p,mze-miR-1388,nbr-miR-1388,oan-miR-1388-5p,oga-miR-1388,oha-miR-1388-5p,oni-miR-1388,pbv-miR-1388-5p,pfl-miR-1388-5p#FMPERFLUM0043,pme-miR-1388-5p#FMPOEMEX…			ola-mir-1388#FMORYLATG0076	aal-mir-1388::AALO_1.0_LG4:4953726-4953806(+),abu-mir-1388,aca-mir-1388,aca-mir-1388#FMAMICALG0059,ami-mir-1388,bdi-mir-1388,bta-mir-1388,chi-mir-1388,cli-mir-1388,cpi-mir-1388,cpo-mir-1388,dma-mir-1388,dno-mir-1388,dre-mir-1388#FMDANRERG0079,eca-mir-1388,gga-mir-1388a,ipu-mir-1388,loc-mir-1388#FMLEPOCUG0057,mdo-mir-352,mmr-mir-1388,mze-mir-1388,nbr-mir-1388,oan-mir-1388,oga-mir-1388,oha-mir-1388…			36	38	26	24	29	35	523	698	956	507	1975	274	337	150	563.354	556.027	618.488	325.614	318.835	396.803	383.458	566.676	774.503	346.352	362.703	297.929	271.947	163.463	False
a68	ATCTCAGGTTCGTCAGCCCATG	Yes	ola-miR-1388-3p	aal-miR-1388-3p,aca-miR-1388-3p#FMAMICALM0237,ame-miR-1388-3p#FMAMEMELM0266,ami-miR-1388-3p,bdi-miR-1388-3p,cac-miR-1388-3p#FMCHAACEM0252,cgo-miR-1388-3p,cgu-miR-1388-3p,chi-miR-1388-3p,cli-miR-1388-3p,cpi-miR-1388-3p,dre-miR-1388-3p#FMDANRERM0293,ema-miR-1388-3p,gac-miR-1388-3p#FMGASACUM0248,gga-miR-1388a-3p,ggi-miR-1388-3p,hal-miR-1388a-3p,ipu-miR-1388,loc-miR-1388-3p#FMLEPOCUM0229,mmr-miR-1388…			ola-mir-1388#FMORYLATG0076	aal-mir-1388::AALO_1.0_LG4:4953726-4953806(+),abu-mir-1388,aca-mir-1388#FMAMICALG0059,ame-mir-1388#FMAMEMELG0078,ami-mir-1388,bdi-mir-1388,cac-mir-1388#FMCHAACEG0079,cgo-mir-1388,cgu-mir-1388,chi-mir-1388,cli-mir-1388,cpi-mir-1388,dre-mir-1388#FMDANRERG0079,ema-mir-1388,gac-mir-1388#FMGASACUG0068,gga-mir-1388a,ggi-mir-1388,hal-mir-1388a::Contig52___assem1:19747681-19747760(+),ipu-mir-1388,loc-mir…			10	12	3	6	10	13	67	56	45	111	421	58	78	56	156.487	175.587	71.364	81.4034	109.943	147.384	49.1236	45.464	36.4567	75.8286	77.3154	63.0653	62.9433	61.0262	False
a52	AGCTGGTGTTGTGAATCAGGCCG	Yes	ola-miR-138-5p	aal-miR-138-5p,abu-miR-138,aca-miR-138-5p,aca-miR-138-5p#FMAMICALM0045,ame-miR-138-5p#FMAMEMELM0048,ami-miR-138-5p,bdi-miR-138-5p,bta-miR-138,cac-miR-138-5p#FMCHAACEM0048,ccr-miR-138,cfa-miR-138a,cfa-miR-138b,cgo-miR-138-5p,cgr-miR-138,cgu-miR-138-5p,cja-miR-138,cli-miR-138-5p,cpi-miR-138-5p,cpo-miR-138-5p,dno-miR-138-5p,dre-miR-138-5p#FMDANRERM0052,eca-miR-138,efu-miR-138a,efu-miR-138b,ema-miR-1…			ola-mir-138a#FMORYLATG0077,ola-mir-138bb#FMORYLATG0078	aal-mir-138a::AALO_1.0_LG11:17480979-17481066(-),aal-mir-138ba::AALO_1.0_LG13:30619114-30619214(+),abu-mir-138-1,abu-mir-138-2,abu-mir-138-3,aca-mir-138-1,aca-mir-138-2,aca-mir-138a#FMAMICALG0060,aca-mir-138b#FMAMICALG0061,ame-mir-138a#FMAMEMELG0079,ame-mir-138ba#FMAMEMELG0080,ami-mir-138-1,ami-mir-138-2,bdi-mir-138a,bdi-mir-138ba,bdi-mir-138bb,bta-mir-138-1,bta-mir-138-2,cac-mir-138a#FMCHAACEG00…			2	1	0	1	2	1	24	24	20	44	39	22	15	22	31.2974	14.6323	0	13.5672	21.9887	11.3372	17.5965	19.4846	16.203	30.0582	7.16224	23.9213	12.1045	23.9746	False
a262	TTATTGCTTGAGAATACGCGT	Yes	ola-miR-137-1-3p	aal-miR-137-1-3p,abu-miR-137,aca-miR-137-1-3p#FMAMICALM0235,aca-miR-137b-3p,ame-miR-137-1a-3p#FMAMEMELM0264,ami-miR-137b-3p,bdi-miR-137-1-3p,cac-miR-137-1-3p#FMCHAACEM0251,cgo-miR-137-1-3p,cgu-miR-137-1-3p,cli-miR-137b-3p,cpi-miR-137b-3p,ema-miR-137-1-3p,fru-miR-137,gac-miR-137-1-3p#FMGASACUM0246,ggi-miR-137-1-3p,gmo-miR-137-3p,hal-miR-137-1-3p,loc-miR-137-1-3p#FMLEPOCUM0227,mze-miR-137,nbr-miR-1…			ola-mir-137-1a#FMORYLATG0073,ola-mir-137-1b#FMORYLATG0074	aal-mir-137-1a::AALO_1.0_LG7:17908239-17908339(-),aal-mir-137-1b::AALO_1.0_LG6:19506143-19506243(-),abu-mir-137-1,abu-mir-137-2,aca-mir-137-1#FMAMICALG0057,aca-mir-137b,ame-mir-137-1a#FMAMEMELG0075,ami-mir-137b,bdi-mir-137-1a,bdi-mir-137-1b,cac-mir-137-1a#FMCHAACEG0077,cac-mir-137-1b#FMCHAACEG0078,cgo-mir-137-1a,cgo-mir-137-1b,cgu-mir-137-1a,cgu-mir-137-1b,cli-mir-137b,cpi-mir-137b,ema-mir-137-1a…			1	0	0	0	0	1	4	3	2	4	28	6	3	5	15.6487	0	0	0	0	11.3372	2.93275	2.43557	1.6203	2.73256	5.14212	6.524	2.4209	5.44877	False
a179	TATGGCTTTCTATTCCTATGTG	No	ola-miR-135c-5p	aal-miR-135c-1-5p,aal-miR-135c-2-5p,abu-miR-135b,aca-miR-135c-5p#FMAMICALM0043,ame-miR-135c-5p#FMAMEMELM0044,bdi-miR-135c-5p,cac-miR-135c-5p#FMCHAACEM0046,ccr-miR-135c,cgo-miR-135c-5p,cgu-miR-135c-5p,dre-miR-135c-5p#FMDANRERM0050,ema-miR-135c-5p,fru-miR-135a,gac-miR-135c-5p#FMGASACUM0044,ggi-miR-135c-5p,gmo-miR-135c-5p,hal-miR-135c-5p,ipu-miR-135c,loc-miR-135c-5p#FMLEPOCUM0043,mze-miR-135b,nbr-mi…			ola-mir-135c-1#FMORYLATG0071,ola-mir-135c-2#FMORYLATG0072	aal-mir-135c-1::AALO_1.0_LG10:15763993-15764093(-),aal-mir-135c-2::AALO_1.0_LG4:36633948-36634048(-),abu-mir-135b-1,abu-mir-135b-2,aca-mir-135c#FMAMICALG0056,ame-mir-135c-1#FMAMEMELG0073,ame-mir-135c-2#FMAMEMELG0074,bdi-mir-135c-1,bdi-mir-135c-2,cac-mir-135c-1#FMCHAACEG0075,cac-mir-135c-2#FMCHAACEG0076,ccr-mir-135c,cgo-mir-135c-1,cgo-mir-135c-2,cgu-mir-135c-1,cgu-mir-135c-2,dre-mir-135c-1#FMDANRE…			12	14	7	29	22	9	451	200	178	515	931	237	489	430	187.785	204.852	166.516	393.45	241.875	102.035	330.668	162.371	144.207	351.817	170.975	257.698	394.606	468.594	False
a181	TATGGCTTTTTATTCCTATCTGA	Yes	ola-miR-135b-5p	aal-miR-135b-5p,abu-miR-135a-5p,aca-miR-135b-5p#FMAMICALM0042,ame-miR-135b-5p#FMAMEMELM0043,bdi-miR-135b-5p,cac-miR-135b-5p#FMCHAACEM0045,cgo-miR-135b-5p,cgu-miR-135b-5p,dre-miR-135b-5p#FMDANRERM0049,ema-miR-135b-5p,fru-miR-135b,gac-miR-135b-5p#FMGASACUM0043,ggi-miR-135b-5p,gmo-miR-135b-5p,hal-miR-135b-5p,ipu-miR-135b,loc-miR-135b-5p#FMLEPOCUM0042,mze-miR-135a,nbr-miR-135a,nco-miR-135b-5p,oni-miR…			ola-mir-135b#FMORYLATG0070	aal-mir-135b::AALO_1.0_LG4:22529727-22529806(+),abu-mir-135a,aca-mir-135b#FMAMICALG0055,ame-mir-135b#FMAMEMELG0072,bdi-mir-135b,cac-mir-135b#FMCHAACEG0074,cgo-mir-135b,cgu-mir-135b,dre-mir-135b#FMDANRERG0074,ema-mir-135b,fru-mir-135b,gac-mir-135b#FMGASACUG0062,ggi-mir-135b,gmo-mir-135b,hal-mir-135b::Contig52___assem1:14841741-14841820(+),ipu-mir-135b,loc-mir-135b#FMLEPOCUG0053,mze-mir-135a,nbr-mi…			5	5	1	5	8	9	2278	437	173	1836	1893	803	2324	1292	78.2436	73.1615	23.788	67.8362	87.9546	102.035	1670.2	354.781	140.156	1254.25	347.644	873.129	1875.39	1407.96	False
a177	TATAGGGATGGAAGCCATGCA	Yes	ola-miR-135b-3p	aal-miR-135b-3p,abu-miR-135a-3p,aca-miR-135b-3p#FMAMICALM0234,ame-miR-135b-3p#FMAMEMELM0263,bdi-miR-135b-3p,cac-miR-135b-3p#FMCHAACEM0250,cgo-miR-135b-3p,cgu-miR-135b-3p,dre-miR-135b-3p#FMDANRERM0290,ema-miR-135b-3p,gac-miR-135b-3p#FMGASACUM0245,ggi-miR-135b-3p,gmo-miR-135b-3p,hal-miR-135b-3p,loc-miR-135b-3p#FMLEPOCUM0225,nco-miR-135b-3p,pfl-miR-135b-3p#FMPERFLUM0221,phy-miR-135b-3p#FMPANHYPM0237…			ola-mir-135b#FMORYLATG0070	aal-mir-135b::AALO_1.0_LG4:22529727-22529806(+),abu-mir-135a,aca-mir-135b#FMAMICALG0055,ame-mir-135b#FMAMEMELG0072,bdi-mir-135b,cac-mir-135b#FMCHAACEG0074,cgo-mir-135b,cgu-mir-135b,dre-mir-135b#FMDANRERG0074,ema-mir-135b,fru-mir-135b,gac-mir-135b#FMGASACUG0062,ggi-mir-135b,gmo-mir-135b,hal-mir-135b::Contig52___assem1:14841741-14841820(+),ipu-mir-135b,loc-mir-135b#FMLEPOCUG0053,mze-mir-135a,nbr-mi…			0	0	1	0	2	1	147	28	43	52	139	34	91	35	0	0	23.788	0	21.9887	11.3372	107.779	22.732	34.8364	35.5233	25.527	36.9693	73.4339	38.1414	False
a182	TATGGCTTTTTATTCCTATGTGA	Yes	ola-miR-135a-2-5p	aal-miR-135a-2-5p,abu-miR-135c-5p,aca-miR-135-5p,age-miR-135,ame-miR-135a-2-5p#FMAMEMELM0042,ami-miR-135-5p,bdi-miR-135a-2-5p,bta-miR-135a,cac-miR-135a-2-5p#FMCHAACEM0044,cfa-miR-135a-5p,cgo-miR-135a-2-5p,cgu-miR-135a-2-5p,chi-miR-135a,cja-miR-135,cli-miR-135-5p,cpi-miR-135-5p,cpo-miR-135a-5p,dno-miR-135a-5p,dre-miR-135a-2-5p#FMDANRERM0048,eca-miR-135a,ema-miR-135a-2-5p,gac-miR-135a-2-5p#FMGASACU…			ola-mir-135a-2#FMORYLATG0069	aal-mir-135a-2::AALO_1.0_LG11:31178160-31178260(-),abu-mir-135c,aca-mir-135-1,aca-mir-135-2,aca-mir-135-3,age-mir-135-1,age-mir-135-2,ame-mir-135a-2#FMAMEMELG0071,ami-mir-135-1,ami-mir-135-2,ami-mir-135-3,bdi-mir-135a-2,bta-mir-135a-1,bta-mir-135a-2,cac-mir-135a-2#FMCHAACEG0073,cfa-mir-135a-1,cfa-mir-135a-2,cgo-mir-135a-2,cgu-mir-135a-2,chi-mir-135a,cja-mir-135,cli-mir-135-1,cli-mir-135-2,cli-mir…			0	0	0	0	0	0	3	1	0	3	5	2	1	0	0	0	0	0	0	0	2.19957	0.811856	0	2.04942	0.918236	2.17467	0.806966	0	False
a180	TATGGCTTTTTATTCCTACGTG	No	ola-miR-135a-1-5p	aal-miR-135a-1-5p,abu-miR-135d,aca-miR-135a-5p#FMAMICALM0041,bdi-miR-135a-1-5p,cac-miR-135a-1-5p#FMCHAACEM0043,cgo-miR-135a-1-5p,cgu-miR-135a-1-5p,ema-miR-135a-1-5p,gac-miR-135a-1-5p#FMGASACUM0041,ggi-miR-135a-1-5p,gmo-miR-135d-5p,hal-miR-135a-5p,loc-miR-135a-5p#FMLEPOCUM0041,mze-miR-135d,nbr-miR-135d,nco-miR-135a-1-5p,oni-miR-135d,pfl-miR-135a-1-5p#FMPERFLUM0036,pma-miR-135b,pme-miR-135a-1-5p#FM…			ola-mir-135a-1#FMORYLATG0068	aal-mir-135a-1::AALO_1.0_LG17:7958844-7958944(-),abu-mir-135d,aca-mir-135a#FMAMICALG0054,bdi-mir-135a-1,cac-mir-135a-1-1#FMCHAACEG0071,cac-mir-135a-1-2#FMCHAACEG0072,cgo-mir-135a-1,cgu-mir-135a-1,ema-mir-135a-1,gac-mir-135a-1#FMGASACUG0060,ggi-mir-135a-1,gmo-mir-135d,hal-mir-135a-1::Contig27___assem1:9390960-9391037(-),hal-mir-135a-2::Contig3___assem1:1339266-1339343(-),loc-mir-135a#FMLEPOCUG0052…			0	0	0	0	0	1	3	0	1	1	4	1	1	1	0	0	0	0	0	11.3372	2.19957	0	0.81015	0.68314	0.734589	1.08733	0.806966	1.08975	False
a286	TTTGGTCCCCTTCAACCAGCTA	Yes	ola-miR-133b-3p	aal-miR-133b-3p,aca-miR-133b/c-3p#FMAMICALM0232,ame-miR-133b/c-3p#FMAMEMELM0262,ami-miR-133b-3p,bdi-miR-133b-3p,bta-miR-133b,cac-miR-133b-3p#FMCHAACEM0247,cfa-miR-133b,cgo-miR-133b-3p,cgu-miR-133b-3p,cli-miR-133b-3p,cpo-miR-133b-3p,csa-miR-133,dno-miR-133b-3p,dre-miR-133b-3p#FMDANRERM0288,eca-miR-133b,ema-miR-133b-3p,gac-miR-133b-3p#FMGASACUM0242,gga-miR-133b,ggi-miR-133b-3p,hal-miR-133b/c-3p,hsa…			ola-mir-133b#FMORYLATG0067	aal-mir-133b::AALO_1.0_LG8:10432320-10432420(+),aca-mir-133b/c#FMAMICALG0053,ame-mir-133b#FMAMEMELG0069,ame-mir-133c#FMAMEMELG0070,ami-mir-133b,bdi-mir-133b,bta-mir-133b,cac-mir-133b#FMCHAACEG0070,cfa-mir-133b,cgo-mir-133b,cgu-mir-133b,chi-mir-133b,cja-mir-133b,cli-mir-133b,cpi-mir-133b,cpo-mir-133b,csa-mir-133,dno-mir-133b,dre-mir-133b#FMDANRERG0071,eca-mir-133b,ema-mir-133b,gac-mir-133b#FMGASAC…			0	0	0	0	0	0	4	2	0	2	4	3	4	1	0	0	0	0	0	0	2.93275	1.62371	0	1.36628	0.734589	3.262	3.22786	1.08975	False
a51	AGCTGGTAAAATGGAACCAAAT	Yes	ola-miR-133a-5p	aal-miR-133a-5p,aca-miR-133a-5p#FMAMICALM0040,ame-miR-133a-5p#FMAMEMELM0041,ami-miR-133a-5p,bdi-miR-133a-5p,cac-miR-133a-5p#FMCHAACEM0041,ccr-miR-133a-5p,cgo-miR-133a-5p,cgu-miR-133a-5p,chi-miR-133a-5p,cli-miR-133a-5p,cpi-miR-133a-5p,cpo-miR-133a-5p,dre-miR-133a-5p#FMDANRERM0045,efu-miR-133-5p,ema-miR-133a-5p,gac-miR-133a-5p#FMGASACUM0040,gga-miR-133a-5p,ggi-miR-133a-5p,gmo-miR-133a-5p,hal-miR-13…			ola-mir-133a-1#FMORYLATG0065,ola-mir-133a-2#FMORYLATG0066	aal-mir-133a-2::AALO_1.0_LG4:17912038-17912117(-),abu-mir-133a-1,abu-mir-133a-2,aca-mir-133a-1,aca-mir-133a-1#FMAMICALG0051,aca-mir-133a-2,aca-mir-133a-2#FMAMICALG0052,age-mir-133a,ame-mir-133a-1#FMAMEMELG0067,ame-mir-133a-2#FMAMEMELG0068,ami-mir-133a-1,ami-mir-133a-2,bdi-mir-133a-1,bdi-mir-133a-2,bta-mir-133a-1,bta-mir-133a-2,cac-mir-133a-1#FMCHAACEG0068,cac-mir-133a-2#FMCHAACEG0069,ccr-mir-133a…			3	2	0	7	5	3	33	23	5	48	122	52	43	46	46.9462	29.2646	0	94.9706	54.9716	34.0117	24.1952	18.6727	4.05075	32.7907	22.405	56.5413	34.6995	50.1286	False
a285	TTTGGTCCCCTTCAACCAGCT	Multiple	ola-miR-133a-3p	aal-miR-133a-3p,aal-miR-133b-3p,abu-miR-133a,abu-miR-133b,aca-miR-133a,aca-miR-133a-3p,aca-miR-133a-3p#FMAMICALM0231,aca-miR-133b/c-3p#FMAMICALM0232,age-miR-133a,ame-miR-133a-3p#FMAMEMELM0261,ame-miR-133b/c-3p#FMAMEMELM0262,ami-miR-133a-3p,ami-miR-133b-3p,bbe-miR-133-5p,bdi-miR-133a-3p,bdi-miR-133b-3p,bta-miR-133a,bta-miR-133b,cac-miR-133a-3p#FMCHAACEM0246,cac-miR-133b-3p#FMCHAACEM0247,ccr-miR-13…			ola-mir-133a-1#FMORYLATG0065,ola-mir-133a-2#FMORYLATG0066,ola-mir-133b#FMORYLATG0067	aal-mir-133a-2::AALO_1.0_LG4:17912038-17912117(-),aal-mir-133b::AALO_1.0_LG8:10432320-10432420(+),abu-mir-133a-1,abu-mir-133a-2,abu-mir-133b,aca-mir-133a-1,aca-mir-133a-1#FMAMICALG0051,aca-mir-133a-2,aca-mir-133a-2#FMAMICALG0052,aca-mir-133a-3,aca-mir-133b/c#FMAMICALG0053,age-mir-133a,ame-mir-133a-1#FMAMEMELG0067,ame-mir-133a-2#FMAMEMELG0068,ame-mir-133b#FMAMEMELG0069,ame-mir-133c#FMAMEMELG0070,a…			0	0	0	0	0	0	11	6	3	11	36	7	14	13	0	0	0	0	0	0	8.06507	4.87114	2.43045	7.51454	6.6113	7.61133	11.2975	14.1668	False
a276	TTGGTCCCCTTCAACCAGCTGT	Yes	ola-miR-133a-3p	aal-miR-133a-3p,abu-miR-133a,aca-miR-133a,aca-miR-133a-3p,aca-miR-133a-3p#FMAMICALM0231,age-miR-133a,ame-miR-133a-3p#FMAMEMELM0261,ami-miR-133a-3p,bbe-miR-133-5p,bdi-miR-133a-3p,bfl-miR-133,bta-miR-133a,cac-miR-133a-3p#FMCHAACEM0246,ccr-miR-133a-3p,cfa-miR-133a,cfa-miR-133c,cgo-miR-133a-3p,cgu-miR-133a-3p,chi-miR-133a-3p,cin-miR-133-3p,cja-miR-133a,cli-miR-133a-3p,cli-miR-133c-3p,cpi-miR-133a-3p,…			ola-mir-133a-1#FMORYLATG0065,ola-mir-133a-2#FMORYLATG0066	aal-mir-133a-2::AALO_1.0_LG4:17912038-17912117(-),abu-mir-133a-1,abu-mir-133a-2,aca-mir-133a-1,aca-mir-133a-1#FMAMICALG0051,aca-mir-133a-2,aca-mir-133a-2#FMAMICALG0052,aca-mir-133a-3,age-mir-133a,ame-mir-133a-1#FMAMEMELG0067,ame-mir-133a-2#FMAMEMELG0068,ami-mir-133a-1,ami-mir-133a-2,ami-mir-133a-3,bbe-mir-133,bdi-mir-133a-1,bdi-mir-133a-2,bfl-mir-133,bta-mir-133a-1,bta-mir-133a-2,cac-mir-133a-1#F…			10	8	5	17	9	5	301	213	127	583	1264	357	372	396	156.487	117.058	118.94	230.643	98.9489	56.6861	220.69	172.925	102.889	398.271	232.13	388.178	300.191	431.542	False
a31	ACCGTGGCTTTAGATTGTTACT	Yes	ola-miR-132b-5p	aal-miR-132-5p,abu-miR-132-5p,aca-miR-132-5p,aca-miR-132-5p#FMAMICALM0039,ame-miR-132-5p#FMAMEMELM0040,ami-miR-132-5p,cac-miR-132b-5p#FMCHAACEM0040,cgo-miR-132b-5p,cgu-miR-132b-5p,cpi-miR-132-5p,dre-miR-132b-5p#FMDANRERM0044,ema-miR-132b-5p,gac-miR-132b-5p#FMGASACUM0039,gga-miR-132a-5p,ggi-miR-132b-5p,gmo-miR-132-2-5p,hal-miR-132-5p,ipu-miR-132a,loc-miR-132-5p#FMLEPOCUM0039,mze-miR-132b,nbr-miR-1…			ola-mir-132b#FMORYLATG0064	aal-mir-132a::AALO_1.0_LG15:9739969-9740051(-),aal-mir-132b::AALO_1.0_LG2:36875204-36875284(+),abu-mir-132-2,aca-mir-132,aca-mir-132#FMAMICALG0050,ame-mir-132a#FMAMEMELG0065,ame-mir-132b#FMAMEMELG0066,ami-mir-132,bdi-mir-132b,cac-mir-132b#FMCHAACEG0067,cgo-mir-132b,cgu-mir-132b,cpi-mir-132,dre-mir-132b#FMDANRERG0068,ema-mir-132b,gac-mir-132b#FMGASACUG0056,gga-mir-132a,ggi-mir-132b,gmo-mir-132-2,h…			1	0	0	0	0	1	33	19	15	23	11	6	22	17	15.6487	0	0	0	0	11.3372	24.1952	15.4253	12.1522	15.7122	2.02012	6.524	17.7532	18.5258	False
a119	GCCCTTTTTCTGTTGCACTACT	Yes	ola-miR-130c-1-5p	bdi-miR-130c-1-5p,cac-miR-130c-1-5p#FMCHAACEM0037,cgo-miR-130c-1-5p,cgu-miR-130c-1-5p,ema-miR-130c-1-5p,nco-miR-130c-1-5p			ola-mir-130c-1#FMORYLATG0061	abu-mir-130-1,bdi-mir-130c-1,cac-mir-130c-1#FMCHAACEG0064,cgo-mir-130c-1-1,cgo-mir-130c-1-2,cgu-mir-130c-1,ema-mir-130c-1,mze-mir-130-1,nbr-mir-130-1,nco-mir-130c-1,oni-mir-130a-2,pny-mir-130a-1			3	1	5	6	4	5	0	2	0	2	16	2	5	4	46.9462	14.6323	118.94	81.4034	43.9773	56.6861	0	1.62371	0	1.36628	2.93835	2.17467	4.03483	4.35901	False
a81	CAGTGCAATATTAAAAGGGCA	Yes	ola-miR-130c-1-3p	aal-miR-130c-3p,abu-miR-130,aca-miR-130c,aca-miR-130c-3p#FMAMICALM0229,ame-miR-130c-3p#FMAMEMELM0259,ami-miR-130b-3p,bdi-miR-130c-3p,cac-miR-130c-3p#FMCHAACEM0244,ccr-miR-130c,cgo-miR-130c-3p,cgu-miR-130c-3p,cli-miR-130c-3p,cpi-miR-130c-3p,dre-miR-130c-3p#FMDANRERM0285,ema-miR-130c-3p,fru-miR-130,gac-miR-130c-3p#FMGASACUM0239,gga-miR-130a-3p,ggi-miR-130c-3p,gmo-miR-130a-3p,gmo-miR-130b-3p,hal-miR…			ola-mir-130c-1#FMORYLATG0061	aal-mir-130c-1::AALO_1.0_LG12:17681646-17681723(-),aal-mir-130c-2::AALO_1.0_LG5:21873473-21873548(+),abu-mir-130-1,abu-mir-130-2,aca-mir-130c,aca-mir-130c#FMAMICALG0049,ame-mir-130c-1#FMAMEMELG0063,ame-mir-130c-2#FMAMEMELG0064,ami-mir-130b,bdi-mir-130c-1,bdi-mir-130c-2,cac-mir-130c-1#FMCHAACEG0064,cac-mir-130c-2#FMCHAACEG0065,ccr-mir-130c,cgo-mir-130c-1-1,cgo-mir-130c-1-2,cgo-mir-130c-2,cgu-mir-1…			8	5	9	29	12	17	76	41	49	154	252	54	75	62	125.19	73.1615	214.092	393.45	131.932	192.733	55.7223	33.2861	39.6973	105.204	46.2791	58.716	60.5224	67.5647	False
a38	ACTCTTTCCCTGTTGCACTACT	Yes	ola-miR-130b-5p	aal-miR-130b-5p,aca-miR-130b-5p#FMAMICALM0037,bdi-miR-130b-5p,cac-miR-130b-5p#FMCHAACEM0036,cgo-miR-130b-5p,cgr-miR-130b-5p,cgu-miR-130b-5p,chi-miR-130b-5p,cpi-miR-130b-5p,cpo-miR-130b-5p,dno-miR-130b-5p,dre-miR-130b-5p#FMDANRERM0041,gac-miR-130b-5p#FMGASACUM0035,ggi-miR-130b-5p,hal-miR-130b-5p,hsa-miR-130b-5p,loc-miR-130b-5p#FMLEPOCUM0037,mml-miR-130b-5p,mmu-miR-130b-5p,nco-miR-130b-5p,ocu-miR-1…			ola-mir-130b#FMORYLATG0060	aal-mir-130b::AALO_1.0_LG5:21877710-21877786(+),aca-mir-130b#FMAMICALG0048,bdi-mir-130b,bta-mir-130b,cac-mir-130b#FMCHAACEG0063,ccr-mir-130b,cfa-mir-130b,cgo-mir-130b,cgr-mir-130b,cgu-mir-130b,chi-mir-130b,cja-mir-130b,cpi-mir-130b,cpo-mir-130b,dno-mir-130b,dre-mir-130b#FMDANRERG0064,eca-mir-130b,gac-mir-130b#FMGASACUG0052,ggi-mir-130b,ggo-mir-130b,hal-mir-130ba::Contig10___assem1:9429288-9429364…			16	23	22	38	31	32	200	98	84	270	1176	191	238	198	250.379	336.543	523.336	515.555	340.824	362.791	146.638	79.5619	68.0526	184.448	215.969	207.681	192.058	215.771	False
a115	CTTTTTGCGGTCTGGGCTTGC	Yes	ola-miR-129-5p	aal-miR-129-5p,abu-miR-129,aca-miR-129-5p#FMAMICALM0035,aca-miR-129a-5p,ame-miR-129-5p#FMAMEMELM0035,ami-miR-129a-5p,ami-miR-129b-5p,bdi-miR-129-5p,bta-miR-129,bta-miR-129-5p,cac-miR-129-5p#FMCHAACEM0035,ccr-miR-129,cfa-miR-129,cgo-miR-129-5p,cgr-miR-129,cgu-miR-129-5p,chi-miR-129-5p,cja-miR-129,cli-miR-129-5p,cpi-miR-129-5p,cpo-miR-129-5p,dno-miR-129-5p,dre-miR-129-5p#FMDANRERM0038,eca-miR-129a-…			ola-mir-129-1a#FMORYLATG0055,ola-mir-129-1b#FMORYLATG0056,ola-mir-129-2a#FMORYLATG0057,ola-mir-129-2b#FMORYLATG0058	aal-mir-129-1a::AALO_1.0_LG17:3976476-3976561(+),aal-mir-129-2a::AALO_1.0_LG14:28937935-28938018(+),aal-mir-129-2b::AALO_1.0_LG11:33544829-33544913(+),abu-mir-129-1,abu-mir-129-2,abu-mir-129-3,aca-mir-129-1#FMAMICALG0044,aca-mir-129-2#FMAMICALG0045,aca-mir-129a,ame-mir-129-1a#FMAMEMELG0056,ame-mir-129-1b#FMAMEMELG0057,ame-mir-129-2a#FMAMEMELG0058,ame-mir-129-2b#FMAMEMELG0059,ami-mir-129a,ami-mir-…			0	3	1	0	2	0	134	136	155	131	75	44	50	49	0	43.8969	23.788	0	21.9887	0	98.2472	110.412	125.573	89.4914	13.7735	47.8427	40.3483	53.3979	False
a16	AAGCCCTTACCCCAAAAAGCAT	Yes	ola-miR-129-1b/2-3p	aal-miR-129-3p,aca-miR-129-2-3p#FMAMICALM0226,ame-miR-129-2-3p#FMAMEMELM0256,ami-miR-129b-3p,bdi-miR-129-1b/2-3p,bta-miR-129-3p,cac-miR-129-1b/2-3p#FMCHAACEM0242,cgo-miR-129-1b/2-3p,cgu-miR-129-1b/2a-3p,chi-miR-129-3p,cpo-miR-129-2-3p,dno-miR-129-2-3p,dre-miR-129-2-3p#FMDANRERM0282,eca-miR-129b-3p,efu-miR-129a,ema-miR-129-1b/2-3p,gac-miR-129-1b/2-3p#FMGASACUM0236,gga-miR-129-1-3p,ggi-miR-129-1b/2…			ola-mir-129-1b#FMORYLATG0056,ola-mir-129-2a#FMORYLATG0057,ola-mir-129-2b#FMORYLATG0058	aal-mir-129-1a::AALO_1.0_LG17:3976476-3976561(+),aal-mir-129-2a::AALO_1.0_LG14:28937935-28938018(+),aal-mir-129-2b::AALO_1.0_LG11:33544829-33544913(+),abu-mir-129-1,abu-mir-129-2,aca-mir-129-2#FMAMICALG0045,aca-mir-129b,ame-mir-129-2a#FMAMEMELG0058,ame-mir-129-2b#FMAMEMELG0059,ami-mir-129b,bdi-mir-129-1b,bdi-mir-129-2a,bdi-mir-129-2b,bta-mir-129-2,cac-mir-129-1b#FMCHAACEG0058,cac-mir-129-2a#FMCHA…			0	0	0	0	0	0	3	1	0	2	1	3	0	1	0	0	0	0	0	0	2.19957	0.811856	0	1.36628	0.183647	3.262	0	1.08975	False
a185	TCACAGTGAACCGGTCTCTTT	Yes	ola-miR-128-3p	aal-miR-128-3p,abu-miR-128,aca-miR-128-3p,aca-miR-128-3p#FMAMICALM0224,age-miR-128,ame-miR-128-3p#FMAMEMELM0254,ami-miR-128-3p,bdi-miR-128-3p,bta-miR-128,cac-miR-128-3p#FMCHAACEM0240,ccr-miR-128,cfa-miR-128,cgo-miR-128-3p,cgr-miR-128-3p,cgu-miR-128-3p,chi-miR-128-3p,cja-miR-128,cli-miR-128-3p,cpi-miR-128-3p,cpo-miR-128-3p,dno-miR-128-3p,dre-miR-128-3p#FMDANRERM0280,eca-miR-128,efu-miR-128a,efu-mi…			ola-mir-128-2#FMORYLATG0053,ola-mir-128-3#FMORYLATG0054	aal-mir-128-3::AALO_1.0_LG3:16333670-16333746(+),abu-mir-128-1,abu-mir-128-2,aca-mir-128-1,aca-mir-128-1/3#FMAMICALG0042,aca-mir-128-2,aca-mir-128-2#FMAMICALG0043,age-mir-128,ame-mir-128-1#FMAMEMELG0054,ame-mir-128-3#FMAMEMELG0055,ami-mir-128-1,ami-mir-128-2,bdi-mir-128-2,bdi-mir-128-3,bta-mir-128-1,bta-mir-128-2,cac-mir-128-2#FMCHAACEG0054,cac-mir-128-3-1#FMCHAACEG0055,cac-mir-128-3-2#FMCHAACEG0…			175	146	100	192	280	264	2982	1658	983	2933	14031	2362	3292	2506	2738.53	2136.31	2378.8	2604.91	3078.41	2993.03	2186.37	1346.06	796.377	2003.65	2576.75	2568.28	2656.53	2730.92	False
a97	CGGGGCCGGGACGCTGTCTGAGA	Yes	ola-miR-128-3-5p	bdi-miR-128-2-5p,cac-miR-128-3-5p#FMCHAACEM0034,cgo-miR-128-3-5p,cgu-miR-128-3-5p,ema-miR-128-3-5p,ggi-miR-128-3-5p,nco-miR-128-3-5p,pfl-miR-128-3-5p#FMPERFLUM0027,pme-miR-128-3-5p#FMPOEMEXM0031,ssa-miR-128-1-5p			ola-mir-128-3#FMORYLATG0054	abu-mir-128-1,bdi-mir-128-3,cac-mir-128-3-1#FMCHAACEG0055,cac-mir-128-3-2#FMCHAACEG0056,cgo-mir-128-3,cgu-mir-128-3,ema-mir-128-3,ggi-mir-128-3,mze-mir-128-1,nco-mir-128-3,oni-mir-128-1,pfl-mir-128-3#FMPERFLUG0058,pme-mir-128-3#FMPOEMEXG0058,pny-mir-128-1,ssa-mir-128-1			1	1	1	0	0	0	3	1	4	2	7	3	1	1	15.6487	14.6323	23.788	0	0	0	2.19957	0.811856	3.2406	1.36628	1.28553	3.262	0.806966	1.08975	False
a85	CATTATTACTTTTGGTACGCG	Yes	ola-miR-126b-5p	aal-miR-126-5p,abu-miR-126-5p,aca-miR-126-5p,aca-miR-126-5p#FMAMICALM0033,ame-miR-126a-5p#FMAMEMELM0032,ami-miR-126-5p,bdi-miR-126b-5p,bta-miR-126-5p,cac-miR-126b-5p#FMCHAACEM0032,ccr-miR-126-5p,cfa-miR-126,cgo-miR-126b-5p,cgu-miR-126b-5p,chi-miR-126-5p,cli-miR-126-5p,cpi-miR-126-5p,cpo-miR-126-5p,dno-miR-126-5p,dre-miR-126-5p#FMDANRERM0034,eca-miR-126-5p,ema-miR-126b-5p,gac-miR-126b-5p#FMGASACUM…			ola-mir-126b#FMORYLATG0052	aal-mir-126a::AALO_1.0_LG5:34804098-34804177(+),aal-mir-126b::AALO_1.0_LG12:31646899-31646977(-),abu-mir-126,aca-mir-126,aca-mir-126#FMAMICALG0041,ame-mir-126a#FMAMEMELG0053,ami-mir-126,bdi-mir-126b,bta-mir-126,cac-mir-126b#FMCHAACEG0053,ccr-mir-126,cfa-mir-126,cgo-mir-126b,cgr-mir-126a,cgu-mir-126b,chi-mir-126,cja-mir-126,cli-mir-126,cpi-mir-126,cpo-mir-126,dno-mir-126,dre-mir-126a#FMDANRERG0053…			27	25	10	84	51	54	169	80	39	430	2463	308	376	305	422.515	365.807	237.88	1139.65	560.711	612.21	123.909	64.9485	31.5958	293.75	452.323	334.899	303.419	332.375	False
a197	TCGTACCGTGAGTAATAATGCA	Yes	ola-miR-126b-3p	aal-miR-126-3p,abu-miR-126-3p,aca-miR-126-3p,aca-miR-126-3p#FMAMICALM0223,ame-miR-126a-3p#FMAMEMELM0253,ami-miR-126-3p,bdi-miR-126b-3p,bta-miR-126-3p,cac-miR-126b-3p#FMCHAACEM0239,ccr-miR-126-3p,cgo-miR-126b-3p,cgr-miR-126a,cgu-miR-126b-3p,chi-miR-126-3p,cin-miR-126-3p,cja-miR-126,cli-miR-126-3p,cpi-miR-126-3p,cpo-miR-126-3p,csa-miR-126,dno-miR-126-3p,dre-miR-126a-3p#FMDANRERM0278,dre-miR-126b-3p…			ola-mir-126b#FMORYLATG0052	aal-mir-126a::AALO_1.0_LG5:34804098-34804177(+),aal-mir-126b::AALO_1.0_LG12:31646899-31646977(-),abu-mir-126,aca-mir-126,aca-mir-126#FMAMICALG0041,ame-mir-126a#FMAMEMELG0053,ami-mir-126,bdi-mir-126b,bta-mir-126,cac-mir-126b#FMCHAACEG0053,ccr-mir-126,cfa-mir-126,cgo-mir-126b,cgr-mir-126a,cgu-mir-126b,chi-mir-126,cin-mir-126,cja-mir-126,cli-mir-126,cpi-mir-126,cpo-mir-126,csa-mir-126,dno-mir-126,dr…			1366	1365	672	2614	2923	2592	21482	12788	6228	29478	222735	22752	27960	19594	21376.1	19973.1	15985.5	35464.7	32136.4	29386.1	15750.4	10382	5045.61	20137.6	40904.6	24739	22562.8	21352.6	False
a193	TCCCTGAGACCCTAACTTGTG	No	ola-miR-125b-5p	aal-miR-125b-1-5p,aal-miR-125b/c-5p,abu-miR-125b,aca-miR-125b,aca-miR-125b/c-5p#FMAMICALM0031,age-miR-125b,ame-miR-125b-5p#FMAMEMELM0030,ame-miR-125c-5p#FMAMEMELM0031,ami-miR-125b-5p,bbe-miR-125a-5p,bdi-miR-125b-5p,bfl-miR-125a-5p,bta-miR-125b,cac-miR-125b-5p#FMCHAACEM0030,ccr-miR-125b,ccr-miR-125c,cfa-miR-125b,cgo-miR-125b-5p,cgr-miR-125b-5p,cgu-miR-125b-5p,chi-miR-125b-5p,cja-miR-125,cja-miR-12…			ola-mir-125b-1#FMORYLATG0049,ola-mir-125b-2#FMORYLATG0050,ola-mir-125b-3#FMORYLATG0051	aal-mir-125b-1::AALO_1.0_LG15:3104732-3104816(+),aal-mir-125b-2::AALO_1.0_LG2:6784205-6784286(+),aal-mir-125b-3::AALO_1.0_LG2:38236259-38236359(+),aal-mir-125c::AALO_1.0_LG16:29689721-29689797(+),abu-mir-125b-1,abu-mir-125b-2,abu-mir-125b-3,aca-mir-125b-1,aca-mir-125b-1/2#FMAMICALG0039,aca-mir-125b-2,aca-mir-125b-3/c#FMAMICALG0040,age-mir-125b-1,age-mir-125b-2,ame-mir-125b-1#FMAMEMELG0049,ame-mir…			1309	1109	878	1717	2013	1784	14220	7944	6427	17104	76327	11765	15805	14358	20484.2	16227.2	20885.9	23294.9	22131.6	20225.6	10425.9	6449.39	5206.83	11684.4	14017.2	12792.5	12754.1	15646.7	False
a35	ACGGGTTAGGCTCTTGGGACGC	Yes	ola-miR-125b-3-3p	aca-miR-125b-3/c-3p#FMAMICALM0222,ame-miR-125b-1-3p#FMAMEMELM0249,ame-miR-125b-3-3p#FMAMEMELM0251,ami-miR-125b-3p,bdi-miR-125b-3-3p,cac-miR-125b-3-3p#FMCHAACEM0238,cgo-miR-125b-3-3p,cgr-miR-125b,cgu-miR-125b-3-3p,cli-miR-125-3p,cpi-miR-125b-3p,cpo-miR-125b-3p,dno-miR-125b-3p,efu-miR-125a,ema-miR-125b-3-3p,ggi-miR-125b-3-3p,gmo-miR-125b-3p,hal-miR-125b-3-3p,hal-miR-125c-3p,hsa-miR-125b-1-3p,loc-mi…			ola-mir-125b-3#FMORYLATG0051	abu-mir-125b-3,aca-mir-125b-1,aca-mir-125b-3/c#FMAMICALG0040,age-mir-125b-1,ame-mir-125b-1#FMAMEMELG0049,ame-mir-125b-3#FMAMEMELG0051,ami-mir-125b-1,bdi-mir-125b-3,bta-mir-125b-1,cac-mir-125b-3#FMCHAACEG0052,cfa-mir-125b-1,cgo-mir-125b-3,cgr-mir-125b-2,cgu-mir-125b-3,cja-mir-125,cli-mir-125-1,cpi-mir-125b-1,cpo-mir-125b-1,dma-mir-125b-1,dno-mir-125b-1,eca-mir-125b,efu-mir-125a,ema-mir-125b-3,gga-…			7	7	4	4	5	2	78	66	117	53	180	34	46	47	109.541	102.426	95.152	54.2689	54.9716	22.6745	57.1887	53.5825	94.7875	36.2064	33.0565	36.9693	37.1204	51.2184	False
a79	CAGGTGAGGTCCTTGGGAAC	No	ola-miR-125a-2-3p	aal-miR-125a-2-3p,ame-miR-125a-2-3p#FMAMEMELM0248,bdi-miR-125a-2-3p,cac-miR-125a-2-3p#FMCHAACEM0235,cgo-miR-125a-2-3p,cgu-miR-125a-2-3p,dre-miR-125a-2-3p#FMDANRERM0273,ema-miR-125a-2-3p,gac-miR-125a-1-3p#FMGASACUM0229,gac-miR-125a-2-3p#FMGASACUM0230,ggi-miR-125a-2-3p,gmo-miR-125a-3p,nco-miR-125a-2-3p,pfl-miR-125a-2-3p#FMPERFLUM0207,phy-miR-125a-2-3p#FMPANHYPM0221,pme-miR-125a-1-3p#FMPOEMEXM0195,s…			ola-mir-125a-2#FMORYLATG0048	aal-mir-125a-2::AALO_1.0_LG20:9347255-9347332(-),abu-mir-125a-1,ame-mir-125a-2#FMAMEMELG0048,bdi-mir-125a-2,cac-mir-125a-2#FMCHAACEG0049,cgo-mir-125a-2,cgu-mir-125a-2,dre-mir-125a-2#FMDANRERG0048,ema-mir-125a-2,fru-mir-125a,gac-mir-125a-1#FMGASACUG0040,gac-mir-125a-2#FMGASACUG0041,ggi-mir-125a-2,gmo-mir-125a-1,ipu-mir-125a-2,mze-mir-125a-1,nbr-mir-125a-1,nco-mir-125a-2,oni-mir-125a-1,pfl-mir-125a…			2	1	2	4	4	3	44	40	34	25	202	26	40	20	31.2974	14.6323	47.576	54.2689	43.9773	34.0117	32.2603	32.4743	27.5451	17.0785	37.0967	28.2707	32.2786	21.7951	False
a194	TCCCTGAGACCCTTAACCTGTG	Multiple	ola-miR-125a-1-5p	aal-miR-125a-5p,abu-miR-125a,aca-miR-125a-5p,aca-miR-125a-5p#FMAMICALM0030,ame-miR-125a-5p#FMAMEMELM0029,ami-miR-125a-5p,bdi-miR-125a-5p,cac-miR-125a-5p#FMCHAACEM0029,cgo-miR-125a-5p,cgu-miR-125a-5p,cpi-miR-125a-5p,dre-miR-125a-5p#FMDANRERM0030,ema-miR-125a-5p,fru-miR-125a,gac-miR-125a-5p#FMGASACUM0027,ggi-miR-125a-5p,gmo-miR-125a-5p,hal-miR-125a-1-5p,ipu-miR-125a,loc-miR-125a-5p#FMLEPOCUM0029,mz…			ola-mir-125a-1#FMORYLATG0047,ola-mir-125a-2#FMORYLATG0048	aal-mir-125a-1::AALO_1.0_LG13:7067782-7067860(+),aal-mir-125a-2::AALO_1.0_LG20:9347255-9347332(-),abu-mir-125a-1,abu-mir-125a-2,aca-mir-125a,aca-mir-125a#FMAMICALG0038,ame-mir-125a-1#FMAMEMELG0047,ame-mir-125a-2#FMAMEMELG0048,ami-mir-125a,bdi-mir-125a-1,bdi-mir-125a-2,cac-mir-125a-1#FMCHAACEG0048,cac-mir-125a-2#FMCHAACEG0049,cgo-mir-125a-1,cgo-mir-125a-2,cgu-mir-125a-1,cgu-mir-125a-2,cpi-mir-125a…			654	558	452	930	1269	1243	4225	2378	1860	5301	29656	4217	5522	4675	10234.3	8164.82	10752.2	12617.5	13951.8	14092.2	3097.72	1930.59	1506.88	3621.33	5446.24	4585.29	4456.06	5094.6	False
a26	ACAGGTGAGGTCCTCGGGAAC	Yes	ola-miR-125a-1-3p	bdi-miR-125a-1-3p,cac-miR-125a-1-3p#FMCHAACEM0234,cgo-miR-125a-1-3p,cgu-miR-125a-1-3p,ema-miR-125a-1-3p,ggi-miR-125a-1-3p,hal-miR-125a-1-3p,loc-miR-125a-3p#FMLEPOCUM0211,nco-miR-125a-1-3p,pfl-miR-125a-1-3p#FMPERFLUM0206,pme-miR-125a-2-3p#FMPOEMEXM0196,ssa-miR-125b-1-3p			ola-mir-125a-1#FMORYLATG0047	abu-mir-125a-2,bdi-mir-125a-1,cac-mir-125a-1#FMCHAACEG0048,cgo-mir-125a-1,cgu-mir-125a-1,ema-mir-125a-1,ggi-mir-125a-1,hal-mir-125a-1::Contig83___assem1:19370497-19370575(+),loc-mir-125a#FMLEPOCUG0036,mze-mir-125a-2,nbr-mir-125a-2,nco-mir-125a-1,oni-mir-125a-2,pfl-mir-125a-1#FMPERFLUG0051,pme-mir-125a-2#FMPOEMEXG0052,pny-mir-125a-2,ssa-mir-125b-1			1	8	2	5	4	7	52	52	50	33	213	26	36	22	15.6487	117.058	47.576	67.8362	43.9773	79.3606	38.1258	42.2165	40.5075	22.5436	39.1168	28.2707	29.0508	23.9746	False
a146	TAAGGCACGCGGTGAATGCC	No	ola-miR-124-3p	abu-miR-124,aca-miR-124a,age-miR-124a,ami-miR-124-3p,bbe-miR-124-3p,bfl-miR-124-3p,bta-miR-124a,bta-miR-124b,cfa-miR-124,cgo-miR-124-4/5-3p,cgr-miR-124,chi-miR-124a,cin-miR-124-3p,cli-miR-124-3p,cpi-miR-124-3p,cpo-miR-124-3p,csa-miR-124,dno-miR-124-3p,dre-miR-124-3p#FMDANRERM0271,eca-miR-124,efu-miR-124,ema-miR-124-3p,fru-miR-124,gac-miR-124-3p#FMGASACUM0228,gga-miR-124a-3p,ggo-miR-124a,gmo-miR-1…			ola-mir-124-2#FMORYLATG0041,ola-mir-124-3#FMORYLATG0042,ola-mir-124-4a#FMORYLATG0043,ola-mir-124-4b#FMORYLATG0044,ola-mir-124-5#FMORYLATG0045,ola-mir-124-6#FMORYLATG0046	aal-mir-124-2::AALO_1.0_LG8:17109878-17109955(-),aal-mir-124-3::AALO_1.0_LG16:27052466-27052541(+),aal-mir-124-4a::AALO_1.0_LG1:4757903-4757979(+),aal-mir-124-5::AALO_1.0_LG4:37164474-37164550(-),aal-mir-124-6::AALO_1.0_LG4:14085357-14085433(-),abu-mir-124-1,abu-mir-124-2,abu-mir-124-3,abu-mir-124-4,abu-mir-124-5,abu-mir-124-6,aca-mir-124-1/3#FMAMICALG0034,aca-mir-124-2#FMAMICALG0035,aca-mir-124-…			0	0	0	0	0	0	3	1	1	0	3	1	2	1	0	0	0	0	0	0	2.19957	0.811856	0.81015	0	0.550941	1.08733	1.61393	1.08975	False
a231	TGGAGTGTGACAATGGTGTTT	Yes	ola-miR-122-5p	aal-miR-122-5p,abu-miR-122,aca-miR-122-5p,aca-miR-122-5p#FMAMICALM0027,ame-miR-122-5p#FMAMEMELM0025,ami-miR-122-5p,bdi-miR-122-5p,bta-miR-122,cac-miR-122-5p#FMCHAACEM0026,ccr-miR-122,cfa-miR-122,cgo-miR-122-5p,cgr-miR-122,cgu-miR-122-5p,chi-miR-122,cja-miR-122,cli-miR-122-5p,cpi-miR-122-5p,cpo-miR-122-5p,dno-miR-122-5p,dre-miR-122-5p#FMDANRERM0025,eca-miR-122,ema-miR-122-5p,fru-miR-122,gac-miR-12…			ola-mir-122#FMORYLATG0040	aal-mir-122::AALO_1.0_LG12:8432530-8432607(+),abu-mir-122,aca-mir-122,aca-mir-122#FMAMICALG0033,ame-mir-122#FMAMEMELG0042,ami-mir-122,bdi-mir-122,bta-mir-122,cac-mir-122#FMCHAACEG0043,ccr-mir-122,cfa-mir-122,cgo-mir-122,cgr-mir-122,cgu-mir-122,chi-mir-122,cja-mir-122,cli-mir-122,cpi-mir-122,cpo-mir-122,dno-mir-122,dre-mir-122#FMDANRERG0040,eca-mir-122,ema-mir-122,fru-mir-122,gac-mir-122#FMGASACUG…			6	7	4	1	1237	24	245	42	25	11	5475	53	276	9	93.8923	102.426	95.152	13.5672	13600	272.093	179.631	34.098	20.2537	7.51454	1005.47	57.6287	222.723	9.80778	False
a158	TACCCTGTAGAACCGAATGTGT	Yes	ola-miR-10d-5p	abu-miR-10b,ame-miR-10d-5p#FMAMEMELM0023,bdi-miR-10d-5p,cac-miR-10d-5p#FMCHAACEM0024,ccr-miR-10d,cgo-miR-10d-5p,cgu-miR-10d-5p,dre-miR-10d-5p#FMDANRERM0023,ema-miR-10d-5p,fru-miR-10d,ggi-miR-10d-5p,gmo-miR-10b-5p,hhi-miR-10d,ipu-miR-10d,mze-miR-10b,nbr-miR-10b,nco-miR-10d-5p,oni-miR-10b,pfl-miR-10d-5p#FMPERFLUM0020,phy-miR-10d-5p#FMPANHYPM0022,pme-miR-10d-5p#FMPOEMEXM0025,pny-miR-10b,pol-miR-10b-…			ola-mir-10d#FMORYLATG0037	abu-mir-10b,ame-mir-10d#FMAMEMELG0036,bdi-mir-10d,cac-mir-10d#FMCHAACEG0040,ccr-mir-10d,cgo-mir-10d,cgu-mir-10d,dre-mir-10d#FMDANRERG0037,ema-mir-10d-1,ema-mir-10d-2,fru-mir-10d,ggi-mir-10d,gmo-mir-10b,hhi-mir-10d,ipu-mir-10d,mze-mir-10b,nbr-mir-10b,nco-mir-10d,oni-mir-10b,pfl-mir-10d#FMPERFLUG0041,phy-mir-10d#FMPANHYPG0038,pme-mir-10d#FMPOEMEXG0041,pny-mir-10b,pol-mir-10b,tni-mir-10d			2	2	41	10	42	68	425	183	264	250	5262	154	139	164	31.2974	29.2646	975.308	135.672	461.762	770.931	311.605	148.57	213.879	170.785	966.351	167.449	112.168	178.72	False
a160	TACCCTGTAGATCCGGATTTGT	No	ola-miR-10c-5p	aal-miR-10c-5p,abu-miR-10c,ame-miR-10c-5p#FMAMEMELM0022,bbe-miR-10c-5p,bdi-miR-10c-5p,bfl-miR-10c,cac-miR-10c-5p#FMCHAACEM0023,ccr-miR-10c,cgo-miR-10c-5p,cgu-miR-10c-5p,dre-miR-10c-5p#FMDANRERM0022,ema-miR-10c-5p,fru-miR-10c,gac-miR-10c-5p#FMGASACUM0021,ggi-miR-10c-5p,gmo-miR-10c-5p,ipu-miR-10c,mze-miR-10c,nbr-miR-10c,nco-miR-10c-5p,oni-miR-10c,pfl-miR-10c-5p#FMPERFLUM0019,phy-miR-10c-5p#FMPANHYP…			ola-mir-10c#FMORYLATG0036	aal-mir-10c::AALO_1.0_LG6:4547578-4547659(-),abu-mir-10c,ame-mir-10c#FMAMEMELG0035,bbe-mir-10c,bdi-mir-10c,bfl-mir-10c,cac-mir-10c#FMCHAACEG0039,ccr-mir-10c,cgo-mir-10c,cgu-mir-10c,dre-mir-10c#FMDANRERG0036,ema-mir-10c,fru-mir-10c,gac-mir-10c#FMGASACUG0032,ggi-mir-10c,gmo-mir-10c,ipu-mir-10c,mze-mir-10c,nbr-mir-10c,nco-mir-10c,oni-mir-10c,pfl-mir-10c#FMPERFLUG0040,phy-mir-10c#FMPANHYPG0037,pme-mi…			528	699	432	726	738	638	11776	10449	12582	10908	92103	8350	10406	6972	8262.52	10228	10276.4	9849.81	8113.81	7233.15	8634.03	8483.09	10193.3	7451.7	16914.5	9079.24	8397.29	7597.76	False
a73	CAAATTCGCTTCTAGGGGAGT	Yes	ola-miR-10c-3p	cac-miR-10c-3p#FMCHAACEM0231,cgo-miR-10c-3p,ema-miR-10c-3p,gac-miR-10c-3p#FMGASACUM0226,gmo-miR-10c-3p,pme-miR-10c-3p#FMPOEMEXM0193			ola-mir-10c#FMORYLATG0036	abu-mir-10c,bdi-mir-10c,cac-mir-10c#FMCHAACEG0039,cgo-mir-10c,cgu-mir-10c,ema-mir-10c,fru-mir-10c,gac-mir-10c#FMGASACUG0032,ggi-mir-10c,gmo-mir-10c,mze-mir-10c,nbr-mir-10c,nco-mir-10c,oni-mir-10c,pme-mir-10c#FMPOEMEXG0040,pny-mir-10c,tni-mir-10c			0	2	1	0	1	0	29	23	17	2	282	25	24	3	0	29.2646	23.788	0	10.9943	0	21.2625	18.6727	13.7725	1.36628	51.7885	27.1833	19.3672	3.26926	False
a157	TACCCTGTAGAACCGAAT	Multiple	ola-miR-10b-5p	aal-miR-10b-1/2a-5p,aal-miR-10b-2b-5p,aal-miR-10b-5p,abu-miR-10a,abu-miR-10b,aca-miR-10b-5p,aca-miR-10b/d-5p#FMAMICALM0024,ame-miR-10b-1/2a-5p#FMAMEMELM0020,ame-miR-10b-2b-5p#FMAMEMELM0021,ame-miR-10d-5p#FMAMEMELM0023,ami-miR-10b-5p,bdi-miR-10b-5p,bdi-miR-10d-5p,bta-miR-10b,cac-miR-10b-5p#FMCHAACEM0022,cac-miR-10d-5p#FMCHAACEM0024,ccr-miR-10b,ccr-miR-10d,cgo-miR-10b-5p,cgo-miR-10d-5p,cgr-miR-10b-…			ola-mir-10b-1#FMORYLATG0034,ola-mir-10b-2a#FMORYLATG0035,ola-mir-10d#FMORYLATG0037	aal-mir-10b-1::AALO_1.0_LG3:23595963-23596043(+),aal-mir-10b-2a::AALO_1.0_LG4:30435796-30435896(+),aal-mir-10b-2b::AALO_1.0_LG10:21064043-21064143(+),abu-mir-10a-1,abu-mir-10a-2,abu-mir-10b,aca-mir-10b,aca-mir-10b-1/d#FMAMICALG0028,aca-mir-10b-2#FMAMICALG0029,ame-mir-10b-1#FMAMEMELG0032,ame-mir-10b-2a#FMAMEMELG0033,ame-mir-10b-2b#FMAMEMELG0034,ame-mir-10d#FMAMEMELG0036,ami-mir-10b,bdi-mir-10b-1,b…			4	2	1	1	3	3	87	63	85	75	841	62	58	44	62.5949	29.2646	23.788	13.5672	32.983	34.0117	63.7874	51.147	68.8627	51.2355	154.447	67.4147	46.804	47.9491	False
a159	TACCCTGTAGAACCGAATTTGT	Yes	ola-miR-10b-5p	aal-miR-10b-1/2a-5p,aal-miR-10b-2b-5p,aal-miR-10b-5p,abu-miR-10a,aca-miR-10b-5p,aca-miR-10b/d-5p#FMAMICALM0024,aca-miR-10c-5p,ame-miR-10b-1/2a-5p#FMAMEMELM0020,ame-miR-10b-2b-5p#FMAMEMELM0021,ami-miR-10b-5p,ami-miR-10c-5p,bdi-miR-10b-5p,bta-miR-10b,cac-miR-10b-5p#FMCHAACEM0022,ccr-miR-10b,cfa-miR-10b,cgo-miR-10b-5p,cgr-miR-10b-5p,cgu-miR-10b-5p,chi-miR-10b-5p,cja-miR-10b,cli-miR-10b-5p,cpi-miR-10…			ola-mir-10b-1#FMORYLATG0034,ola-mir-10b-2a#FMORYLATG0035	aal-mir-10b-1::AALO_1.0_LG3:23595963-23596043(+),aal-mir-10b-2a::AALO_1.0_LG4:30435796-30435896(+),aal-mir-10b-2b::AALO_1.0_LG10:21064043-21064143(+),abu-mir-10a-1,abu-mir-10a-2,aca-mir-10b,aca-mir-10b-1/d#FMAMICALG0028,aca-mir-10b-2#FMAMICALG0029,aca-mir-10c,ame-mir-10b-1#FMAMEMELG0032,ame-mir-10b-2a#FMAMEMELG0033,ame-mir-10b-2b#FMAMEMELG0034,ami-mir-10b,ami-mir-10c,bdi-mir-10b-1,bdi-mir-10b-2,b…			328	391	301	399	547	434	13358	10780	15628	10023	120034	8789	8563	6949	5132.78	5721.23	7160.19	5413.33	6013.9	4920.36	9793.93	8751.81	12661	6847.12	22043.9	9556.57	6910.05	7572.69	False
a72	CAAATACGTCTCTACAGGAAT	Yes	ola-miR-10b-2a-3p	ame-miR-10b-2a-3p#FMAMEMELM0239,bdi-miR-10b-2-3p,cac-miR-10b-2a-3p#FMCHAACEM0230,cgo-miR-10b-2-3p,cgu-miR-10b-2-3p,dre-miR-10b-2-3p#FMDANRERM0267,ema-miR-10b-2-3p,ggi-miR-10b-2-3p,nco-miR-10b-2-3p,pfl-miR-10b-2a-3p#FMPERFLUM0203,phy-miR-10b-2a-3p#FMPANHYPM0215			ola-mir-10b-2a#FMORYLATG0035	abu-mir-10a-2,ame-mir-10b-2a#FMAMEMELG0033,bdi-mir-10b-2,cac-mir-10b-2a#FMCHAACEG0038,ccr-mir-10b,cgo-mir-10b-2,cgu-mir-10b-2,dre-mir-10b-2a#FMDANRERG0035,ema-mir-10b-2,ggi-mir-10b-2,gmo-mir-10a-2,ipu-mir-10b-2,nbr-mir-10a-2,nco-mir-10b-2,oni-mir-10a-2,pfl-mir-10b-2a#FMPERFLUG0039,phy-mir-10b-2a#FMPANHYPG0035,pme-mir-10b-2a#FMPOEMEXG0039,pny-mir-10a-2			0	0	0	0	0	0	8	4	0	13	124	6	9	7	0	0	0	0	0	0	5.86551	3.24743	0	8.88082	22.7722	6.524	7.26269	7.62827	False
a24	ACAGATTCGATTCTAGGGGAGT	Yes	ola-miR-10b-1-3p	aal-miR-10b-1-3p,ame-miR-10b-1-3p#FMAMEMELM0238,cac-miR-10b-1-3p#FMCHAACEM0229,cgu-miR-10b-1-3p,dre-miR-10b-1-3p#FMDANRERM0266,ema-miR-10b-1-3p,ggi-miR-10b-1-3p,loc-miR-10b-1/d-3p#FMLEPOCUM0207,nco-miR-10b-1-3p,pfl-miR-10b-1-3p#FMPERFLUM0202,ssa-miR-10b-2-3p,ssa-miR-10b-3-3p			ola-mir-10b-1#FMORYLATG0034	aal-mir-10b-1::AALO_1.0_LG3:23595963-23596043(+),abu-mir-10a-1,ame-mir-10b-1#FMAMEMELG0032,bdi-mir-10b-1,cac-mir-10b-1#FMCHAACEG0037,cgo-mir-10b-1,cgu-mir-10b-1,dre-mir-10b-1#FMDANRERG0034,ema-mir-10b-1,fru-mir-10b-1,ggi-mir-10b-1,gmo-mir-10a-1,ipu-mir-10b-1,loc-mir-10b-1/d#FMLEPOCUG0026,mze-mir-10a,nco-mir-10b-1,oni-mir-10a-1,pfl-mir-10b-1#FMPERFLUG0038,phy-mir-10b-1#FMPANHYPG0034,pny-mir-10a-1,…			0	0	0	0	0	0	0	0	0	0	11	0	1	0	0	0	0	0	0	0	0	0	0	0	2.02012	0	0.806966	0	False
a15	AAGAGGCTGTTTCTGAGCT	No	ola-miR-10965-3p	aca-miR-10965-3p#FMAMICALM0214,cac-miR-10965-5p#FMCHAACEM0020,hal-miR-10965-3p,pfl-miR-10965-3p#FMPERFLUM0200			ola-mir-10965#FMORYLATG0033	aca-mir-10965-1#FMAMICALG0025,aca-mir-10965-2#FMAMICALG0026,cac-mir-10965-1#FMCHAACEG0034,cac-mir-10965-2#FMCHAACEG0035,hal-mir-10965-1::Contig6___assem1:10732129-10732213(-),hal-mir-10965-2::Contig6___assem1:10731571-10731655(-),loc-mir-10965#FMLEPOCUG0024,pfl-mir-10965#FMPERFLUG0036,pme-mir-10965-2#FMPOEMEXG0036			4	7	5	5	5	14	10	9	17	14	22	10	15	14	62.5949	102.426	118.94	67.8362	54.9716	158.721	7.33188	7.30671	13.7725	9.56397	4.04024	10.8733	12.1045	15.2565	False
a45	AGCAGCATTGTACAGGGCTATC	No	ola-miR-107a-3p	aal-miR-107a-3p,abu-miR-107,aca-miR-107-3p,aca-miR-107-3p#FMAMICALM0213,ame-miR-107a-3p#FMAMEMELM0236,bdi-miR-107-3p,bta-miR-107,cac-miR-107a-3p#FMCHAACEM0228,ccr-miR-107,cgo-miR-107a-3p,cgr-miR-107,cgu-miR-107-3p,cpo-miR-107-3p,dno-miR-107-3p,dre-miR-107a-3p#FMDANRERM0261,eca-miR-107b,efu-miR-107,ema-miR-107a-3p,gga-miR-107-3p,ggi-miR-107-3p,ggo-miR-107,hal-miR-107a-3p,hsa-miR-107,ipu-miR-107a,l…			ola-mir-107a#FMORYLATG0032	aal-mir-107a::AALO_1.0_LG22:16418603-16418703(-),abu-mir-107,aca-mir-107,aca-mir-107#FMAMICALG0024,ame-mir-107a#FMAMEMELG0030,ami-mir-107,bdi-mir-107a,bta-mir-107,cac-mir-107a#FMCHAACEG0033,ccr-mir-107,cgo-mir-107a,cgr-mir-107,cgu-mir-107a,chi-mir-107,cja-mir-103a-3,cli-mir-107,cpi-mir-107,cpo-mir-107,dno-mir-107,dre-mir-107a#FMDANRERG0029,eca-mir-107b,efu-mir-107,ema-mir-107a,gga-mir-107,ggi-mir…			0	0	3	6	4	1	27	26	21	47	173	35	34	42	0	0	71.364	81.4034	43.9773	11.3372	19.7961	21.1083	17.0131	32.1076	31.771	38.0567	27.4368	45.7696	False
a3	AAAGTGCTTACAGTGCAGGTAG	Multiple	ola-miR-106b-5p	aal-miR-106b-5p,aal-miR-17a-5p,abu-miR-106,abu-miR-17,aca-miR-106b-5p#FMAMICALM0019,aca-miR-17-5p,aca-miR-17a-5p#FMAMICALM0071,age-miR-106a,age-miR-17-5p,ame-miR-106b-5p#FMAMEMELM0018,ame-miR-17a-5p#FMAMEMELM0074,ami-miR-17-5p,bdi-miR-106b-5p,bdi-miR-17a-5p,bta-miR-106a,bta-miR-17-5p,cac-miR-106b-5p#FMCHAACEM0018,cac-miR-17a-5p#FMCHAACEM0068,ccr-miR-17-5p,cfa-miR-106a,cgo-miR-106b-5p,cgo-miR-17a-…			ola-mir-106b#FMORYLATG0031,ola-mir-17a-1#FMORYLATG0101,ola-mir-17a-2#FMORYLATG0102	aal-mir-106b::AALO_1.0_LG14:17428742-17428823(-),aal-mir-17a-1::AALO_1.0_LG23:22923423-22923503(-),aal-mir-17a-2::AALO_1.0_LG3:20501443-20501543(+),abu-mir-106,abu-mir-17-1,abu-mir-17-2,aca-mir-106b#FMAMICALG0023,aca-mir-17,aca-mir-17a#FMAMICALG0086,age-mir-106a,age-mir-17,ame-mir-106b#FMAMEMELG0029,ame-mir-17a-1#FMAMEMELG0108,ame-mir-17a-2#FMAMEMELG0109,ami-mir-17,bdi-mir-106b,bdi-mir-17a-1,bdi-…			0	0	0	0	2	1	5	1	1	5	12	4	7	1	0	0	0	0	21.9887	11.3372	3.66594	0.811856	0.81015	3.4157	2.20377	4.34933	5.64876	1.08975	False
a141	TAAAGTGCTTACAGTGCAGGTAG	Yes	ola-miR-106b-5p	aal-miR-106b-5p,abu-miR-106,aca-miR-106b-5p#FMAMICALM0019,ame-miR-106b-5p#FMAMEMELM0018,bdi-miR-106b-5p,cac-miR-106b-5p#FMCHAACEM0018,cgo-miR-106b-5p,cgu-miR-106b-5p,ema-miR-106b-5p,ggi-miR-106b-5p,hal-miR-106-5p,loc-miR-106b-5p#FMLEPOCUM0020,mze-miR-106,nco-miR-106b-5p,oni-miR-106,pfl-miR-106b-5p#FMPERFLUM0015,phy-miR-106b-5p#FMPANHYPM0017,pme-miR-106b-5p#FMPOEMEXM0018,pny-miR-106,ssa-miR-106a-5p			ola-mir-106b#FMORYLATG0031	aal-mir-106b::AALO_1.0_LG14:17428742-17428823(-),abu-mir-106,aca-mir-106b#FMAMICALG0023,ame-mir-106b#FMAMEMELG0029,bdi-mir-106b,cac-mir-106b#FMCHAACEG0032,cgo-mir-106b,cgu-mir-106b,ema-mir-106b,ggi-mir-106b,hal-mir-106ba::Contig6___assem1:23639029-23639110(+),hal-mir-106bb::Contig20___assem1:20828689-20828769(-),loc-mir-106b#FMLEPOCUG0022,mze-mir-106,nco-mir-106b,oni-mir-106,pfl-mir-106b#FMPERFLU…			14	35	23	62	41	43	375	187	61	557	1274	342	400	430	219.082	512.13	547.124	841.168	450.767	487.501	274.946	151.817	49.4191	380.509	233.966	371.868	322.786	468.594	False
a148	TAAGTCTCACACCAGTGCAAA	No	ola-miR-10545-5p	aal-miR-10545-5p,abu-miR-10545-5p,aca-miR-10545-5p#FMAMICALM0016,ame-miR-10545-5p#FMAMEMELM0017,bdi-miR-10545-5p,cac-miR-10545-5p#FMCHAACEM0016,cgo-miR-10545-5p,cgu-miR-10545-5p,ema-miR-10545-5p,gac-miR-10545-5p#FMGASACUM0018,ggi-miR-10545-5p,gmo-miR-10545-5p,hal-miR-10545-5p,loc-miR-10545-5p#FMLEPOCUM0016,mze-miR-10545,nco-miR-10545-5p,oni-miR-10545,pfl-miR-10545-5p#FMPERFLUM0014,phy-miR-10545-5…			ola-mir-10545#FMORYLATG0027	aal-mir-10545::AALO_1.0_LG1:3416681-3416758(+),abu-mir-10545,aca-mir-10545#FMAMICALG0020,ame-mir-10545#FMAMEMELG0028,bdi-mir-10545,cac-mir-10545#FMCHAACEG0028,cgo-mir-10545,cgu-mir-10545,ema-mir-10545,gac-mir-10545#FMGASACUG0028,ggi-mir-10545,gmo-mir-10545,hal-mir-10545::Contig17___assem1:16656955-16657031(+),loc-mir-10545#FMLEPOCUG0019,mze-mir-10545,nco-mir-10545,oni-mir-10545,pfl-mir-10545#FMPE…			1	1	1	0	0	0	6	1	4	4	65	12	3	6	15.6487	14.6323	23.788	0	0	0	4.39913	0.811856	3.2406	2.73256	11.9371	13.048	2.4209	6.53852	False
a222	TGCGCACGGGGCCACGCCCTGC	Yes	ola-miR-10544-3p	cgo-miR-10544-3p,cgu-miR-10544-3p,ema-miR-10544-3p,gac-miR-10544-3p#FMGASACUM0222,ggi-miR-10544-3p,nco-miR-10544-3p			ola-mir-10544#FMORYLATG0026	abu-mir-10544,cac-mir-10544#FMCHAACEG0027,cgo-mir-10544,cgu-mir-10544,ema-mir-10544,gac-mir-10544#FMGASACUG0027,ggi-mir-10544,mze-mir-10544,nbr-mir-10544,nco-mir-10544,oni-mir-10544,pfl-mir-10544#FMPERFLUG0029,pme-mir-10544#FMPOEMEXG0028			1	0	0	0	0	0	0	1	0	2	0	0	0	0	15.6487	0	0	0	0	0	0	0.811856	0	1.36628	0	0	0	0	False
a44	AGCAGCATTGTACAGGGCTAT	Multiple	ola-miR-103-3p	aal-miR-103-3p,aal-miR-107a-3p,aal-miR-107b-3p,abu-miR-103,abu-miR-107,aca-miR-103-3p,aca-miR-103-3p#FMAMICALM0208,aca-miR-107-3p,aca-miR-107-3p#FMAMICALM0213,age-miR-103,ame-miR-103-3p#FMAMEMELM0234,ame-miR-107a-3p#FMAMEMELM0236,ami-miR-103-3p,ami-miR-107-3p,bdi-miR-103-3p,bdi-miR-107-3p,bta-miR-103,bta-miR-107,cac-miR-103-3p#FMCHAACEM0223,cac-miR-107a-3p#FMCHAACEM0228,ccr-miR-103,ccr-miR-107,cf…			ola-mir-103a#FMORYLATG0024,ola-mir-103b#FMORYLATG0025,ola-mir-107a#FMORYLATG0032	aal-mir-103a::AALO_1.0_LG19:9463768-9463868(+),aal-mir-103b::AALO_1.0_LG21:8819147-8819247(+),aal-mir-107a::AALO_1.0_LG22:16418603-16418703(-),aal-mir-107b::AALO_1.0_LG18:7663415-7663515(+),abu-mir-103-1,abu-mir-103-2,abu-mir-107,aca-mir-103,aca-mir-103a#FMAMICALG0018,aca-mir-103b#FMAMICALG0019,aca-mir-107,aca-mir-107#FMAMICALG0024,age-mir-103,ame-mir-103a#FMAMEMELG0026,ame-mir-103b#FMAMEMELG0027…			7	5	7	28	23	34	210	169	313	342	723	167	185	204	109.541	73.1615	166.516	379.883	252.87	385.466	153.97	137.204	253.577	233.634	132.777	181.585	149.289	222.31	False
a46	AGCAGCATTGTACAGGGCTATGA	Yes	ola-miR-103-3p	aal-miR-103-3p,abu-miR-103,aca-miR-103-3p,aca-miR-103-3p#FMAMICALM0208,age-miR-103,ame-miR-103-3p#FMAMEMELM0234,ami-miR-103-3p,bdi-miR-103-3p,bta-miR-103,cac-miR-103-3p#FMCHAACEM0223,ccr-miR-103,cfa-miR-103,cgo-miR-103-3p,cgr-miR-103-3p,cgu-miR-103-3p,chi-miR-103-3p,cli-miR-103-3p,cpo-miR-103-3p,dno-miR-103a-3p,dre-miR-103-3p#FMDANRERM0259,eca-miR-103,eca-miR-107a,efu-miR-103a,efu-miR-103b,ema-mi…			ola-mir-103a#FMORYLATG0024,ola-mir-103b#FMORYLATG0025	aal-mir-103a::AALO_1.0_LG19:9463768-9463868(+),aal-mir-103b::AALO_1.0_LG21:8819147-8819247(+),abu-mir-103-1,abu-mir-103-2,aca-mir-103,aca-mir-103a#FMAMICALG0018,aca-mir-103b#FMAMICALG0019,age-mir-103,ame-mir-103a#FMAMEMELG0026,ame-mir-103b#FMAMEMELG0027,ami-mir-103,bdi-mir-103a,bdi-mir-103b,bta-mir-103-1,bta-mir-103-2,cac-mir-103a#FMCHAACEG0025,cac-mir-103b#FMCHAACEG0026,ccr-mir-103,cfa-mir-103-1…			62	59	40	80	108	83	1286	877	660	1260	5067	1016	1170	1091	970.22	863.305	951.52	1085.38	1187.39	940.99	942.88	711.998	534.699	860.757	930.54	1104.73	944.15	1188.92	False
a191	TCAGTTATCATGGTACCGGTGC	No	ola-miR-101b-5p	aal-miR-101b-5p,aca-miR-101b-5p#FMAMICALM0014,ame-miR-101b-5p#FMAMEMELM0015,bdi-miR-101b-5p,cac-miR-101b-5p#FMCHAACEM0012,cgo-miR-101b-5p,cgu-miR-101b-5p,dre-miR-101b-5p#FMDANRERM0013,ema-miR-101b-5p,gac-miR-101b-5p#FMGASACUM0014,ggi-miR-101b-5p,gmo-miR-101b-5p,loc-miR-101b-5p#FMLEPOCUM0013,nco-miR-101b-5p,pfl-miR-101b-5p#FMPERFLUM0012,phy-miR-101b-5p#FMPANHYPM0015,pny-miR-101b,ssa-miR-101b-5p			ola-mir-101b#FMORYLATG0023	abu-mir-101b,aca-mir-101b#FMAMICALG0017,ame-mir-101b#FMAMEMELG0025,bdi-mir-101b,cac-mir-101b#FMCHAACEG0024,ccr-mir-101b,cgo-mir-101b,cgu-mir-101b,dre-mir-101b#FMDANRERG0025,ema-mir-101b,gac-mir-101b#FMGASACUG0024,ggi-mir-101b,gmo-mir-101b,ipu-mir-101b,loc-mir-101b#FMLEPOCUG0016,mze-mir-101b,nbr-mir-101b,nco-mir-101b,oni-mir-101b,pfl-mir-101b#FMPERFLUG0026,phy-mir-101b#FMPANHYPG0025,pny-mir-101b,s…			4	3	5	11	10	13	36	22	3	37	196	32	47	29	62.5949	43.8969	118.94	149.24	109.943	147.384	26.3948	17.8608	2.43045	25.2762	35.9948	34.7947	37.9274	31.6028	False
a153	TACAGTACTATGATAACTGAAG	No	ola-miR-101b-3p	abu-miR-101b,aca-miR-101b-3p#FMAMICALM0207,ame-miR-101b-3p#FMAMEMELM0233,bdi-miR-101b-3p,cac-miR-101b-3p#FMCHAACEM0222,ccr-miR-101b,cgo-miR-101b-3p,cgu-miR-101b-3p,dre-miR-101b-3p#FMDANRERM0258,ema-miR-101b-3p,fru-miR-101b,gac-miR-101b-3p#FMGASACUM0220,ggi-miR-101b-3p,gmo-miR-101b-3p,ipu-miR-101b,loc-miR-101b-3p#FMLEPOCUM0199,mze-miR-101b,nbr-miR-101b,nco-miR-101b-3p,oni-miR-101b,pfl-miR-101b-3p#…			ola-mir-101b#FMORYLATG0023	abu-mir-101b,aca-mir-101b#FMAMICALG0017,ame-mir-101b#FMAMEMELG0025,bdi-mir-101b,cac-mir-101b#FMCHAACEG0024,ccr-mir-101b,cgo-mir-101b,cgu-mir-101b,dre-mir-101b#FMDANRERG0025,ema-mir-101b,fru-mir-101b,gac-mir-101b#FMGASACUG0024,ggi-mir-101b,gmo-mir-101b,ipu-mir-101b,loc-mir-101b#FMLEPOCUG0016,mze-mir-101b,nbr-mir-101b,nco-mir-101b,oni-mir-101b,pfl-mir-101b#FMPERFLUG0026,phy-mir-101b#FMPANHYPG0025,p…			128	163	94	293	332	349	2093	1197	492	3459	9156	2007	2843	2741	2003.04	2385.06	2236.07	3975.2	3650.12	3956.69	1534.56	971.792	398.594	2362.98	1681.47	2182.28	2294.2	2987.01	False
a190	TCAGTTATCACAGTGCTGATG	No	ola-miR-101a-5p	aca-miR-101a-5p#FMAMICALM0013,ame-miR-101a-5p#FMAMEMELM0014,ami-miR-101-5p,bdi-miR-101a-5p,cgo-miR-101a-5p,cgr-miR-101a,chi-miR-101-5p,cli-miR-101-5p,cpi-miR-101-5p,cpo-miR-101-5p,dno-miR-101-5p,dre-miR-101a-5p#FMDANRERM0012,ema-miR-101a-5p,gac-miR-101a-5p#FMGASACUM0013,gga-miR-101-2-5p,ggi-miR-101a-5p,gmo-miR-101a-5p,hal-miR-101a-5p,loc-miR-101a-5p#FMLEPOCUM0012,mdo-miR-101-1-5p,mml-miR-101-1-5p…			ola-mir-101a#FMORYLATG0022	abu-mir-101a,aca-mir-101a#FMAMICALG0016,age-mir-101,ame-mir-101a#FMAMEMELG0024,ami-mir-101-1,bdi-mir-101a,bta-mir-101-1,cac-mir-101a#FMCHAACEG0023,ccr-mir-101a,cgo-mir-101a,cgr-mir-101a,cgu-mir-101a,chi-mir-101,cja-mir-101-1,cli-mir-101-1,cpi-mir-101-1,cpo-mir-101-1,dno-mir-101-1,dre-mir-101a#FMDANRERG0024,eca-mir-101-1,efu-mir-101,ema-mir-101a,fru-mir-101a,gac-mir-101a#FMGASACUG0023,gga-mir-101-…			0	0	0	0	0	0	10	11	4	9	36	2	9	13	0	0	0	0	0	0	7.33188	8.93042	3.2406	6.14826	6.6113	2.17467	7.26269	14.1668	False
a154	TACAGTACTGTGATAACTGAAG	No	ola-miR-101a-3p	aal-miR-101a-3p,abu-miR-101a,aca-miR-101-3p,aca-miR-101a-3p#FMAMICALM0206,age-miR-101,ame-miR-101a-3p#FMAMEMELM0232,ami-miR-101-3p,bdi-miR-101a-3p,bta-miR-101,cac-miR-101a-3p#FMCHAACEM0221,ccr-miR-101a,cfa-miR-101,cgo-miR-101a-3p,cgr-miR-101b-3p,cgu-miR-101a-3p,chi-miR-101-3p,cja-miR-101,cja-miR-101-2,cli-miR-101-3p,cpi-miR-101-3p,cpo-miR-101-3p,dma-miR-101,dno-miR-101-3p,dre-miR-101a-3p#FMDANRER…			ola-mir-101a#FMORYLATG0022	aal-mir-101a::AALO_1.0_LG9:4238201-4238279(-),abu-mir-101a,aca-mir-101-1,aca-mir-101-2,aca-mir-101a#FMAMICALG0016,age-mir-101,ame-mir-101a#FMAMEMELG0024,ami-mir-101-1,ami-mir-101-2,bdi-mir-101a,bta-mir-101-1,bta-mir-101-2,cac-mir-101a#FMCHAACEG0023,ccr-mir-101a,cfa-mir-101-1,cfa-mir-101-2,cgo-mir-101a,cgr-mir-101a,cgr-mir-101b,cgu-mir-101a,chi-mir-101,cja-mir-101-1,cja-mir-101-2,cli-mir-101-1,cli…			2043	2710	1572	2535	3975	3310	77213	70418	47758	90668	201852	43993	64374	56585	31970.3	39653.5	37394.7	34392.9	43702.4	37526.2	56611.7	57169.3	38691.1	61939	37069.5	47835.1	51947.6	61663.7	False
a12	AACCCGTAGATCCGAACTTGTG	Yes	ola-miR-100-5p	aal-miR-100-5p,abu-miR-100,aca-miR-100,aca-miR-100-5p#FMAMICALM0012,aca-miR-99b-5p,age-miR-100,ame-miR-100-5p#FMAMEMELM0013,ami-miR-100-5p,ami-miR-99b-5p,bbe-miR-100-5p,bdi-miR-100-5p,bfl-miR-100-5p,bta-miR-100,cac-miR-100-5p#FMCHAACEM0010,ccr-miR-100,cgo-miR-100-5p,cgr-miR-100-5p,cgu-miR-100-5p,chi-miR-100-5p,cja-miR-100,cli-miR-100-5p,cpi-miR-100-5p,cpi-miR-99b-5p,cpo-miR-100-5p,dma-miR-100,dno…			ola-mir-100-1#FMORYLATG0020,ola-mir-100-2#FMORYLATG0021	aal-mir-100-1::AALO_1.0_LG15:3098387-3098464(+),aal-mir-100-2::AALO_1.0_LG2:6774833-6774908(+),abu-mir-100-1,abu-mir-100-2,aca-mir-100,aca-mir-100#FMAMICALG0015,aca-mir-99b,age-mir-100,ame-mir-100-1#FMAMEMELG0022,ame-mir-100-2#FMAMEMELG0023,ami-mir-100,ami-mir-99b,bbe-mir-100,bdi-mir-100-1,bdi-mir-100-2,bfl-mir-100,bta-mir-100,cac-mir-100-1#FMCHAACEG0021,cac-mir-100-2#FMCHAACEG0022,ccr-mir-100,cg…			6602	8118	6962	6731	11000	10797	174258	152022	182577	128303	499702	87482	118528	86770	103313	118785	165612	91321	120938	122408	127764	123420	147915	87649	91768.8	95122.1	95648	94557.9	False
a75	CAAGCTCGTATCTATAGGTAT	Yes	ola-miR-100-2-3p	bdi-miR-100-2-3p,cac-miR-100-2-3p#FMCHAACEM0220,cgo-miR-100-2-3p,cgu-miR-100-2-3p,ema-miR-100-2-3p,ggi-miR-100-2-3p,nco-miR-100-2-3p,pfl-miR-100-2-3p#FMPERFLUM0194,pme-miR-100-2-3p#FMPOEMEXM0183			ola-mir-100-2#FMORYLATG0021	abu-mir-100-2,bdi-mir-100-2,cac-mir-100-2#FMCHAACEG0022,cgo-mir-100-2,cgu-mir-100-2,ema-mir-100-2,fru-mir-100,ggi-mir-100-2,mze-mir-100-2,nbr-mir-100-2,nco-mir-100-2,oni-mir-100-2,pfl-mir-100-2#FMPERFLUG0024,pme-mir-100-2#FMPOEMEXG0023,pny-mir-100-2,tni-mir-100			0	1	0	2	4	6	28	20	11	29	88	17	23	21	0	14.6323	0	27.1345	43.9773	68.0234	20.5293	16.2371	8.91165	19.8111	16.1609	18.4847	18.5602	22.8848	False
a226	TGGAATGTAAAGAAGTATGTAT	Yes	ola-miR-1-3p	aal-miR-1-1-3p,abu-miR-1,aca-miR-1-3p#FMAMICALM0241,aca-miR-1a-3p,ame-miR-1-3p#FMAMEMELM0241,ami-miR-1a-3p,ami-miR-1b-3p,bbe-miR-1-5p,bdi-miR-1-3p,bfl-miR-1-3p,bta-miR-1,cac-miR-1-3p#FMCHAACEM0257,ccr-miR-1,cfa-miR-1,cgo-miR-1-3p,cgr-miR-1,cgu-miR-1-3p,chi-miR-1,cin-miR-1-3p,cja-miR-1a,cli-miR-1a-3p,cli-miR-1b-3p,cpi-miR-1a-3p,cpi-miR-1b-3p,cpo-miR-1a-3p,cpo-miR-1b-3p,dno-miR-1-3p,dre-miR-1-3p#FM…			ola-mir-1-1#FMORYLATG0038,ola-mir-1-2#FMORYLATG0039	aal-mir-1-1::AALO_1.0_LG4:17930424-17930503(-),abu-mir-1-1,abu-mir-1-2,aca-mir-1-1#FMAMICALG0030,aca-mir-1-2#FMAMICALG0032,aca-mir-1a-1,aca-mir-1a-2,aca-mir-1b,ame-mir-1-1#FMAMEMELG0037,ame-mir-1-2#FMAMEMELG0041,ami-mir-1a-1,ami-mir-1a-2,ami-mir-1b,bbe-mir-1,bdi-mir-1-1,bdi-mir-1-2,bfl-mir-1,bta-mir-1-1,bta-mir-1-2,cac-mir-1-1#FMCHAACEG0041,cac-mir-1-2#FMCHAACEG0042,ccr-mir-1,cfa-mir-1-1,cfa-mir-…			197	250	117	305	261	252	4062	2674	3797	4707	12365	2861	3523	2820	3082.8	3658.07	2783.2	4138.01	2869.52	2856.98	2978.21	2170.9	3076.14	3215.54	2270.8	3110.86	2842.94	3073.1	False
a214	TGAGGTAGTTGTTTGTACAGTT	Yes	ola-let-7j-5p	aal-let-7j-5p,aca-let-7j-5p#FMAMICALM0011,ame-let-7j-5p#FMAMEMELM0012,bdi-let-7j-5p,cac-let-7j-5p#FMCHAACEM0009,ccr-let-7j,cgo-let-7j-5p,cgu-let-7j-5p,dre-let-7j-5p#FMDANRERM0010,ema-let-7j-5p,gac-let-7j-5p#FMGASACUM0011,ggi-let-7j-5p,gmo-let-7j-5p,hal-let-7j-5p,hhi-let-7j,ipu-let-7j,loc-let-7j-5p#FMLEPOCUM0010,nco-let-7j-5p,pfl-let-7j-5p#FMPERFLUM0010,phy-let-7j-5p#FMPANHYPM0012,pme-let-7j-5p#FM…			ola-let-7j#FMORYLATG0019	aal-let-7j::AALO_1.0_LG10:5147913-5148010(-),aca-let-7j#FMAMICALG0014,ame-let-7j#FMAMEMELG0021,bdi-let-7j,cac-let-7j#FMCHAACEG0020,ccr-let-7j,cgo-let-7j,cgu-let-7j,dre-let-7j#FMDANRERG0021,ema-let-7j,gac-let-7j#FMGASACUG0021,ggi-let-7j,gmo-let-7j,hal-let-7j::Contig52___assem1:14771348-14771445(+),hhi-let-7j,ipu-let-7j-1,ipu-let-7j-2,loc-let-7j#FMLEPOCUG0013,nco-let-7j,pfl-let-7j#FMPERFLUG0022,phy…			124	150	77	212	244	224	1656	1109	908	1681	17572	1440	1962	1129	1940.44	2194.84	1831.68	2876.25	2682.62	2539.54	1214.16	900.349	735.616	1148.36	3227.05	1565.76	1583.27	1230.33	False
a111	CTGTACAAGTGACTGCCTTGC	Yes	ola-let-7j-3p	bdi-let-7j-3p,cgo-let-7j-3p,ema-let-7j-3p,gac-let-7j-3p#FMGASACUM0217,gmo-let-7j-3p,pfl-let-7j-3p#FMPERFLUM0193,pme-let-7j-3p#FMPOEMEXM0182			ola-let-7j#FMORYLATG0019	bdi-let-7j,cgo-let-7j,ema-let-7j,fru-let-7j,gac-let-7j#FMGASACUG0021,gmo-let-7j,pfl-let-7j#FMPERFLUG0022,pme-let-7j#FMPOEMEXG0021,tni-let-7j			3	2	3	2	4	1	20	11	9	18	112	29	27	18	46.9462	29.2646	71.364	27.1345	43.9773	11.3372	14.6638	8.93042	7.29135	12.2965	20.5685	31.5327	21.7881	19.6156	False
a211	TGAGGTAGTAGTTTGTGCTGTT	Yes	ola-let-7i-5p	aal-let-7i-5p,abu-let-7i,aca-let-7i-5p,aca-let-7i-5p#FMAMICALM0010,ame-let-7i-1-5p#FMAMEMELM0010,ami-let-7i-5p,bdi-let-7i-5p,bta-let-7i,cac-let-7i-5p#FMCHAACEM0008,ccr-let-7i,cgo-let-7i-5p,cgu-let-7i-5p,chi-let-7i-5p,cja-let-7i,cli-let-7i-5p,cpi-let-7i-5p,cpo-let-7i-5p,dno-let-7i-5p,dre-let-7i-1-5p#FMDANRERM0009,ema-let-7i-5p,fru-let-7i,gac-let-7i-5p#FMGASACUM0010,gga-let-7i,ggi-let-7i-5p,ggo-let…			ola-let-7i-1#FMORYLATG0017,ola-let-7i-2#FMORYLATG0018	aal-let-7i-1::AALO_1.0_LG11:33017352-33017449(+),aal-let-7i-2::AALO_1.0_LG17:4391006-4391103(+),abu-let-7i,aca-let-7i,aca-let-7i#FMAMICALG0013,aja-let-7i,ame-let-7i-1#FMAMEMELG0019,ami-let-7i,bdi-let-7i-1,bdi-let-7i-2,bta-let-7i,cac-let-7i-1#FMCHAACEG0018,cac-let-7i-2#FMCHAACEG0019,ccr-let-7i,cgo-let-7i-1,cgo-let-7i-2,cgr-let-7i,cgu-let-7i-1,cgu-let-7i-2,chi-let-7i,cja-let-7i,cli-let-7i,cpi-let-7…			131	119	71	126	152	163	2874	2278	2332	2786	25835	2190	2968	2124	2049.98	1741.24	1688.95	1709.47	1671.14	1847.97	2107.18	1849.41	1889.27	1903.23	4744.52	2381.26	2395.07	2314.64	False
a107	CTGCGCAAGCTACTGCCTTGC	No	ola-let-7i-1-3p	aal-let-7i-1-3p,aca-let-7i-3p,aca-let-7i-3p#FMAMICALM0203,aja-let-7i,ame-let-7i-1-3p#FMAMEMELM0228,ami-let-7i-3p,bdi-let-7i-1-3p,cgo-let-7i-1-3p,cgr-let-7i,chi-let-7i-3p,cli-let-7i-3p,cpi-let-7i-3p,cpo-let-7i-3p,dno-let-7i-3p,ema-let-7i-1-3p,gac-let-7i-1-3p#FMGASACUM0216,gmo-let-7i-3p,hal-let-7i-1-3p,hal-let-7i-2-3p,hsa-let-7i-3p,loc-let-7i-3p#FMLEPOCUM0195,mmu-let-7i-3p,ocu-let-7i-3p,oha-let-7i-…			ola-let-7i-1#FMORYLATG0017	aal-let-7i-1::AALO_1.0_LG11:33017352-33017449(+),abu-let-7i,aca-let-7i,aca-let-7i#FMAMICALG0013,aja-let-7i,ame-let-7i-1#FMAMEMELG0019,ami-let-7i,bdi-let-7i-1,bta-let-7i,cgo-let-7i-1,cgr-let-7i,chi-let-7i,cja-let-7i,cli-let-7i,cpi-let-7i,cpo-let-7i,dno-let-7i,ema-let-7i-1,fru-let-7i,gac-let-7i-1#FMGASACUG0019,gga-let-7i,ggo-let-7i,gmo-let-7i-1,hal-let-7i-1::Contig27___assem1:14886161-14886258(-),h…			0	1	0	0	1	0	6	6	7	13	47	4	8	7	0	14.6323	0	0	10.9943	0	4.39913	4.87114	5.67105	8.88082	8.63142	4.34933	6.45573	7.62827	False
a204	TGAGGTAGTAAGTTGTGTTGT	No	ola-let-7h-1-5p	aal-let-7h-5p,abu-let-7h,aca-let-7h-5p#FMAMICALM0009,ame-let-7h-5p#FMAMEMELM0009,bdi-let-7h-5p,cac-let-7h-5p#FMCHAACEM0007,cgo-let-7h-5p,cgu-let-7h-5p,dre-let-7h-1-5p#FMDANRERM0008,ema-let-7h-1-5p,fru-let-7h,gac-let-7h-1-5p#FMGASACUM0008,ggi-let-7h-5p,gmo-let-7h-5p,hal-let-7h-5p,ipu-let-7h,loc-let-7h-5p#FMLEPOCUM0008,mze-let-7h,nbr-let-7h,nco-let-7h-5p,oni-let-7h,pfl-let-7h-5p#FMPERFLUM0008,phy-l…			ola-let-7h-1#FMORYLATG0016	aal-let-7h-1::AALO_1.0_LG4:17594937-17595038(-),aal-let-7h-2::AALO_1.0_LG4:5621158-5621258(+),abu-let-7h,aca-let-7h#FMAMICALG0012,ame-let-7h-1#FMAMEMELG0017,ame-let-7h-2#FMAMEMELG0018,bdi-let-7h-1,bdi-let-7h-2,cac-let-7h-1#FMCHAACEG0016,cac-let-7h-2#FMCHAACEG0017,cgo-let-7h-1,cgo-let-7h-2,cgu-let-7h-1,cgu-let-7h-2,dre-let-7h-1#FMDANRERG0019,ema-let-7h-1,fru-let-7h,gac-let-7h-1#FMGASACUG0017,ggi-l…			40	42	17	51	47	56	444	293	225	529	5946	357	454	294	625.949	614.556	404.396	691.929	516.733	634.885	325.536	237.874	182.284	361.381	1091.97	388.178	366.362	320.387	False
a100	CTATACAACTTACTGCCTTCCT	Yes	ola-let-7h-1-3p	aal-let-7h-1-3p,aca-let-7h-3p#FMAMICALM0202,ame-let-7h-1-3p#FMAMEMELM0226,bdi-let-7h-1-3p,cac-let-7h-1-3p#FMCHAACEM0216,cgo-let-7h-1-3p,cgu-let-7h-1-3p,ema-let-7h-1-3p,gac-let-7h-1-3p#FMGASACUM0214,gmo-let-7h-3p,hal-let-7h-3p,nco-let-7h-1-3p,pfl-let-7h-1-3p#FMPERFLUM0190,pfl-let-7h-2-3p#FMPERFLUM0191,phy-let-7h-1-3p#FMPANHYPM0198,ssa-let-7h-3p			ola-let-7h-1#FMORYLATG0016	aal-let-7h-1::AALO_1.0_LG4:17594937-17595038(-),abu-let-7h,aca-let-7h#FMAMICALG0012,ame-let-7h-1#FMAMEMELG0017,bdi-let-7h-1,cac-let-7h-1#FMCHAACEG0016,cgo-let-7h-1,cgu-let-7h-1,ema-let-7h-1,fru-let-7h,gac-let-7h-1#FMGASACUG0017,gmo-let-7h-1,hal-let-7h-1::Contig52___assem1:1730984-1731084(-),hal-let-7h-2::Contig12___assem1:11649369-11649470(-),loc-let-7h#FMLEPOCUG0011,mze-let-7h,nbr-let-7h,nco-let…			0	1	0	5	0	1	6	12	2	11	41	6	10	16	0	14.6323	0	67.8362	0	11.3372	4.39913	9.74228	1.6203	7.51454	7.52953	6.524	8.06966	17.4361	False
a210	TGAGGTAGTAGTTTGTATAGTT	Yes	ola-let-7g-5p	aal-let-7g-5p,abu-let-7g,aca-let-7g,aca-let-7g-5p#FMAMICALM0008,ame-let-7g-5p#FMAMEMELM0008,ami-let-7g-5p,bdi-let-7g-5p,bta-let-7g,cac-let-7g-5p#FMCHAACEM0006,ccr-let-7g,cfa-let-7g,cgo-let-7g-5p,cgr-let-7g-5p,cgu-let-7g-5p,chi-let-7g-5p,cja-let-7g,cli-let-7g-5p,cpi-let-7g-5p,cpo-let-7g-5p,dma-let-7g,dno-let-7g-5p,dre-let-7g-5p#FMDANRERM0007,eca-let-7g,ema-let-7g-5p,fru-let-7g,gac-let-7g-5p#FMGASA…			ola-let-7g-1#FMORYLATG0014,ola-let-7g-2#FMORYLATG0015	aal-let-7g-1::AALO_1.0_LG4:5620878-5620978(+),aal-let-7g-2::AALO_1.0_LG4:17595341-17595441(-),abu-let-7g-1,abu-let-7g-2,aca-let-7g,aca-let-7g#FMAMICALG0011,ame-let-7g-1#FMAMEMELG0015,ame-let-7g-2#FMAMEMELG0016,ami-let-7g,bdi-let-7g-1,bdi-let-7g-2,bta-let-7g,cac-let-7g-1#FMCHAACEG0014,cac-let-7g-2#FMCHAACEG0015,ccr-let-7g,cfa-let-7g,cgo-let-7g-1,cgo-let-7g-2,cgr-let-7g,cgu-let-7g-1,cgu-let-7g-2,ch…			131	129	76	229	247	190	1404	829	486	1626	12204	1303	1590	1209	2049.98	1887.57	1807.89	3106.9	2715.6	2154.07	1029.4	673.029	393.733	1110.79	2241.23	1416.8	1283.08	1317.51	False
a104	CTATACAGTCTACTGTCTTTCT	Yes	ola-let-7g-2-3p	aca-let-7a-3p,ame-let-7g-1-3p#FMAMEMELM0225,bdi-let-7g-2-3p,cac-let-7g-2-3p#FMCHAACEM0215,cgo-let-7g-2-3p,cgu-let-7g-2-3p,cpo-let-7f-2-3p,dno-let-7f-2-3p,dre-let-7g-2-3p#FMDANRERM0251,ema-let-7g-2-3p,gac-let-7e-2/g-2-3p#FMGASACUM0211,ggi-let-7g-2-3p,gmo-let-7g-3p,hsa-let-7f-2-3p,mdo-let-7f-2-3p,mmu-let-7f-2-3p,nco-let-7g-2-3p,oan-let-7f-2-3p,ocu-let-7f-2-3p,pbv-let-7a-3p,pfl-let-7g-2-3p#FMPERFLUM…			ola-let-7e-2#FMORYLATG0013,ola-let-7g-2#FMORYLATG0015	aal-let-7g-1::AALO_1.0_LG4:5620878-5620978(+),aal-let-7g-2::AALO_1.0_LG4:17595341-17595441(-),abu-let-7g-1,aca-let-7a,ame-let-7g-1#FMAMEMELG0015,bdi-let-7g-2,bta-let-7f-2,cac-let-7g-2#FMCHAACEG0015,ccr-let-7g,cgo-let-7g-2,cgu-let-7g-2,cpi-let-7f-1,cpo-let-7f-2,dno-let-7f-2,dre-let-7g-2#FMDANRERG0018,ema-let-7g-2,fru-let-7g,gac-let-7e-2#FMGASACUG0013,gac-let-7g-2#FMGASACUG0016,ggi-let-7g-2,gmo-let…			4	0	1	2	1	1	14	17	5	35	130	34	42	37	62.5949	0	23.788	27.1345	10.9943	11.3372	10.2646	13.8016	4.05075	23.9099	23.8741	36.9693	33.8926	40.3209	False
a103	CTATACAGCCTACTGTCTTTCT	Yes	ola-let-7g-1-3p	ame-let-7a-1-3p#FMAMEMELM0215,bdi-let-7g-1-3p,cgo-let-7g-1-3p,dre-let-7g-1-3p#FMDANRERM0250,ema-let-7g-1-3p,gac-let-7g-1-3p#FMGASACUM0213,pfl-let-7g-1-3p#FMPERFLUM0188,phy-let-7a-1-3p#FMPANHYPM0187,pme-let-7g-1-3p#FMPOEMEXM0178			ola-let-7g-1#FMORYLATG0014	abu-let-7g-2,ame-let-7a-1#FMAMEMELG0001,bdi-let-7g-1,cgo-let-7g-1,dre-let-7g-1#FMDANRERG0017,ema-let-7g-1,gac-let-7g-1#FMGASACUG0015,ipu-let-7g-1,mze-let-7g-2,nbr-let-7g-2,oni-let-7g-2,pfl-let-7g-1#FMPERFLUG0016,phy-let-7a-1#FMPANHYPG0001,pme-let-7g-1#FMPOEMEXG0016,pny-let-7g-2			0	0	0	0	0	0	0	1	0	0	4	0	2	1	0	0	0	0	0	0	0	0.811856	0	0	0.734589	0	1.61393	1.08975	False
a205	TGAGGTAGTAGATTGAATAGTT	Yes	ola-let-7e-5p	aal-let-7e-5p,abu-let-7e,aca-let-7e-5p,aca-let-7e-5p#FMAMICALM0006,ame-let-7e-2-5p#FMAMEMELM0006,ami-let-7e-5p,bdi-let-7e-5p,cac-let-7e-5p#FMCHAACEM0005,cgo-let-7e-5p,cgu-let-7e-5p,cli-let-7e-5p,cpi-let-7e-5p,dre-let-7e-5p#FMDANRERM0005,ema-let-7e-5p,fru-let-7e,gac-let-7e-5p#FMGASACUM0005,gga-let-7k-5p,ggi-let-7e-5p,gmo-let-7e-5p,hal-let-7e-5p,ipu-let-7e,loc-let-7e-5p#FMLEPOCUM0005,mze-let-7e,nbr…			ola-let-7e-1#FMORYLATG0012,ola-let-7e-2#FMORYLATG0013	aal-let-7e-1::AALO_1.0_LG10:22871787-22871877(-),aal-let-7e-2::AALO_1.0_LG4:13067804-13067896(+),abu-let-7e,aca-let-7e,aca-let-7e#FMAMICALG0009,ame-let-7e-2#FMAMEMELG0013,ami-let-7e,bdi-let-7e-1,bdi-let-7e-2,cac-let-7e-1#FMCHAACEG0012,cac-let-7e-2#FMCHAACEG0013,cgo-let-7e-1,cgo-let-7e-2,cgu-let-7e-1,cgu-let-7e-2,cli-let-7e,cpi-let-7e,dre-let-7e-1#FMDANRERG0014,dre-let-7e-2#FMDANRERG0015,ema-let-7…			644	626	488	846	998	908	13105	10582	12560	10925	74239	7619	10323	6532	10077.8	9159.81	11608.5	11477.9	10972.3	10294.2	9608.43	8591.06	10175.5	7463.31	13633.8	8284.39	8330.31	7118.27	False
a102	CTATACAATCTACTGTCTTTCC	No	ola-let-7e-1-3p	aal-let-7e-1-3p,aca-let-7a-3-3p,aca-let-7e-3p,aca-let-7e-3p#FMAMICALM0199,bta-let-7a-3p,cgo-let-7e-3p,cgr-let-7c-2,chi-let-7a-3p,cli-let-7a-3p,cli-let-7e-3p,cpo-let-7a-3p,dno-let-7a-3p,dre-let-7e-3p#FMDANRERM0248,ema-let-7e-3p,gac-let-7e-1-3p#FMGASACUM0210,gga-let-7a-3p,gga-let-7k-3p,ggi-let-7e-3p,gmo-let-7e-3p,hsa-let-7a-3p,mml-let-7a-3p,mmu-let-7a-1-3p,mmu-let-7c-2-3p,nco-let-7e-3p,oan-let-7e-3…			ola-let-7e-1#FMORYLATG0012	aal-let-7e-1::AALO_1.0_LG10:22871787-22871877(-),abu-let-7e,aca-let-7a-3,aca-let-7e,aca-let-7e#FMAMICALG0009,aca-let-7f-1,ame-let-7e-2#FMAMEMELG0013,ami-let-7a-1,ami-let-7a-3,ami-let-7e,bdi-let-7e-1,bdi-let-7e-2,bta-let-7a-1,bta-let-7a-3,cac-let-7e-1#FMCHAACEG0012,cac-let-7e-2#FMCHAACEG0013,cfa-let-7a-1,cgo-let-7e-1,cgo-let-7e-2,cgr-let-7a-1,cgr-let-7c-2,cgu-let-7e-1,cgu-let-7e-2,chi-let-7a,cli-l…			0	2	0	0	0	1	7	5	1	5	41	8	6	11	0	29.2646	0	0	0	11.3372	5.13232	4.05928	0.81015	3.4157	7.52953	8.69867	4.84179	11.9873	False
a213	TGAGGTAGTTGGTTGTATGGTT	Yes	ola-let-7d-5p	aal-let-7d-5p,abu-let-7d,aca-let-7d-5p#FMAMICALM0004,ame-let-7d-5p#FMAMEMELM0005,bdi-let-7d-5p,cac-let-7d-5p#FMCHAACEM0004,cgo-let-7d-5p,cgu-let-7d-5p,cin-let-7d-5p,cin-let-7e,csa-let-7d,dre-let-7d-5p#FMDANRERM0004,ema-let-7d-5p,fru-let-7d,gac-let-7d-5p#FMGASACUM0004,ggi-let-7d-5p,gmo-let-7d-5p,hal-let-7d-1-5p,ipu-let-7d,loc-let-7d-5p#FMLEPOCUM0004,mze-let-7d,nbr-let-7d,nco-let-7d-5p,oni-let-7d,p…			ola-let-7d-1#FMORYLATG0010,ola-let-7d-2#FMORYLATG0011	aal-let-7d-1::AALO_1.0_LG13:7059711-7059799(+),aal-let-7d-2::AALO_1.0_LG20:9358306-9358394(-),abu-let-7d-1,abu-let-7d-2,aca-let-7d#FMAMICALG0007,ame-let-7d-1#FMAMEMELG0011,ame-let-7d-2#FMAMEMELG0012,bdi-let-7d-1,bdi-let-7d-2,cac-let-7d-1#FMCHAACEG0010,cac-let-7d-2#FMCHAACEG0011,cgo-let-7d-1,cgo-let-7d-2,cgu-let-7d-1,cgu-let-7d-2,cin-let-7d,cin-let-7e,csa-let-7d,dre-let-7d-1#FMDANRERG0012,dre-let-…			839	1458	624	1307	1587	1666	7075	5938	5815	6265	48759	4192	5506	3347	13129.3	21333.9	14843.7	17732.4	17448	18887.8	5187.31	4820.8	4711.02	4279.87	8954.45	4558.1	4443.15	3647.4	False
a110	GTTAACTGTACAACCTTCTAGC	No	ola-let-7c/d-3p	aal-let-7a-2/d-3p,aca-let-7c-1-3p,aca-let-7c-3p#FMAMICALM0197,ame-let-7c-3p#FMAMEMELM0221,ami-let-7c-3p,bdi-let-7c-2/d-3p,cac-let-7c-2/d-2-3p#FMCHAACEM0211,cgo-let-7c-2-3p,cgo-let-7d-3p,cgr-let-7c,cgu-let-7c-2/d-2-3p,chi-let-7c-3p,cli-let-7c-3p,cpi-let-7c-3p,cpo-let-7c-3p,dno-let-7c-3p,dre-let-7c/d-3p#FMDANRERM0247,ema-let-7c-2-3p,gac-let-7c-2/d-3p#FMGASACUM0209,gga-let-7c-3p,ggi-let-7c-2/d-2-3p,…			ola-let-7c-2#FMORYLATG0009,ola-let-7d-1#FMORYLATG0010,ola-let-7d-2#FMORYLATG0011	aal-let-7a-2::AALO_1.0_LG15:3098990-3099075(+),aal-let-7d-1::AALO_1.0_LG13:7059711-7059799(+),aal-let-7d-2::AALO_1.0_LG20:9358306-9358394(-),abu-let-7c,abu-let-7d-1,abu-let-7d-2,aca-let-7c#FMAMICALG0006,aca-let-7c-1,ame-let-7c-1#FMAMEMELG0010,ame-let-7c-2#FMAMEMELG0009,ami-let-7c-1,bdi-let-7c-2,bdi-let-7d-1,bdi-let-7d-2,bta-let-7c,cac-let-7c-2#FMCHAACEG0009,cac-let-7d-2#FMCHAACEG0011,cfa-let-7c,c…			3	2	5	5	8	9	57	29	24	43	185	30	46	39	46.9462	29.2646	118.94	67.8362	87.9546	102.035	41.7917	23.5438	19.4436	29.375	33.9747	32.62	37.1204	42.5004	False
a208	TGAGGTAGTAGGTTGTATGGTT	Yes	ola-let-7c-2-5p	aal-let-7a-2/c-5p,abu-let-7c,aca-let-7c-5p,aca-let-7c-5p#FMAMICALM0003,ame-let-7c-5p#FMAMEMELM0004,ami-let-7c-5p,bdi-let-7c-2-5p,bta-let-7c,cac-let-7c-2-5p#FMCHAACEM0003,cfa-let-7c,cgo-let-7c-2-5p,cgu-let-7c-2-5p,chi-let-7c-5p,cja-let-7c,cli-let-7c-5p,cpi-let-7c-5p,cpo-let-7c-5p,dma-let-7c,dno-let-7c-5p,dre-let-7c-5p#FMDANRERM0003,eca-let-7c,efu-let-7c,ema-let-7c-2-5p,gac-let-7c-2-5p#FMGASACUM000…			ola-let-7c-2#FMORYLATG0009	aal-let-7a-2::AALO_1.0_LG15:3098990-3099075(+),aal-let-7c-2::AALO_1.0_LG2:38206490-38206590(+),abu-let-7c,aca-let-7c#FMAMICALG0006,aca-let-7c-1,aca-let-7c-2,aca-let-7c-3,ame-let-7c-1#FMAMEMELG0010,ame-let-7c-2#FMAMEMELG0009,ami-let-7c-1,ami-let-7c-2,bdi-let-7c-2,bta-let-7c,cac-let-7c-2#FMCHAACEG0009,cfa-let-7c,cgo-let-7c-2,cgr-let-7c-1,cgr-let-7c-2,cgu-let-7c-2,chi-let-7c,cja-let-7c,cli-let-7c,cp…			339	534	229	435	547	546	2233	1665	1080	2432	14950	1590	2128	1472	5304.92	7813.64	5447.45	5901.75	6013.9	6190.13	1637.21	1351.74	874.962	1661.4	2745.52	1728.86	1717.22	1604.12	False
a209	TGAGGTAGTAGGTTGTGTGGTT	Yes	ola-let-7b-5p	aal-let-7b-5p,abu-let-7b,aca-let-7b-5p,aca-let-7b-5p#FMAMICALM0002,ame-let-7a-1-5p#FMAMEMELM0001,ame-let-7b-5p#FMAMEMELM0003,ami-let-7b-5p,bdi-let-7b-5p,bta-let-7b,cac-let-7b-5p#FMCHAACEM0002,ccr-let-7b,cfa-let-7b,cgo-let-7b-5p,cgr-let-7b,cgu-let-7b-5p,chi-let-7b-5p,cja-let-7b,cpi-let-7b-5p,cpo-let-7b-5p,dma-let-7b,dno-let-7b-5p,dre-let-7b-5p#FMDANRERM0002,ema-let-7b-5p,fru-let-7b,gac-let-7b-5p#F…			ola-let-7b-1#FMORYLATG0007,ola-let-7b-2#FMORYLATG0008	aal-let-7b-1::AALO_1.0_LG17:4269094-4269188(-),aal-let-7b-2::AALO_1.0_LG11:32667793-32667887(-),abu-let-7b-1,aca-let-7b,aca-let-7b#FMAMICALG0005,ame-let-7a-1#FMAMEMELG0001,ame-let-7b-1#FMAMEMELG0007,ame-let-7b-2#FMAMEMELG0008,ami-let-7b,bdi-let-7b-1,bdi-let-7b-2,bta-let-7b,cac-let-7b-1#FMCHAACEG0007,cac-let-7b-2#FMCHAACEG0008,ccr-let-7b,cfa-let-7b,cgo-let-7b-1,cgo-let-7b-2,cgr-let-7b,cgu-let-7b-1…			875	1546	649	1375	1420	1794	4410	3100	1944	3898	53040	3570	4696	2757	13692.6	22621.5	15438.4	18654.9	15611.9	20339	3233.36	2516.75	1574.93	2662.88	9740.64	3881.78	3789.51	3004.45	False
a99	CTATACAACCTACTGCCTTCCC	No	ola-let-7b-3p	aal-let-7b-3p,aca-let-7b-3p,aca-let-7b-3p#FMAMICALM0196,ame-let-7b-3p#FMAMEMELM0220,ami-let-7b-3p,bdi-let-7b-3p,chi-let-7b-3p,cli-let-7b-3p,cpo-let-7b-3p,dno-let-7b-3p,dre-let-7b-3p#FMDANRERM0246,ema-let-7b-3p,hal-let-7b-3p,hsa-let-7b-3p,loc-let-7b-3p#FMLEPOCUM0188,mml-let-7b-3p,mmu-let-7b-3p,oha-let-7b-3p,pbv-let-7b-3p,pfl-let-7b-3p#FMPERFLUM0186,phy-let-7b-3p#FMPANHYPM0192,pme-let-7b-3p#FMPOEME…			ola-let-7b-1#FMORYLATG0007,ola-let-7b-2#FMORYLATG0008	aal-let-7b-1::AALO_1.0_LG17:4269094-4269188(-),aal-let-7b-2::AALO_1.0_LG11:32667793-32667887(-),abu-let-7b-1,aca-let-7b,aca-let-7b#FMAMICALG0005,ame-let-7b-1#FMAMEMELG0007,ame-let-7b-2#FMAMEMELG0008,ami-let-7b,bdi-let-7b-1,bdi-let-7b-2,bta-let-7b,ccr-let-7b,cfa-let-7b,cgr-let-7b,chi-let-7b,cja-let-7b,cli-let-7b,cpi-let-7b,cpo-let-7b,dma-let-7b,dno-let-7b,dre-let-7b-1#FMDANRERG0008,dre-let-7b-2#FM…			5	3	2	6	5	7	23	21	14	21	154	27	31	26	78.2436	43.8969	47.576	81.4034	54.9716	79.3606	16.8633	17.049	11.3421	14.3459	28.2817	29.358	25.0159	28.3336	False
a105	CTATACAGTCTATTGCCTTCC	Yes	ola-let-7a-5-3p	aal-let-7a-5-3p,aal-let-7a-6-3p,aca-let-7a-2-3p,aca-let-7a-5/6-3p#FMAMICALM0195,ame-let-7a-6-3p#FMAMEMELM0219,bdi-let-7a-5-3p,cac-let-7a-5-3p#FMCHAACEM0206,cgu-let-7a-5-3p,cli-let-7a-4-3p,cpi-let-7a-4-3p,dre-let-7a-5-3p#FMDANRERM0244,dre-let-7a-6-3p#FMDANRERM0245,ema-let-7a-5-3p,gac-let-7a-5-3p#FMGASACUM0205,gga-let-7j-3p,ggi-let-7a-5-3p,gmo-let-7a-5-3p,hal-let-7a-5/6-3p,loc-let-7a-5/6-3p#FMLEPOC…			ola-let-7a-5#FMORYLATG0004	aal-let-7a-5::AALO_1.0_LG10:22869619-22869715(-),aal-let-7a-6::AALO_1.0_LG4:13068122-13068222(+),abu-let-7a-3,aca-let-7a-2,aca-let-7a-5/6#FMAMICALG0004,ame-let-7a-6#FMAMEMELG0005,ami-let-7a-4,bdi-let-7a-5,cac-let-7a-5#FMCHAACEG0004,cgu-let-7a-5,cli-let-7a-4,cpi-let-7a-4,dre-let-7a-5#FMDANRERG0005,dre-let-7a-6#FMDANRERG0006,ema-let-7a-5,fru-let-7a-3,gac-let-7a-5#FMGASACUG0004,gga-let-7j,ggi-let-7a…			0	1	1	4	4	3	25	12	12	22	160	26	35	22	0	14.6323	23.788	54.2689	43.9773	34.0117	18.3297	9.74228	9.72179	15.0291	29.3835	28.2707	28.2438	23.9746	False
a112	CTGTACAGCCTCCTAGCTTTCC	Yes	ola-let-7a-4-3p	aal-let-7a-4-3p,aca-let-7c-2-3p,ame-let-7a-4-3p#FMAMEMELM0218,ami-let-7c-2-3p,bdi-let-7a-4-3p,cgo-let-7a-4-3p,cgr-let-7a-2,cpi-let-7c-2-3p,cpo-let-7a-2-3p,dno-let-7c-2-3p,dre-let-7a-4-3p#FMDANRERM0243,ema-let-7a-4-3p,gac-let-7a-4-3p#FMGASACUM0204,ggi-let-7a-4-3p,hal-let-7a-2/4-3p,hsa-let-7a-2-3p,mdo-let-7a-3p,mml-let-7a-2-3p,oha-let-7c-1-3p,pal-let-7a-2-3p,phy-let-7a-4-3p#FMPANHYPM0190,pme-let-7a…			ola-let-7a-4#FMORYLATG0003	aal-let-7a-4::AALO_1.0_LG2:6775190-6775276(+),abu-let-7a-5,aca-let-7c-2,ame-let-7a-4#FMAMEMELG0004,ami-let-7c-2,bdi-let-7a-4,bta-let-7a-2,cac-let-7a-4#FMCHAACEG0003,ccr-let-7a,cfa-let-7a-2,cgo-let-7a-4,cgr-let-7a-2,cgu-let-7a-4,cja-let-7a-1,cpi-let-7c-2,cpo-let-7a-2,dma-let-7a-2,dno-let-7c-2,dre-let-7a-4#FMDANRERG0004,eca-let-7a,ema-let-7a-4,fru-let-7a-1,gac-let-7a-4#FMGASACUG0003,ggi-let-7a-4,ha…			1	0	1	1	0	0	4	5	1	0	10	2	4	1	15.6487	0	23.788	13.5672	0	0	2.93275	4.05928	0.81015	0	1.83647	2.17467	3.22786	1.08975	False
a101	CTATACAACTTACTGTCTTTCC	Yes	ola-let-7a-3/7-3p	aal-let-7a-3/7-3p,ame-let-7a-3/7-3p#FMAMEMELM0217,bdi-let-7a-3/7-3p,cac-let-7a-7-3p#FMCHAACEM0208,cgo-let-7a-7-3p,cgu-let-7a-7-3p,dre-let-7a-3/7-3p#FMDANRERM0242,ema-let-7a-3/7-3p,gac-let-7a-3/7-3p#FMGASACUM0203,ggi-let-7a-7-3p,gmo-let-7a-3-3p,hal-let-7a-3/7-3p,nco-let-7a-7-3p,pfl-let-7a-3/7-3p#FMPERFLUM0183,phy-let-7a-3/7-3p#FMPANHYPM0189,pme-let-7a-3/7-3p#FMPOEMEXM0172,ssa-let-7a-3-3p			ola-let-7a-3#FMORYLATG0002,ola-let-7a-7#FMORYLATG0006	aal-let-7a-3::AALO_1.0_LG17:4269598-4269690(-),aal-let-7a-7::AALO_1.0_LG11:32668257-32668349(-),abu-let-7a-2,ame-let-7a-3#FMAMEMELG0003,ame-let-7a-7#FMAMEMELG0006,bdi-let-7a-3,bdi-let-7a-7,cac-let-7a-7#FMCHAACEG0006,cgo-let-7a-7,cgu-let-7a-7,dre-let-7a-3#FMDANRERG0003,dre-let-7a-7#FMDANRERG0007,ema-let-7a-3,ema-let-7a-7,fru-let-7a-2,gac-let-7a-3#FMGASACUG0002,gac-let-7a-7#FMGASACUG0006,ggi-let-7a…			4	1	3	6	7	3	25	10	5	33	100	22	26	25	62.5949	14.6323	71.364	81.4034	76.9603	34.0117	18.3297	8.11856	4.05075	22.5436	18.3647	23.9213	20.9811	27.2438	False
a206	TGAGGTAGTAGGTTGTAT	Multiple	ola-let-7a-3/4/5/6/7-5p	aal-let-7a-2/c-5p,aal-let-7a-5p,abu-let-7a,abu-let-7c,aca-let-7a-5p,aca-let-7a-5p#FMAMICALM0001,aca-let-7c-5p,aca-let-7c-5p#FMAMICALM0003,ame-let-7a-5p#FMAMEMELM0002,ame-let-7c-5p#FMAMEMELM0004,ami-let-7a-5p,ami-let-7c-5p,bbe-let-7a-5p,bdi-let-7a-5p,bdi-let-7c-2-5p,bfl-let-7a-5p,bta-let-7a-5p,bta-let-7c,cac-let-7a-5p#FMCHAACEM0001,cac-let-7c-2-5p#FMCHAACEM0003,ccr-let-7a,cfa-let-7a,cfa-let-7c,cgo…			ola-let-7a-3#FMORYLATG0002,ola-let-7a-4#FMORYLATG0003,ola-let-7a-5#FMORYLATG0004,ola-let-7a-6#FMORYLATG0005,ola-let-7a-7#FMORYLATG0006,ola-let-7c-2#FMORYLATG0009	aal-let-7a-1::AALO_1.0_LG10:19179646-19179735(+),aal-let-7a-2::AALO_1.0_LG15:3098990-3099075(+),aal-let-7a-3::AALO_1.0_LG17:4269598-4269690(-),aal-let-7a-4::AALO_1.0_LG2:6775190-6775276(+),aal-let-7a-5::AALO_1.0_LG10:22869619-22869715(-),aal-let-7a-6::AALO_1.0_LG4:13068122-13068222(+),aal-let-7a-7::AALO_1.0_LG11:32668257-32668349(-),aal-let-7c-2::AALO_1.0_LG2:38206490-38206590(+),abu-let-7a-1,abu…			68	94	66	82	129	143	1147	873	688	1281	6228	877	1279	759	1064.11	1375.44	1570.01	1112.51	1418.27	1621.22	840.967	708.751	557.383	875.103	1143.75	953.592	1032.11	827.123	False
a207	TGAGGTAGTAGGTTGTATAGTT	Multiple	ola-let-7a-2-5p	aal-let-7a-5p,abu-let-7a,aca-let-7a-5p,aca-let-7a-5p#FMAMICALM0001,ame-let-7a-5p#FMAMEMELM0002,ami-let-7a-5p,bbe-let-7a-5p,bdi-let-7a-5p,bfl-let-7a-5p,bta-let-7a-5p,bta-let-7e,cac-let-7a-5p#FMCHAACEM0001,ccr-let-7a,cfa-let-7a,cfa-let-7e,cgo-let-7a-5p,cgr-let-7a,cgu-let-7a-5p,chi-let-7a-5p,chi-let-7e-5p,cja-let-7a,cja-let-7e,cli-let-7a-5p,cpi-let-7a-5p,cpo-let-7a-5p,cpo-let-7e-5p,dma-let-7a,dno-le…			ola-let-7a-2#FMORYLATG0001,ola-let-7a-3#FMORYLATG0002,ola-let-7a-4#FMORYLATG0003,ola-let-7a-5#FMORYLATG0004,ola-let-7a-6#FMORYLATG0005,ola-let-7a-7#FMORYLATG0006	aal-let-7a-1::AALO_1.0_LG10:19179646-19179735(+),aal-let-7a-3::AALO_1.0_LG17:4269598-4269690(-),aal-let-7a-4::AALO_1.0_LG2:6775190-6775276(+),aal-let-7a-5::AALO_1.0_LG10:22869619-22869715(-),aal-let-7a-6::AALO_1.0_LG4:13068122-13068222(+),aal-let-7a-7::AALO_1.0_LG11:32668257-32668349(-),aal-let-7c-2::AALO_1.0_LG2:38206490-38206590(+),abu-let-7a-1,abu-let-7a-2,abu-let-7a-3,abu-let-7a-4,abu-let-7a-…			1842	2875	1095	3139	3190	3470	18888	10854	7133	20869	182704	16543	21620	14429	28824.9	42067.8	26047.9	42587.5	35071.9	39340.2	13848.5	8811.89	5778.8	14256.5	33553.1	17987.8	17446.6	15724	False
a212	TGAGGTAGTGGGTTGTA	No	ola-let-7a-2-5p	odi-let-7d			ola-let-7a-2#FMORYLATG0001	odi-let-7d			0	0	0	0	1	0	3	5	6	0	15	1	12	0	0	0	0	0	10.9943	0	2.19957	4.05928	4.8609	0	2.75471	1.08733	9.68359	0	False
a295	TGAGGTAGTAGGTTGTATAGTTCC	Reverse	ola-let-7a-2-5p		ola-let-7a-2-5p#FMORYLATM0001,ola-let-7a-3/4/5/6/7-5p#FMORYLATM0002	aal-let-7a-5p,abu-let-7a,aca-let-7a-5p,aca-let-7a-5p#FMAMICALM0001,ame-let-7a-5p#FMAMEMELM0002,ami-let-7a-5p,bbe-let-7a-5p,bdi-let-7a-5p,bfl-let-7a-5p,bta-let-7a-5p,cac-let-7a-5p#FMCHAACEM0001,ccr-let-7a,cfa-let-7a,cgo-let-7a-5p,cgr-let-7a,cgu-let-7a-5p,chi-let-7a-5p,cja-let-7a,cli-let-7a-5p,cpi-let-7a-5p,cpo-let-7a-5p,dma-let-7a,dno-let-7a-5p,dre-let-7a-5p#FMDANRERM0001,eca-let-7a,ema-let-7a-5p,…					0	1	0	1	2	0	7	1	2	3	40	1	6	2	0	14.6323	0	13.5672	21.9887	0	5.13232	0.811856	1.6203	2.04942	7.34589	1.08733	4.84179	2.17951	False
a296	TGAGGTAGTTGGTTGTATGGTTCA	Reverse	ola-let-7b-5p		ola-let-7b-5p#FMORYLATM0003,ola-let-7d-5p#FMORYLATM0005	aal-let-7b-5p,aal-let-7d-5p,abu-let-7b,abu-let-7d,aca-let-7b-5p,aca-let-7b-5p#FMAMICALM0002,aca-let-7d-5p#FMAMICALM0004,ame-let-7b-5p#FMAMEMELM0003,ame-let-7d-5p#FMAMEMELM0005,ami-let-7b-5p,bdi-let-7b-5p,bdi-let-7d-5p,bta-let-7b,cac-let-7b-5p#FMCHAACEM0002,cac-let-7d-5p#FMCHAACEM0004,ccr-let-7b,cfa-let-7b,cgo-let-7b-5p,cgo-let-7d-5p,cgr-let-7b,cgu-let-7b-5p,cgu-let-7d-5p,chi-let-7b-5p,cja-let-7b,…					0	3	0	0	2	0	1	2	0	0	4	0	0	0	0	43.8969	0	0	21.9887	0	0.733188	1.62371	0	0	0.734589	0	0	0	False
a289	AACCCGTAGATCCGAACTTGTGATT	Reverse	ola-miR-100-5p		ola-miR-100-5p#FMORYLATM0011,ola-miR-99a-5p#FMORYLATM0209	aal-miR-100-5p,aal-miR-99a-5p,abu-miR-100,abu-miR-99b,aca-miR-100,aca-miR-100-5p#FMAMICALM0012,aca-miR-99-5p#FMAMICALM0190,aca-miR-99a-5p,age-miR-100,ame-miR-100-5p#FMAMEMELM0013,ame-miR-99-5p#FMAMEMELM0212,ami-miR-100-5p,ami-miR-99a-5p,bbe-miR-100-5p,bdi-miR-100-5p,bdi-miR-99a-5p,bta-miR-100,bta-miR-99a-5p,cac-miR-100-5p#FMCHAACEM0010,cac-miR-99a-5p#FMCHAACEM0201,ccr-miR-100,ccr-miR-99,cfa-miR-9…		aca-mir-100,oha-mir-100,pbv-mir-100,tgu-mir-100-1,tgu-mir-100-2			1	1	0	0	2	1	27	11	15	14	86	12	23	10	15.6487	14.6323	0	0	21.9887	11.3372	19.7961	8.93042	12.1522	9.56397	15.7937	13.048	18.5602	10.8975	False
a294	TCCCTGAGACCCTTAACCTGTGAT	Reverse	ola-miR-125a-1-5p		ola-miR-125a-1-5p#FMORYLATM0030	aal-miR-125a-5p,abu-miR-125a,aca-miR-125a-5p,aca-miR-125a-5p#FMAMICALM0030,ame-miR-125a-5p#FMAMEMELM0029,bdi-miR-125a-5p,cac-miR-125a-5p#FMCHAACEM0029,cgo-miR-125a-5p,cgu-miR-125a-5p,cpi-miR-125a-5p,dre-miR-125a-5p#FMDANRERM0030,ema-miR-125a-5p,fru-miR-125a,gac-miR-125a-5p#FMGASACUM0027,ggi-miR-125a-5p,gmo-miR-125a-5p,hal-miR-125a-1-5p,ipu-miR-125a,loc-miR-125a-5p#FMLEPOCUM0029,mze-miR-125a,nbr-m…		aal-mir-125a-2::AALO_1.0_LG20:9347255-9347332(-),abu-mir-125a-1,ame-mir-125a-1#FMAMEMELG0047,ame-mir-125a-2#FMAMEMELG0048,bdi-mir-125a-2,cac-mir-125a-2#FMCHAACEG0049,cgo-mir-125a-2,cgu-mir-125a-2,dre-mir-125a-2#FMDANRERG0048,ema-mir-125a-2,fru-mir-125a,gac-mir-125a-2#FMGASACUG0041,ggi-mir-125a-2,gmo-mir-125a-1,ipu-mir-125a-2,mze-mir-125a-1,nbr-mir-125a-1,nco-mir-125a-2,oni-mir-125a-1,pfl-mir-125a…			3	0	0	2	1	2	7	6	1	14	49	8	14	7	46.9462	0	0	27.1345	10.9943	22.6745	5.13232	4.87114	0.81015	9.56397	8.99871	8.69867	11.2975	7.62827	False
a293	TCAGTGCATGACAGAACTTTG	Reverse	ola-miR-148a-3p	aca-miR-148b-3p,aca-miR-152b-3p#FMAMICALM0254,ami-miR-148b-3p,bta-miR-148b,cfa-miR-148b,cgr-miR-148b-3p,chi-miR-148b-3p,cja-miR-148b,cpi-miR-148b-3p,cpo-miR-148b-3p,dma-miR-148b,dno-miR-148b-3p,dre-miR-152a-3p#FMDANRERM0308,eca-miR-148b-3p,efu-miR-148,ggo-miR-148b,hsa-miR-148b-3p,ipu-miR-152,loc-miR-152b-3p#FMLEPOCUM0245,mml-miR-148b-3p,mmr-miR-148b,mmu-miR-148b-3p,nle-miR-148b,ocu-miR-148b-3p,og…	ola-miR-148a-3p#FMORYLATM0274,ola-miR-152a-3p#FMORYLATM0276			aal-mir-152a::AALO_1.0_LG6:4250849-4250927(-),aca-mir-148b,aca-mir-152b#FMAMICALG0075,ami-mir-148b,bta-mir-148b,cfa-mir-148b,cgr-mir-148b,chi-mir-148b,cja-mir-148b,cpi-mir-148b,cpo-mir-148b,dma-mir-148b,dno-mir-148b,dre-mir-152a#FMDANRERG0095,eca-mir-148b,efu-mir-148,gac-mir-152a#FMGASACUG0083,ggo-mir-148b,hsa-mir-148b,ipu-mir-152,loc-mir-152a#FMLEPOCUG0072,loc-mir-152b#FMLEPOCUG0073,mml-mir-148b…			0	1	2	4	1	2	20	27	27	27	187	22	21	21	0	14.6323	47.576	54.2689	10.9943	22.6745	14.6638	21.9201	21.874	18.4448	34.342	23.9213	16.9463	22.8848	False
a291	GGCTGCAACACAGGACATGGGT	Reverse	ola-miR-187-5p		ola-miR-187-5p#FMORYLATM0080	aal-miR-187-5p,aca-miR-187-5p#FMAMICALM0077,ame-miR-187-5p#FMAMEMELM0080,bdi-miR-187-5p,cac-miR-187-5p#FMCHAACEM0076,cgo-miR-187-5p,cgu-miR-187-5p,dre-miR-187-5p#FMDANRERM0087,ema-miR-187-5p,ggi-miR-187-5p,nco-miR-187-5p,pfl-miR-187-5p#FMPERFLUM0070,phy-miR-187-5p#FMPANHYPM0077	ola-mir-187#FMORYLATG0117	abu-mir-187-1,bdi-mir-187,cac-mir-187#FMCHAACEG0121,cgo-mir-187,cgu-mir-187,ema-mir-187,fru-mir-187,ggi-mir-187,hhi-mir-187,mze-mir-187-1,nbr-mir-187,nco-mir-187,oni-mir-187,pfl-mir-187#FMPERFLUG0124,pme-mir-187#FMPOEMEXG0124,pny-mir-187,tni-mir-187			0	0	0	0	0	0	0	0	0	0	4	1	0	0	0	0	0	0	0	0	0	0	0	0	0.734589	1.08733	0	0	False
a297	TGTGCAAATCTATGCAAAACTGAT	Reverse	ola-miR-19a-1-3p	xla-miR-19a-3p	ola-miR-19a-1-3p#FMORYLATM0311		ola-mir-19a-1#FMORYLATG0135	aal-mir-19a-1::AALO_1.0_LG23:22923146-22923246(-),aal-mir-19a-2::AALO_1.0_LG3:20501686-20501786(+),aca-mir-19a,aca-mir-19a#FMAMICALG0110,age-mir-19a,ami-mir-19a,bdi-mir-19a-1,bdi-mir-19a-2,bta-mir-19a,cac-mir-19a-1#FMCHAACEG0141,cac-mir-19a-2#FMCHAACEG0142,cgo-mir-19a-1,cgo-mir-19a-2,cgr-mir-19a,cgu-mir-19a-1,cgu-mir-19a-2,chi-mir-19a,cli-mir-19a,cpi-mir-19a,dre-mir-19a-1#FMDANRERG0146,dre-mir-19…			1	1	1	2	2	0	7	3	1	7	16	3	2	3	15.6487	14.6323	23.788	27.1345	21.9887	0	5.13232	2.43557	0.81015	4.78198	2.93835	3.262	1.61393	3.26926	False
a298	TTCACAGTGGCTAAGTTCTGCTC	Reverse	ola-miR-27b-3p		ola-miR-27b-3p#FMORYLATM0362,ola-miR-27c-3p#FMORYLATM0363	aal-miR-27b-3p,abu-miR-27b,aca-miR-27b/d-3p#FMAMICALM0323,aca-miR-27c-3p#FMAMICALM0324,ame-miR-27c-3p#FMAMEMELM0365,ame-miR-27e-1-3p#FMAMEMELM0366,ami-miR-27b-3p,bdi-miR-27b/d-3p,bdi-miR-27c-3p,bta-miR-27b,cac-miR-27c-3p#FMCHAACEM0348,cfa-miR-27b,cgr-miR-27b-3p,cgu-miR-27c-3p,chi-miR-27b-3p,cja-miR-27b,cli-miR-27b-3p,cpi-miR-27b-3p,cpo-miR-27b-3p,dma-miR-27b,dno-miR-27b-3p,dre-miR-27b-3p#FMDANRER…					1	0	0	3	4	3	14	8	8	15	67	8	15	19	15.6487	0	0	40.7017	43.9773	34.0117	10.2646	6.49485	6.4812	10.2471	12.3044	8.69867	12.1045	20.7053	False
a290	CTTTCAGTCGGATGTTTGCAGCCA	Reverse	ola-miR-30e-2-3p		ola-miR-30e-2-3p#FMORYLATM0377	aal-miR-30e-3p,abu-miR-30a-3p,aca-miR-30a-3p,aca-miR-30e-3p#FMAMICALM0334,ame-miR-30e-1-3p#FMAMEMELM0376,ami-miR-30a-3p,bdi-miR-30e-3p,cac-miR-30e-3p#FMCHAACEM0362,cgo-miR-30e-3p,cgr-miR-30a-3p,cgu-miR-30e-3p,chi-miR-30a-3p,cli-miR-30a-3p,cli-miR-30e-3p,cpi-miR-30a-3p,cpo-miR-30a-3p,dno-miR-30a-3p,dre-miR-30e-3p#FMDANRERM0423,ema-miR-30e-3p,gac-miR-30e-3p#FMGASACUM0350,gga-miR-30a-3p,ggi-miR-30e-…					0	1	1	0	1	0	0	0	0	1	1	0	0	0	0	14.6323	23.788	0	10.9943	0	0	0	0	0.68314	0.183647	0	0	0	False
a292	TATTGCACTTGTCCCGGCCTGTT	Reverse	ola-miR-92a-3p	efu-miR-92a	ola-miR-92a-3p#FMORYLATM0419		ola-mir-92a-1#FMORYLATG0276,ola-mir-92a-2#FMORYLATG0277	aal-mir-92a-1::AALO_1.0_LG23:22922650-22922728(-),aal-mir-92a-2::AALO_1.0_LG3:20502136-20502215(+),aca-mir-92a#FMAMICALG0234,aca-mir-92a-1,aca-mir-92a-2,age-mir-92-1,age-mir-92-2,ame-mir-92a-2#FMAMEMELG0294,ami-mir-92a,bdi-mir-92a-1,bdi-mir-92a-2,bta-mir-92a-1,bta-mir-92a-2,cac-mir-92a-1#FMCHAACEG0297,cac-mir-92a-2#FMCHAACEG0298,ccr-mir-92a,cgo-mir-92a-1,cgo-mir-92a-2,cgr-mir-92a,cgu-mir-92a-1,cg…			133	182	140	268	294	300	662	297	259	828	3052	610	836	656	2081.28	2663.08	3330.32	3636.02	3232.33	3401.17	485.371	241.121	209.829	565.64	560.491	663.273	674.623	714.878	False
