# Supplementary material for: Identification of sex-biased MiRNA markers informative of heat-past events
Source: BMC Genomics. 2025 May 8;26:455. doi: 10.1186/s12864-025-11551-8 (PMC12060346; doi:10.1186/s12864-025-11551-8)
Supplement: Supplementary file 4 — Supplementary Material 4: Dataset 4 [file 12864_2025_11551_MOESM4_ESM.csv]

Dataset to create Figure 3 for the upset plot of conserved seed regions in ovary (A) and testis (B) in ten teleost species analyzed: Danio rerio	Dicentrarchus labrax	Gasterosteus aculeatus	Amia calva	Pangasianodon hypophthalmus	Oryzias latipes	Lepisosteus oculatus	Ameiurus melas	Perca fluviatilis and Umbra pygmaea. In ovary	210 seed region sequences were conserved in all ten species. In testis	184 seed region sequences were conserved in all ten species.
seabass	medaka	bowfin	stickleback	zebrafish	gar	panga	perch	catfish	mudminnow
AAAATGC	AAAAGTG	AAAACTG	AAACATC	AAAAATT	AAAACCG	AAACATC	AAAACTG	AAAAGTG	AAACATC
AAACATC	AAACATC	AAACATC	AAACCCG	AAAACTG	AAACATC	AAACCAT	AAACATC	AAACATC	AAAGCTA
AAAGAGG	AAACCGT	AAACCAT	AAACCGT	AAAAGAG	AAACCAT	AAACCGT	AAAGAGC	AAACCAT	AAAGGGA
AAAGCGC	AAAGAGG	AAACCGT	AAAGCTA	AAAAGTG	AAACCCG	AAACGTT	AAAGAGG	AAACCGT	AAAGTGC
AAAGCTA	AAAGCTA	AAACGTT	AAAGGGA	AAAATGC	AAACCGT	AAACTCG	AAAGATA	AAAGAGG	AACACTG
AAAGGGA	AAAGCTG	AAAGACT	AAAGTGC	AAACATC	AAACGTT	AAAGCTA	AAAGCGA	AAAGCTA	AACCCGT
AAAGTAC	AAAGGAA	AAAGAGG	AAAGTTC	AAACCCG	AAAGCTA	AAAGCTG	AAAGCGC	AAAGGAA	AACCGTT
AAAGTGC	AAAGGGA	AAAGCTA	AAATCAT	AAACCGT	AAAGCTG	AAAGGAA	AAAGCTA	AAAGGGA	AACGGAA
AAAGTTC	AAAGTAC	AAAGCTG	AAATGCT	AAACGTT	AAAGGGA	AAAGGGA	AAAGGAA	AAAGTAG	AAGAACT
AAATGCT	AAAGTGC	AAAGGAA	AAATTCG	AAAGAGG	AAAGTGC	AAAGTAA	AAAGGGA	AAAGTGC	AAGATGA
AAATTCG	AAAGTTC	AAAGGGA	AACAAGT	AAAGCGC	AAAGTTC	AAAGTAC	AAAGGGC	AAAGTTC	AAGCTCG
AACACCG	AAATACG	AAAGTAA	AACACTG	AAAGCTA	AAATTCG	AAAGTAG	AAAGTAA	AAATGCT	AAGCTGC
AACACTG	AAATCAT	AAAGTAC	AACAGTC	AAAGCTG	AACAAAT	AAAGTGC	AAAGTAG	AAATGTT	AAGGCAC
AACAGTA	AAATCCA	AAAGTGC	AACAGTG	AAAGGAA	AACAAGT	AAAGTTC	AAAGTGC	AACAAAT	AAGGTGC
AACAGTC	AAATCTC	AAAGTGT	AACAGTT	AAAGGGA	AACACTG	AAATACG	AAAGTTA	AACACCG	AAGTGCT
AACATTC	AAATGCT	AAAGTTC	AACCCGT	AAAGTAC	AACAGTA	AAATGCT	AAATACG	AACACTG	AATACTG
AACCCGT	AAATGTA	AAATGAA	AACCCTG	AAAGTAG	AACAGTC	AAATGTT	AAATGCT	AACACTT	AATGCCC
AACCGCT	AAATGTT	AAATGCT	AACCGGG	AAAGTGC	AACATCA	AAATTCA	AAATGTT	AACAGAA	ACAAGTA
AACCGTA	AAATTCA	AAATGTT	AACCGTA	AAATACG	AACATGG	AAATTCG	AACAACA	AACAGCA	ACACTGT
AACCGTT	AACAAAT	AAATTCG	AACCGTC	AAATGCT	AACATTC	AACAAAA	AACAATG	AACAGCG	ACAGCAG
AACGCTG	AACAACG	AACAAAT	AACCGTT	AAATTCG	AACCAAA	AACAATG	AACACAG	AACATCC	ACAGTAA
AACGGAA	AACAAGT	AACAACA	AACCTGT	AACAAGT	AACCATT	AACACAG	AACACTG	AACATTC	ACAGTAC
AACGGAG	AACAATG	AACAATA	AACCTTT	AACACGT	AACCCGT	AACACTG	AACAGAA	AACCCGT	ACAGTAG
AACGGGA	AACACTG	AACAATT	AACGGAA	AACACTG	AACCCTT	AACAGAA	AACAGCA	AACCGAT	ACAGTAT
AACTCTG	AACAGCA	AACACTG	AACTATT	AACAGTA	AACCGAT	AACAGCA	AACAGCG	AACCGGT	ACATTCA
AACTGCC	AACAGTA	AACAGAA	AACTGCC	AACAGTC	AACCGCT	AACAGTC	AACAGTG	AACCGTA	ACCACAG
AACTGTT	AACAGTC	AACAGCA	AACTGTT	AACAGTT	AACCGTA	AACAGTG	AACATCC	AACCGTC	ACCAGTA
AACTTAT	AACATCC	AACAGTA	AAGAACT	AACATTC	AACCGTC	AACATCC	AACATTC	AACCGTT	ACCCATA
AAGAACT	AACATTC	AACAGTC	AAGAGGT	AACCATC	AACCGTG	AACATTC	AACATTG	AACCTTT	ACCCGGA
AAGAGGC	AACCATC	AACAGTT	AAGATGA	AACCCGT	AACCGTT	AACATTG	AACCATT	AACGAAA	ACCCGTA
AAGATGA	AACCCAT	AACATCC	AAGCTCG	AACCCTG	AACCTGT	AACCATT	AACCCAT	AACGGAA	ACCCGTT
AAGCTCG	AACCCGT	AACATGG	AAGCTGC	AACCCTT	AACCTTT	AACCCAT	AACCCGT	AACGGAG	ACCCTGT
AAGCTGC	AACCGTA	AACATTC	AAGGCAC	AACCGTA	AACGGAA	AACCCGT	AACCCTT	AACGGAT	ACCCTTA
AAGGCAC	AACCGTT	AACCATT	AAGGTCC	AACCGTC	AACGGAG	AACCCTT	AACCGTT	AACGGCA	ACCTGTA
AAGGTAG	AACGCCA	AACCCGT	AAGGTGC	AACCGTT	AACGGTT	AACCGAT	AACGAAA	AACGGGA	ACGGTAC
AAGGTGC	AACGCTG	AACCGAT	AAGTAAT	AACCTGT	AACTGAA	AACCGCT	AACGCAA	AACGGTA	ACTCGTA
AAGTCTC	AACGGAA	AACCGCT	AAGTAGT	AACGCCA	AACTGCC	AACCGGT	AACGGAA	AACGGTT	ACTGCAT
AAGTGCT	AACGGTC	AACCGGT	AAGTCTC	AACGCTA	AACTGGC	AACCGTG	AACGGAC	AACGTAA	AGAACTG
AATACCG	AACTATT	AACCGTA	AAGTGCA	AACGGAA	AACTGTT	AACCGTT	AACGGAG	AACTGAA	AGATGAA
AATACTG	AACTCTG	AACCGTC	AAGTGCT	AACGGGA	AACTTAT	AACCTTT	AACGGAT	AACTGCC	AGCACCA
AATCGTT	AACTGAA	AACCGTG	AAGTTCT	AACGTGC	AAGAACT	AACGAAA	AACGGCA	AACTGTT	AGCAGCA
AATCTCA	AACTGCC	AACCGTT	AATACTG	AACTCTA	AAGATGA	AACGCAA	AACGGGA	AACTTAT	AGCAGCG
AATCTCT	AACTGCT	AACCTTT	AATATTG	AACTGAA	AAGCCAT	AACGCTG	AACGGTA	AAGAACT	AGCCACT
AATGCAC	AACTGGA	AACGCCA	AATCCTG	AACTGCC	AAGCCCT	AACGGAA	AACGTAA	AAGAGGC	AGCCTAT
AATGCCC	AACTGTT	AACGCTG	AATCTCA	AACTTAT	AAGCGTT	AACGGAG	AACTCTG	AAGATGA	AGCTGCC
AATGCTG	AACTTAT	AACGGAA	AATCTCT	AACTTCG	AAGCTCG	AACGGAT	AACTGAA	AAGCTAG	AGCTTAT
AATGTAC	AAGAACT	AACGGAC	AATGCAC	AAGAACT	AAGCTGC	AACGGCA	AACTGCC	AAGCTCG	AGGCTGG
AATTCCT	AAGACTA	AACGGAG	AATGCCC	AAGAGGC	AAGGCAC	AACGGGA	AACTTAT	AAGCTGC	AGGTAGT
ACAAGTA	AAGACTG	AACGGGA	AATGCTG	AAGATGA	AAGGTAG	AACGGTA	AAGAACT	AAGGCAC	AGGTCCA
ACAATAC	AAGACTT	AACTATT	AATGTGT	AAGCAGC	AAGGTCC	AACGTAA	AAGACTG	AAGGGAA	AGGTGAG
ACACAGT	AAGAGGC	AACTGAA	ACAACAC	AAGCCAT	AAGGTGC	AACTGAA	AAGACTT	AAGGGCT	AGTAGTC
ACACGTA	AAGATGA	AACTGTT	ACAACAT	AAGCCCT	AAGTCAA	AACTGCC	AAGAGGC	AAGGGGC	AGTGCAA
ACACTCA	AAGCAGC	AACTTAT	ACAAGTA	AAGCGGC	AAGTCTC	AACTGTA	AAGATGA	AAGGTAG	AGTGGTT
ACACTGT	AAGCTCG	AAGAACT	ACAATAT	AAGCTCG	AAGTGCT	AACTGTT	AAGCTAG	AAGGTCC	AGTTATC
ACAGAAC	AAGCTGC	AAGACTA	ACACAGG	AAGCTGC	AAGTTCT	AACTTAT	AAGCTCG	AAGGTGC	AGTTCTG
ACAGCAC	AAGGCAC	AAGACTT	ACACGTA	AAGCTTG	AATACTG	AAGAACT	AAGCTGC	AAGTAAT	ATACAAC
ACAGCAG	AAGGGAA	AAGAGGC	ACACTGT	AAGGCAC	AATCACA	AAGACGC	AAGGCAC	AAGTAGT	ATACTGC
ACAGCGG	AAGGTAG	AAGATGA	ACAGCAG	AAGGTGC	AATCAGC	AAGACTG	AAGGGAA	AAGTCTC	ATCCGTA
ACAGGGT	AAGGTGC	AAGCCAA	ACAGCCT	AAGTAAT	AATCGTT	AAGACTT	AAGGTAG	AAGTGCT	ATCTTAC
ACAGTAA	AAGTAAT	AAGCCAT	ACAGCGC	AAGTGCT	AATCTCA	AAGAGGC	AAGGTGC	AAGTTCT	ATCTTAT
ACAGTAC	AAGTCTC	AAGCTAG	ACAGTAA	AAGTTCT	AATCTCT	AAGATGA	AAGTAAT	AATAATG	ATGAAGC
ACAGTAG	AAGTGCA	AAGCTCG	ACAGTAC	AATACTG	AATGCCC	AAGCAGG	AAGTAGA	AATACCG	ATGACAC
ACAGTAT	AAGTGCT	AAGCTGC	ACAGTAG	AATATTG	AATGCTG	AAGCCCT	AAGTAGT	AATACGG	ATGGCAC
ACAGTGC	AAGTGTT	AAGGCAC	ACAGTAT	AATCAAA	AATGTGT	AAGCGTT	AAGTGCT	AATACTG	ATGGCTT
ACAGTTC	AAGTTCT	AAGGTAG	ACAGTCA	AATCACA	AATTCCT	AAGCTAG	AATAATG	AATCTCT	ATGTGCC
ACATACA	AATAATG	AAGGTGC	ACAGTCC	AATCCAT	AATTCGT	AAGCTCG	AATACCG	AATGACA	ATTATTA
ACATCCA	AATACGT	AAGTAAT	ACAGTCT	AATCCTG	ACAACAG	AAGCTGC	AATACTA	AATGAGG	ATTCCTG
ACATTCA	AATACTA	AAGTAGT	ACAGTGG	AATCTCA	ACAAGTA	AAGCTTG	AATACTG	AATGCAC	ATTGCAC
ACATTCG	AATACTG	AAGTCTC	ACAGTGT	AATCTCT	ACAATAT	AAGGCAC	AATAGTG	AATGCCC	CAAGTAA
ACATTCT	AATACTT	AAGTGCT	ACATCAC	AATGCCC	ACACGTA	AAGGGAA	AATATTG	AATGCCG	CACAGTG
ACATTTA	AATATTA	AAGTTCT	ACATCGA	AATGCTG	ACACTGT	AAGGTAG	AATCCAG	AATGCTC	CACATTG
ACCACAG	AATCATG	AATAATG	ACATCTG	AATGGAA	ACAGCAC	AAGGTCC	AATCCTT	AATGCTG	CAGCAGG
ACCACGG	AATCCAG	AATACAG	ACATTAC	AATGTAG	ACAGCAG	AAGGTGC	AATCTCT	AATGGAA	CAGTACT
ACCAGTA	AATCCAT	AATACTA	ACATTCA	AATTAGT	ACAGCGC	AAGTAAT	AATGAAG	AATGTAA	CAGTAGT
ACCATCG	AATCTCA	AATACTG	ACCACAG	AATTCGT	ACAGCGG	AAGTAGT	AATGACA	AATGTAG	CAGTCCA
ACCATGT	AATCTCG	AATACTT	ACCAGCA	AATTGCT	ACAGGGT	AAGTCTC	AATGCCC	AATGTCC	CAGTGCA
ACCCAGT	AATCTCT	AATCAAA	ACCAGTA	ACAACAG	ACAGTAA	AAGTGAT	AATGGAA	AATGTTC	CAGTTAT
ACCCATA	AATGACA	AATCAGT	ACCATCG	ACAAGTA	ACAGTAC	AAGTGCT	AATGTAA	AATTCCT	CCAGCAT
ACCCCGT	AATGCAC	AATCCAG	ACCATGT	ACAATAT	ACAGTAG	AAGTGTT	AATGTTT	ACAACAG	CCAGTGT
ACCCCTA	AATGCCC	AATCGTT	ACCCAGT	ACAATCT	ACAGTAT	AAGTTCT	AATTCTG	ACAACAT	CCATCGA
ACCCGAA	AATGCTG	AATCTCA	ACCCATA	ACAATGT	ACAGTGC	AATAATG	ACAACAG	ACAAGTA	CCCCGAG
ACCCGCA	AATGTAA	AATCTCT	ACCCCAG	ACACCAG	ACAGTGG	AATACGG	ACAACCT	ACAATAC	CCCGTAG
ACCCGGA	AATGTAC	AATCTTA	ACCCCGT	ACACCTA	ACAGTGT	AATACTA	ACAAGTA	ACAATAT	CCCTGAG
ACCCGGT	AATGTAG	AATGCAC	ACCCCTA	ACACGTA	ACATCAC	AATACTG	ACACAGT	ACAATCA	CCCTGGG
ACCCGTA	AATGTCT	AATGCCC	ACCCGAA	ACACTGT	ACATCCC	AATAGTG	ACACGTA	ACACGTA	CCCTGTA
ACCCGTC	AATGTGC	AATGCTA	ACCCGCA	ACAGCAA	ACATTCA	AATATTG	ACACTCA	ACACTCA	CCCTTTT
ACCCGTG	AATGTTT	AATGCTG	ACCCGGA	ACAGCAG	ACATTCG	AATCAAA	ACACTGT	ACACTGT	CCGTAGA
ACCCGTT	AATTAAA	AATGTAA	ACCCGTA	ACAGCGC	ACATTGC	AATCGTT	ACAGAAC	ACAGCAC	CCTGAGA
ACCCTAT	AATTAGT	AATGTAC	ACCCGTC	ACAGTAA	ACATTTA	AATCTCA	ACAGCAC	ACAGCAG	CCTGGCA
ACCCTGC	AATTATG	AATGTGT	ACCCGTG	ACAGTAC	ACCAAAA	AATCTCT	ACAGCAG	ACAGCAT	CCTGTAG
ACCCTGT	AATTCCT	AATGTTT	ACCCGTT	ACAGTAG	ACCACAG	AATGAAG	ACAGCAT	ACAGCGG	CCTGTCT
ACCCTTA	AATTCTG	AATTAGT	ACCCTAT	ACAGTAT	ACCAGCA	AATGACA	ACAGGAC	ACAGGGT	CCTTCAT
ACCGCAG	ACAACAG	AATTCCT	ACCCTCT	ACAGTGG	ACCAGTA	AATGACC	ACAGGGA	ACAGTAA	CGCACCG
ACCGCAT	ACAACAT	AATTCGT	ACCCTGA	ACATCAC	ACCATCG	AATGCCC	ACAGTAA	ACAGTAC	CGGGTTA
ACCGGTA	ACAACGG	ACAAATC	ACCCTGC	ACATTAT	ACCATGT	AATGCTA	ACAGTAC	ACAGTAG	CGTACCG
ACCGTAC	ACAAGTA	ACAACAC	ACCCTGG	ACATTCA	ACCCAGT	AATGCTG	ACAGTAG	ACAGTAT	CGTACTG
ACCGTAG	ACAATAT	ACAACAG	ACCCTGT	ACATTCG	ACCCATA	AATGGAA	ACAGTAT	ACAGTCA	CGTATCG
ACCTGTA	ACAATTA	ACAACCT	ACCCTTA	ACATTGC	ACCCCGT	AATGGCC	ACAGTCA	ACAGTCC	CGTGCCG
ACCTTGT	ACACAGT	ACAAGTA	ACCCTTT	ACCACAG	ACCCCTA	AATGTAA	ACAGTGA	ACAGTGA	CTACAGT
ACGACAC	ACACTCA	ACAATAC	ACCGGAG	ACCACGG	ACCCGAA	AATGTAG	ACAGTGC	ACAGTGC	CTATTCT
ACGCGTA	ACACTGT	ACAATAT	ACCGGGA	ACCACTA	ACCCGCA	AATGTTC	ACAGTGG	ACAGTGT	CTCCCAA
ACGGAAC	ACAGCAG	ACAATCA	ACCGGTA	ACCAGCA	ACCCGGA	AATTAGT	ACAGTGT	ACATCCC	CTCTGAG
ACGGCAG	ACAGCGC	ACACAAC	ACCGTAG	ACCAGTA	ACCCGTA	AATTCGC	ACATACA	ACATCCT	CTCTTTC
ACGGTAC	ACAGCGG	ACACAGT	ACCGTGA	ACCAGTT	ACCCGTC	AATTCGT	ACATCCA	ACATTAA	CTGAGAC
ACGGTAG	ACAGCTG	ACACATT	ACCGTGT	ACCATGT	ACCCGTG	AATTCTG	ACATCCC	ACATTAC	CTTTGGT
ACGTTCA	ACAGGGT	ACACGTA	ACCGTTA	ACCCATA	ACCCGTT	ACAACAG	ACATCCT	ACATTAG	GAAATGT
ACTACAT	ACAGTAA	ACACTCA	ACCTATG	ACCCCAG	ACCCTAT	ACAACTT	ACATCTG	ACATTCA	GAACTGA
ACTCGTA	ACAGTAC	ACACTGT	ACCTGAG	ACCCCGT	ACCCTCT	ACAAGAG	ACATGCA	ACATTCG	GACATCA
ACTCTGT	ACAGTAG	ACAGAAC	ACCTGCC	ACCCCTA	ACCCTGA	ACAAGTA	ACATTAA	ACATTGA	GAGAACT
ACTGCAC	ACAGTAT	ACAGCAC	ACCTGTA	ACCCGAA	ACCCTGC	ACAATAT	ACATTCA	ACCACAG	GAGAATT
ACTGCAT	ACAGTCA	ACAGCAG	ACCTTAG	ACCCGCA	ACCCTGG	ACACAGT	ACATTCT	ACCAGTA	GAGAGCT
ACTGCGT	ACAGTCT	ACAGCGC	ACCTTAT	ACCCGGA	ACCCTGT	ACACATT	ACATTGA	ACCATCG	GAGATAA
ACTGGCC	ACAGTGA	ACAGCGG	ACCTTGT	ACCCGTA	ACCCTTA	ACACGTA	ACATTTA	ACCCATA	GAGATGA
ACTGTAC	ACAGTGC	ACAGGAA	ACGCGTA	ACCCGTG	ACCCTTT	ACACTCA	ACCAAAG	ACCCCGT	GAGATGG
ACTTCAT	ACAGTGG	ACAGGCT	ACGCTGT	ACCCGTT	ACCGGTA	ACACTGT	ACCACAG	ACCCGAA	GAGCTTA
ACTTGGT	ACAGTGT	ACAGTAA	ACGGGAA	ACCCTGC	ACCGTAC	ACAGAAG	ACCAGCA	ACCCGCA	GAGGACT
AGAACTG	ACAGTTC	ACAGTAC	ACGGTAC	ACCCTGT	ACCGTAG	ACAGCAA	ACCAGTA	ACCCGGA	GAGGTAG
AGAGCTT	ACATCAC	ACAGTAG	ACGGTAG	ACCCTTA	ACCGTGA	ACAGCAG	ACCATAG	ACCCGTA	GAGGTGA
AGAGGCT	ACATCAT	ACAGTAT	ACGTAAA	ACCGCAG	ACCGTTA	ACAGCGC	ACCATTG	ACCCGTG	GAGGTGG
AGAGTGC	ACATCCA	ACAGTCA	ACTACAG	ACCGGGA	ACCTGAG	ACAGCGG	ACCCAGT	ACCCGTT	GATATCA
AGATGAA	ACATCCT	ACAGTCT	ACTCGTA	ACCGGTA	ACCTGCC	ACAGCTG	ACCCATA	ACCCTGT	GATTCCT
AGATGCC	ACATGCA	ACAGTGA	ACTCTGT	ACCGTAA	ACCTGGC	ACAGGAG	ACCCATC	ACCCTTA	GCAAACA
AGCACCA	ACATTCA	ACAGTGC	ACTGAGA	ACCGTAC	ACCTGTA	ACAGGGT	ACCCCTA	ACCCTTT	GCAGCAT
AGCACTG	ACATTCG	ACAGTGG	ACTGCAG	ACCGTAG	ACCTTAT	ACAGTAA	ACCCGAA	ACCGGGA	GCAGTCC
AGCAGCA	ACATTCT	ACATACA	ACTGCAT	ACCGTTA	ACCTTGT	ACAGTAC	ACCCGCA	ACCGGTA	GCCACAG
AGCAGCC	ACATTGC	ACATCAC	ACTGGCC	ACCTATG	ACGCGTA	ACAGTAG	ACCCGGA	ACCGTGA	GCCACTG
AGCAGCG	ACATTGT	ACATCCA	ACTTGGT	ACCTGCC	ACGCTGT	ACAGTAT	ACCCGGT	ACCGTTA	GCCCGTA
AGCATAT	ACATTTA	ACATCCT	AGAACTG	ACCTGTA	ACGGAAT	ACAGTGA	ACCCGTA	ACCTATG	GCCTACT
AGCCACT	ACCACAG	ACATTAA	AGAGCTT	ACCTTAT	ACGGGTT	ACAGTGC	ACCCGTG	ACCTGAG	GCCTGTC
AGCCGCC	ACCAGCA	ACATTCA	AGATGAA	ACCTTCA	ACGGTAC	ACAGTGG	ACCCGTT	ACCTGCC	GCTACAT
AGCCGTA	ACCAGCG	ACATTGC	AGATGCC	ACGCCAT	ACGTGTA	ACAGTGT	ACCCTGT	ACCTGGC	GCTCAGT
AGCCTAT	ACCAGTA	ACATTGT	AGCACCA	ACGCGTA	ACTACAG	ACATACA	ACCCTTA	ACCTGTA	GCTGCCA
AGCGGAA	ACCAGTT	ACATTTA	AGCAGCA	ACGGAAC	ACTATAC	ACATCAT	ACCCTTT	ACGGAAC	GCTGGTA
AGCGGCA	ACCATCG	ACCACAG	AGCAGCG	ACGGAGT	ACTCGTA	ACATCCA	ACCGGGA	ACGGAGT	GCTGGTG
AGCGGCC	ACCCATA	ACCACGG	AGCCACT	ACGGCAG	ACTCTGT	ACATCCC	ACCGGTA	ACGGCAG	GCTTATC
AGCGTAT	ACCCGGA	ACCAGTA	AGCCCTT	ACGGTAC	ACTCTTT	ACATCCT	ACCGTGA	ACGGTAC	GGAAGAC
AGCTAAT	ACCCGTA	ACCAGTT	AGCCGCA	ACTATTA	ACTGAAT	ACATCTG	ACCGTTA	ACTCGTA	GGAATGT
AGCTCAG	ACCCGTT	ACCATCG	AGCCGCC	ACTCGTA	ACTGCAA	ACATGCA	ACCTCCC	ACTCTTT	GGACTGT
AGCTCAT	ACCCTGT	ACCATGT	AGCCGTA	ACTCTAA	ACTGCAC	ACATTAA	ACCTGAG	ACTGAAT	GGAGTGT
AGCTCCC	ACCCTTA	ACCATTA	AGCCGTT	ACTCTGT	ACTGCAT	ACATTCA	ACCTGGC	ACTGATT	GGCAGCA
AGCTGAT	ACCGTAG	ACCATTG	AGCCTAT	ACTCTTA	ACTGCGC	ACATTCG	ACCTGTA	ACTGCAC	GGCAGTG
AGCTGCC	ACCGTGA	ACCCAGT	AGCGGCC	ACTGAAT	ACTGGCC	ACATTCT	ACCTTAT	ACTGCAG	GGCTCAG
AGCTGCG	ACCGTTA	ACCCATA	AGCGTAT	ACTGCAA	ACTGTAC	ACATTGA	ACCTTCA	ACTGCAT	GGCTGCC
AGCTGCT	ACCTATG	ACCCCGT	AGCTACA	ACTGCAC	ACTTGTA	ACATTGC	ACGCGTA	AGAACTG	GGCTTAT
AGCTGGC	ACCTCAA	ACCCCTA	AGCTACC	ACTGCAG	AGAACTG	ACATTGT	ACGGAAC	AGAAGCA	GGGAACT
AGCTGTC	ACCTGAG	ACCCGAA	AGCTCCC	ACTGCAT	AGACCAT	ACATTTA	ACGGTAC	AGACCCT	GGGATGA
AGCTTAA	ACCTGCC	ACCCGCA	AGCTCGT	ACTGCCC	AGACCCT	ACCACAG	ACGGTAG	AGAGCTT	GGGGTAG
AGCTTAC	ACCTGGC	ACCCGGA	AGCTGAC	ACTGGCC	AGAGCTT	ACCAGTA	ACGTACC	AGAGGCA	GGGTCTT
AGCTTAT	ACCTGTA	ACCCGGT	AGCTGCA	ACTGGTT	AGAGGTA	ACCAGTT	ACTATAC	AGATCAT	GGTCCCC
AGCTTCC	ACCTTAT	ACCCGTA	AGCTGCC	ACTGTAC	AGATGAA	ACCATTG	ACTCGTA	AGATGAA	GTAAACA
AGCTTCT	ACCTTGT	ACCCGTC	AGCTGCT	ACTTCAA	AGATTCG	ACCCAGT	ACTGAAT	AGATGAG	GTAACAG
AGCTTGT	ACGCCAT	ACCCGTG	AGCTGTC	ACTTGGT	AGCACCA	ACCCATA	ACTGAGA	AGATTAT	GTAAGCA
AGCTTTT	ACGGAAC	ACCCGTT	AGCTTAT	AGAACTG	AGCAGCA	ACCCCGT	ACTGCAA	AGCACCA	GTACCGT
AGGCTGG	ACGGAGA	ACCCTAT	AGCTTCC	AGACATC	AGCAGCG	ACCCCTA	ACTGCAG	AGCAGAA	GTACTGT
AGGCTGT	ACGGGTT	ACCCTGA	AGCTTCT	AGACCCT	AGCATCA	ACCCGAA	ACTGCAT	AGCAGAG	GTAGACA
AGGTAGT	ACGGTAC	ACCCTGC	AGGACTG	AGAGCTA	AGCCACT	ACCCGCA	ACTGCCT	AGCAGCA	GTCAGTT
AGGTCCA	ACGTTCA	ACCCTGT	AGGACTT	AGAGCTT	AGCCATA	ACCCGGA	ACTGTAC	AGCAGCC	GTGCAAA
AGGTGAG	ACTACAG	ACCCTTA	AGGCGTG	AGAGGCA	AGCCCTT	ACCCGGT	ACTGTCT	AGCAGCG	GTGCAGT
AGTACCG	ACTCCCA	ACCCTTT	AGGCTGG	AGAGTGC	AGCCGCC	ACCCGTA	ACTTATC	AGCAGCT	GTGCCCT
AGTACTG	ACTCGTA	ACCGCAG	AGGTAGT	AGATCCG	AGCCGCT	ACCCGTG	ACTTGCA	AGCAGGA	GTTCTTC
AGTAGTC	ACTGAAT	ACCGGTA	AGGTCCA	AGATGAA	AGCCGTA	ACCCGTT	ACTTGGT	AGCAGGC	TAAACAT
AGTATTG	ACTGATT	ACCGTAC	AGGTCCG	AGATGCC	AGCCGTT	ACCCTAT	ACTTGTC	AGCAGTA	TAAAGCT
AGTCCAT	ACTGCAA	ACCGTGA	AGGTGAG	AGATTAT	AGCCTAT	ACCCTCT	ACTTTCA	AGCAGTC	TAAAGGG
AGTGCAA	ACTGCAC	ACCTATG	AGTACCG	AGCACCA	AGCCTGT	ACCCTGT	AGAAAGT	AGCATAT	TAACGGA
AGTGCAT	ACTGCAG	ACCTGGC	AGTAGTC	AGCACTG	AGCGGCA	ACCCTTA	AGAAATG	AGCATCA	TAAGACT
AGTGGTT	ACTGCAT	ACCTGTA	AGTCCAT	AGCAGCA	AGCTACA	ACCCTTT	AGAACTG	AGCATCG	TAATGCT
AGTGTTC	ACTGCCC	ACCTTGT	AGTCCTG	AGCAGCG	AGCTACC	ACCGGGA	AGAAGCA	AGCATGT	TACAGTA
AGTGTTT	ACTGGAA	ACGATGC	AGTGCAA	AGCAGGC	AGCTCAC	ACCGGTA	AGAAGTG	AGCATTG	TACCGTG
AGTTATC	ACTGGCC	ACGCCAT	AGTGCAC	AGCATCA	AGCTCAT	ACCGTAG	AGAATGT	AGCCACA	TAGCACC
AGTTCTG	ACTGGTA	ACGCGTA	AGTGGTT	AGCATTG	AGCTCCC	ACCGTGA	AGACCCT	AGCCACT	TAGCTTA
AGTTGCC	ACTGGTT	ACGGAAC	AGTTATC	AGCCACA	AGCTCGT	ACCGTTA	AGAGATG	AGCCGCA	TAGGTAG
AGTTTAT	ACTGTAG	ACGGAAT	AGTTCTG	AGCCACT	AGCTCTT	ACCTATG	AGAGCTT	AGCCGCC	TATACAA
AGTTTGA	ACTGTCT	ACGGCAG	AGTTGCC	AGCCCCA	AGCTGAC	ACCTGAG	AGAGGCA	AGCCGTT	TATACAG
AGTTTTC	ACTTGGT	ACGGGTT	AGTTTGA	AGCCCTT	AGCTGCC	ACCTGTA	AGAGGCT	AGCCTAT	TATTACT
ATAAACA	ACTTGTC	ACGGTAA	ATAAAGT	AGCCGCA	AGCTGCG	ACCTTCA	AGAGTGT	AGCGGAA	TCAAGTA
ATAAAGA	ACTTTCA	ACGGTAC	ATAACTG	AGCCGCC	AGCTGCT	ACCTTGG	AGATGAA	AGCGGCA	TCACAGT
ATAAAGT	AGAACTG	ACGTTCA	ATACAAC	AGCCGCG	AGCTGTC	ACCTTGT	AGATGCC	AGCGGCC	TCACATT
ATACAAC	AGAAGCA	ACTAGTG	ATACAGT	AGCCGTA	AGCTGTG	ACGCGTA	AGATTAT	AGCGGCG	TCAGGTA
ATACCGT	AGAAGCG	ACTATGC	ATACTGC	AGCCTAT	AGCTTAC	ACGCTGT	AGCAACA	AGCGTAT	TCCAGTT
ATACTGC	AGAATGT	ACTCGTA	ATACTGT	AGCGTAT	AGCTTAG	ACGGAAC	AGCAACG	AGCTACA	TCCCTGA
ATACTGT	AGACTAG	ACTCTGT	ATATCAT	AGCTACA	AGCTTAT	ACGGCAG	AGCACCA	AGCTACC	TCCCTTT
ATAGCAC	AGACTTG	ACTGAAT	ATCACAT	AGCTCCC	AGCTTCC	ACGGGTT	AGCACCG	AGCTCAT	TCCTGAG
ATAGGGA	AGAGCTT	ACTGACT	ATCAGCA	AGCTCGT	AGCTTTT	ACGGTAC	AGCACGG	AGCTCCC	TCGCAGT
ATAGTAC	AGAGGAA	ACTGATT	ATCCGTA	AGCTCTT	AGGCAGT	ACGGTAG	AGCACGT	AGCTGAC	TCGTACC
ATAGTGC	AGAGGCA	ACTGCAA	ATCCTGT	AGCTGAT	AGGCTGG	ACGTACC	AGCACTG	AGCTGCA	TCTATGG
ATATTCA	AGAGTGC	ACTGCAC	ATCGACC	AGCTGCC	AGGTAGT	ACGTAGA	AGCAGAA	AGCTGCC	TCTCAGG
ATCACTG	AGAGTGT	ACTGCAT	ATCTATG	AGCTGTC	AGGTCCA	ACGTTCA	AGCAGAG	AGCTGCG	TGACCTA
ATCAGAC	AGATAAA	ACTGCCC	ATCTGCC	AGCTTAC	AGGTCCG	ACTACAT	AGCAGCA	AGCTGGC	TGAGAAC
ATCCGTA	AGATGAA	ACTGCCT	ATCTTAC	AGCTTAT	AGGTGAG	ACTAGCA	AGCAGCC	AGCTGTC	TGAGATG
ATCCTGT	AGATGCC	ACTGCGC	ATCTTAT	AGCTTGT	AGGTTAT	ACTATGC	AGCAGCG	AGCTTAA	TGAGGTA
ATCGCAC	AGATGTA	ACTGCGT	ATGAAGC	AGGACTG	AGTAATC	ACTCGTA	AGCAGCT	AGCTTAC	TGGTCCC
ATCTATG	AGATTAT	ACTGGCC	ATGACAC	AGGACTT	AGTACTG	ACTCTGT	AGCAGGA	AGCTTAG	TGTAAAC
ATCTGCC	AGATTCG	ACTGTAC	ATGAGAT	AGGCAGT	AGTAGCA	ACTCTTT	AGCAGGC	AGCTTAT	TGTACAA
ATCTTAC	AGCAACA	ACTGTCT	ATGCAGT	AGGCTGG	AGTAGTC	ACTGAAT	AGCAGTA	AGCTTCC	TGTACCG
ATCTTAT	AGCACCA	ACTGTGA	ATGCATA	AGGTAGT	AGTCCAT	ACTGAGA	AGCATAT	AGCTTCT	TGTGCAA
ATGAAGC	AGCACGG	ACTTACT	ATGCCAC	AGGTCCA	AGTCCTG	ACTGCAC	AGCATCA	AGCTTGT	TGTGCGT
ATGACAC	AGCACGT	ACTTGCA	ATGGCAC	AGGTGAG	AGTCGTA	ACTGCAG	AGCATCG	AGCTTTT	TGTGCTT
ATGACGC	AGCACTA	ACTTGGT	ATGGCTT	AGGTGCC	AGTGCAA	ACTGCAT	AGCATTG	AGGACTT	TTCAAGT
ATGAGCC	AGCACTG	ACTTGTC	ATGTAAA	AGGTTAT	AGTGCAC	ACTGCCC	AGCCACT	AGGCAGT	TTCACAG
ATGCAAA	AGCAGAA	AGAACTG	ATGTCCA	AGTAATC	AGTGCTT	ACTGGCC	AGCCAGT	AGGCATA	TTCAGTC
ATGCGCC	AGCAGAG	AGAAGAA	ATGTGCC	AGTACTG	AGTGGTT	ACTGTAC	AGCCCTT	AGGCCGG	TTCCTGG
ATGGCAC	AGCAGCA	AGAAGAC	ATGTTGA	AGTAGGT	AGTGTTC	ACTGTCT	AGCCGCC	AGGCCGT	TTCTTCA
ATGGCCT	AGCAGCC	AGAAGCA	ATTACTG	AGTAGTC	AGTTATC	ACTTGGC	AGCCGTA	AGGCTGG	TTGCACT
ATGGCTT	AGCAGCG	AGAATGT	ATTAGTC	AGTATTA	AGTTCTG	ACTTGGT	AGCCTAT	AGGGACT	TTGGCAA
ATGTGCC	AGCAGCT	AGACCAT	ATTATTA	AGTATTG	AGTTGCC	ACTTGTC	AGCGGAA	AGGTAAT	TTGGTCC
ATGTTGA	AGCAGGA	AGACCCT	ATTCCTG	AGTCCAG	AGTTTAT	ACTTGTG	AGCGGCA	AGGTAGA	TTTCAGT
ATTACAC	AGCAGGC	AGACCTA	ATTCTTA	AGTCCAT	ATAAACA	ACTTTCA	AGCGTAT	AGGTAGG	TTTGCAG
ATTATTA	AGCAGTA	AGACGAA	ATTGCAC	AGTCCTG	ATAAAGT	AGAACTG	AGCTAAT	AGGTAGT	TTTGGTT
ATTCCAC	AGCAGTG	AGACTAG	ATTGCTT	AGTCGTC	ATACAAC	AGAAGAC	AGCTACA	AGGTATT	TTTTTGC
ATTCCTG	AGCATAT	AGACTTG	ATTGGTT	AGTGCAA	ATACAAT	AGAAGCA	AGCTACC	AGGTCCA	TTTTTTT
ATTGAAC	AGCATCA	AGAGCTT	ATTTCAC	AGTGCAT	ATACCCT	AGAATGT	AGCTAGA	AGGTCCG	AAATGCT
ATTGCAA	AGCATTG	AGAGGCA	CAAATCA	AGTGCTT	ATACTGC	AGACGAA	AGCTCAG	AGGTCGT	AACATTC
ATTGCAC	AGCCACT	AGAGGCT	CAAATTC	AGTGGCT	ATAGCTT	AGACTAG	AGCTCAT	AGGTGAG	AACTTAT
ATTGCAT	AGCCCTT	AGAGGTA	CAACCCG	AGTGGTG	ATAGGGA	AGACTTG	AGCTCCC	AGGTGCA	AATGCTG
ATTGCCC	AGCCGCC	AGATAAA	CAAGCTC	AGTGGTT	ATATATG	AGAGATG	AGCTGAC	AGGTGCC	ACACGTA
ATTGCGC	AGCCTAT	AGATACA	CAAGTAA	AGTGTTT	ATATCAT	AGAGCTT	AGCTGAT	AGGTTAT	ACCCGAA
ATTGCTC	AGCGGCA	AGATAGT	CAAGTCA	AGTTATC	ATATGAG	AGAGGAA	AGCTGCA	AGTAATC	ACCCGCA
ATTGTAC	AGCGGCC	AGATGAA	CAAGTGC	AGTTCTG	ATATGTG	AGAGGCA	AGCTGCC	AGTACTG	ACCCGTG
ATTTCAC	AGCGGCG	AGATGAG	CAATATT	AGTTGCC	ATATTGC	AGATAAA	AGCTGCG	AGTAGAT	ACCGGTA
CAAATTC	AGCGTAT	AGATGGA	CACAACA	AGTTTAT	ATCAACC	AGATCAA	AGCTGCT	AGTAGCA	AGCGTAT
CAAGTAA	AGCTAAT	AGATGTA	CACACTG	AGTTTGA	ATCACAT	AGATCAT	AGCTGGC	AGTAGCG	AGCTACA
CAAGTGT	AGCTACA	AGATTAT	CACAGGG	AGTTTTG	ATCACCA	AGATGAA	AGCTGTC	AGTAGGT	AGCTTAC
CAATGCA	AGCTACC	AGATTCG	CACAGTG	ATAAAAG	ATCACTA	AGATGAG	AGCTTAA	AGTAGTC	AGTACTG
CACAATG	AGCTAGA	AGCAACA	CACATGA	ATAAACA	ATCAGAC	AGATGCC	AGCTTAC	AGTAGTT	AGTCCAT
CACAGGG	AGCTCAG	AGCACAT	CACATTG	ATAAAGT	ATCAGCA	AGATTAA	AGCTTAG	AGTCCAT	AGTTTAT
CACAGTA	AGCTCAT	AGCACCA	CACCACA	ATAACTA	ATCCCTG	AGATTAT	AGCTTAT	AGTCTCA	ATAAACA
CACAGTG	AGCTCCC	AGCACGT	CACCCGT	ATACAAC	ATCCCTT	AGATTCG	AGCTTCC	AGTGAAC	ATAAAGT
CACATTG	AGCTCGC	AGCACTG	CACCGTG	ATACAGT	ATCCGTA	AGCAACA	AGCTTCT	AGTGCAA	ATCACAT
CACGGTG	AGCTCTT	AGCAGAA	CACCGTT	ATACCGT	ATCCGTT	AGCAACG	AGCTTGT	AGTGCAT	ATCAGAC
CACTGAG	AGCTGAC	AGCAGCA	CACGGAA	ATACTGC	ATCCTGT	AGCACAT	AGCTTTT	AGTGCTT	ATGCATA
CACTGTC	AGCTGAT	AGCAGCG	CACTGAA	ATAGCTT	ATCGACC	AGCACCA	AGGACTT	AGTGGTT	CACAGGG
CACTGTG	AGCTGCA	AGCAGGC	CACTGAG	ATAGGGA	ATCGGGA	AGCACGT	AGGAGCA	AGTGTGA	CAGGTGA
CACTTGT	AGCTGCC	AGCAGTA	CAGAATC	ATATCAT	ATCTCAG	AGCAGAA	AGGCCGG	AGTGTTT	CAGTATT
CAGAAGT	AGCTGCG	AGCAGTC	CAGATGA	ATATTAT	ATCTGCC	AGCAGAG	AGGCGTG	AGTTATC	CAGTGTT
CAGATGA	AGCTGCT	AGCATAT	CAGCAGG	ATCAAAA	ATCTTAC	AGCAGCA	AGGCGTT	AGTTCTG	CATACCG
CAGCAGG	AGCTGGC	AGCATCA	CAGCGGG	ATCAACC	ATCTTAT	AGCAGCC	AGGCTGG	AGTTCTT	CATTCAT
CAGCAGT	AGCTGTC	AGCATTG	CAGGGAC	ATCAAGT	ATGAAGC	AGCAGCG	AGGCTGT	AGTTGCC	CATTGCA
CAGCGCA	AGCTTAA	AGCCAAG	CAGGGCA	ATCACAT	ATGACAA	AGCAGCT	AGGTAGT	AGTTGTT	CCAAGTA
CAGGTGA	AGCTTAC	AGCCACT	CAGGTGA	ATCACGT	ATGACAC	AGCAGGA	AGGTCCA	AGTTTAT	CCACAGG
CAGTAAC	AGCTTAG	AGCCCTT	CAGTAAC	ATCACTA	ATGAGAA	AGCAGGC	AGGTCGT	ATAAACA	CCCAGTT
CAGTACA	AGCTTAT	AGCCGCA	CAGTACT	ATCAGAC	ATGCAGT	AGCAGTA	AGGTGAG	ATAAAGT	CCCCGTA
CAGTACT	AGCTTCT	AGCCGCC	CAGTAGT	ATCAGCA	ATGCATA	AGCATAT	AGGTGCA	ATACAAC	CCCTAAG
CAGTAGA	AGCTTGT	AGCCGTT	CAGTCCA	ATCAGCG	ATGCCCC	AGCATCA	AGGTGCC	ATACTGC	CCCTGAA
CAGTAGC	AGCTTTT	AGCCTAT	CAGTCGT	ATCAGTG	ATGCTGG	AGCATCG	AGGTGGT	ATACTGT	CCCTTAG
CAGTAGG	AGGACTG	AGCGGAA	CAGTGCA	ATCAGTT	ATGGCAC	AGCATGT	AGGTTAT	ATAGCAC	CCGTGGC
CAGTAGT	AGGACTT	AGCGGCA	CAGTGTT	ATCCAAC	ATGGCTT	AGCATTG	AGGTTGT	ATAGCTT	CCTATGC
CAGTATT	AGGCACA	AGCGTAT	CAGTTAT	ATCCAGT	ATGTAAA	AGCCACT	AGTAAGA	ATAGGGA	CCTCATT
CAGTCCA	AGGCATA	AGCTAAT	CATACCG	ATCCATG	ATGTCCA	AGCCCTT	AGTAATC	ATAGTAC	CGTACAG
CAGTCTT	AGGCCAT	AGCTACA	CATACTG	ATCCCAT	ATGTGCC	AGCCGCC	AGTACCG	ATATCAT	CGTAGAT
CAGTGCA	AGGCGAG	AGCTACC	CATACTT	ATCCCTA	ATTAGTC	AGCCGTT	AGTACTC	ATATTCA	CTACATC
CAGTGCG	AGGCGTT	AGCTCAT	CATCGAC	ATCCCTG	ATTATTA	AGCCTAT	AGTACTG	ATCACAT	CTATGCA
CAGTGCT	AGGCTGG	AGCTCGT	CATGCCC	ATCCGCA	ATTCAAG	AGCGGAA	AGTAGAT	ATCAGAC	CTGCCAG
CAGTGGA	AGGCTGT	AGCTCTT	CATTAGT	ATCCGTA	ATTCCTA	AGCGGCA	AGTAGCA	ATCATTG	CTGTGCG
CAGTGGT	AGGGACA	AGCTGCC	CATTCAA	ATCGACC	ATTCCTG	AGCGGCG	AGTAGGT	ATCCGTA	GAAATGA
CAGTGTA	AGGGCTT	AGCTGCT	CATTCAT	ATCTATG	ATTCGTA	AGCGGGC	AGTAGTC	ATCGACC	GACAACA
CAGTGTT	AGGGTAG	AGCTGTG	CATTCTT	ATCTCAG	ATTGCAA	AGCGTAT	AGTATTC	ATCGCAC	GAGAACC
CAGTTAT	AGGTAGT	AGCTTAA	CATTGCA	ATCTCAT	ATTGCAC	AGCTAAT	AGTGAAC	ATCTCAG	GAGACCC
CAGTTGT	AGGTCCA	AGCTTAC	CATTTTT	ATCTGCC	ATTGCCA	AGCTACA	AGTGCAA	ATCTGCC	GAGACGA
CATACCG	AGGTCCG	AGCTTAG	CCAAGTA	ATCTTAC	ATTGCGC	AGCTACC	AGTGCAC	ATCTTAC	GAGATGT
CATAGTG	AGGTGAA	AGCTTAT	CCAATAT	ATCTTAT	ATTGCTT	AGCTAGA	AGTGCAT	ATCTTAT	GAGATTA
CATCTAT	AGGTGAG	AGCTTGT	CCACAGG	ATGAAGC	ATTGGTT	AGCTCAG	AGTGCGA	ATGAAGC	GAGGCAG
CATTAGT	AGGTGCA	AGCTTTT	CCACCGA	ATGACAC	ATTTCTG	AGCTCAT	AGTGCTG	ATGACAC	GAGGTAT
CATTATT	AGGTTAT	AGGAAGT	CCAGCAT	ATGAGAA	CAAACCA	AGCTCCC	AGTGCTT	ATGACGC	GAGTTGA
CATTCAA	AGGTTGG	AGGACTG	CCAGCTG	ATGAGGT	CAAACCG	AGCTCGC	AGTGGTT	ATGACTC	GATATGA
CATTCAT	AGGTTGT	AGGCAGT	CCAGTAC	ATGCAGT	CAAATTC	AGCTCTT	AGTGTAA	ATGAGAC	GATATGT
CATTGCA	AGTAACT	AGGCATA	CCAGTAG	ATGCATA	CAACCCG	AGCTGAC	AGTGTTC	ATGAGGT	GATGAAG
CATTGCC	AGTAATC	AGGCTGG	CCAGTAT	ATGCCAC	CAAGCTG	AGCTGAT	AGTGTTT	ATGCATA	GATGTAG
CCAAGTA	AGTACCA	AGGCTGT	CCAGTGC	ATGGCAC	CAAGTAA	AGCTGCA	AGTTATC	ATGCCAC	GCAGCAC
CCAATGT	AGTACCG	AGGGAGT	CCAGTGT	ATGGCTT	CAAGTGT	AGCTGCC	AGTTCAG	ATGCCCC	GCATTCA
CCACAGG	AGTACTG	AGGGGGT	CCAGTTT	ATGTCCA	CACAGGG	AGCTGCG	AGTTCTG	ATGGCAC	GCCTGCT
CCACAGT	AGTAGAT	AGGTAAT	CCATAAA	ATGTGCC	CACAGTG	AGCTGCT	AGTTGCC	ATGGCTC	GGCGGAG
CCACATT	AGTAGCA	AGGTAGC	CCATCGA	ATTACTG	CACATTG	AGCTGGC	AGTTGGT	ATGGCTT	GGGGCCG
CCACGGG	AGTAGCG	AGGTAGT	CCATGAG	ATTAGTC	CACCATT	AGCTGTC	AGTTTAT	ATGGGTT	GGTTCCT
CCAGCAT	AGTAGGT	AGGTCCA	CCATTAC	ATTATTA	CACTAAC	AGCTTAA	AGTTTGA	ATGTCAC	GTAAATA
CCAGCGT	AGTAGTC	AGGTCCG	CCATTCA	ATTCAAG	CACTGAG	AGCTTAC	ATAAACA	ATGTGCC	GTAACCA
CCAGTAC	AGTAGTT	AGGTCGT	CCATTGT	ATTCAGA	CACTGTA	AGCTTAG	ATAAAGA	ATTAAAG	GTAGATC
CCAGTAT	AGTATTC	AGGTGAA	CCCACAG	ATTCCAT	CACTGTC	AGCTTAT	ATAAAGT	ATTACAC	GTAGTGT
CCAGTGA	AGTCATT	AGGTGAG	CCCAGAG	ATTCCTA	CAGAACT	AGCTTCC	ATACAAC	ATTATTA	GTCCAGT
CCAGTGC	AGTCCAT	AGGTGCA	CCCAGTG	ATTCCTG	CAGATTC	AGCTTCT	ATACCGC	ATTCCTA	GTGAACA
CCAGTGT	AGTCTCT	AGGTGGT	CCCAGTT	ATTCTTA	CAGCAGG	AGCTTGT	ATACTGC	ATTCCTG	GTGATGA
CCAGTTC	AGTCTGC	AGTAACT	CCCCGAG	ATTGCAA	CAGCATC	AGCTTTT	ATACTGT	ATTCTTC	GTGCCTA
CCAGTTT	AGTGAAC	AGTAAGA	CCCCGTA	ATTGCAC	CAGGTGA	AGGACTT	ATAGCAC	ATTGAAC	TAAAGTA
CCATCGA	AGTGCAA	AGTAATC	CCCCTGT	ATTGCCA	CAGTAAC	AGGAGCA	ATAGCTT	ATTGCAC	TAATACT
CCCAGAG	AGTGCAC	AGTACCG	CCCGAAT	ATTGCTT	CAGTAAG	AGGCACG	ATATTCA	ATTGCAG	TACCCTG
CCCAGTT	AGTGCAT	AGTACTG	CCCGCAG	ATTGGTT	CAGTACT	AGGCATA	ATCACAC	ATTGCAT	TACTGCC
CCCCGAG	AGTGCTA	AGTAGAT	CCCGGAG	CAAACAG	CAGTAGC	AGGCCGT	ATCACAG	ATTGCCC	TAGATCC
CCCCGTA	AGTGCTG	AGTAGCA	CCCGGAT	CAAAGTG	CAGTAGT	AGGCTGG	ATCACAT	ATTGCGC	TAGATGA
CCCGTAG	AGTGCTT	AGTAGGT	CCCGGGA	CAAATTC	CAGTATA	AGGGAGT	ATCAGAC	ATTGCTC	TAGCAGC
CCCGTGT	AGTGGCT	AGTAGTA	CCCGGTA	CAACCCG	CAGTATT	AGGTAGT	ATCAGCA	ATTGTAC	TAGCTCT
CCCTAAG	AGTGGTT	AGTAGTC	CCCGTAA	CAAGCTC	CAGTCCA	AGGTCCA	ATCCCAA	ATTTCAC	TAGTGTT
CCCTATA	AGTGTGA	AGTAGTT	CCCGTAG	CAAGCTG	CAGTCTT	AGGTCGT	ATCCGTA	ATTTCCA	TATCAGA
CCCTGAA	AGTGTTC	AGTATGG	CCCGTCG	CAAGTAA	CAGTGCA	AGGTCTT	ATCGACC	CAACAGT	TATGCAT
CCCTGAG	AGTGTTT	AGTATTG	CCCGTGG	CAATATT	CAGTGTT	AGGTGAA	ATCGCAC	CAAGTAA	TCAAGTG
CCCTGAT	AGTTATC	AGTCCAT	CCCGTGT	CACAGGG	CAGTTAT	AGGTGAG	ATCGGAA	CAATATC	TCACGGT
CCCTGCA	AGTTCTG	AGTCCTG	CCCTAAG	CACAGTG	CAGTTTG	AGGTGCA	ATCTATG	CAATATT	TCAGTCA
CCCTGGG	AGTTCTT	AGTCTCA	CCCTATG	CACATGG	CATAAAG	AGGTGCC	ATCTCAG	CAATGCA	TCAGTTT
CCCTGTA	AGTTGAA	AGTGAAC	CCCTGAA	CACATTG	CATACCG	AGGTGGT	ATCTGCC	CACAATG	TCCAGTA
CCCTGTG	AGTTGCC	AGTGCAA	CCCTGAG	CACCGTG	CATAGCT	AGGTTAT	ATCTTAC	CACACTG	TCCTATG
CCCTTAG	AGTTGGT	AGTGCAC	CCCTGAT	CACCTTG	CATCAGT	AGGTTGT	ATCTTAG	CACAGAG	TCCTGTG
CCCTTTT	AGTTGTT	AGTGCAT	CCCTGCG	CACGGAG	CATTATT	AGTAAGA	ATCTTAT	CACAGCG	TCGAGTA
CCGGTGT	AGTTTAT	AGTGCTG	CCCTGGG	CACGTAA	CATTGCA	AGTAATC	ATGAAAC	CACAGGG	TCTTATG
CCGTACC	AGTTTGA	AGTGCTT	CCCTGTA	CACTAAC	CATTGCC	AGTACCG	ATGAAGC	CACAGTA	TGAAATG
CCGTAGA	AGTTTGT	AGTGGCT	CCCTGTG	CACTAGT	CATTTGA	AGTACTC	ATGACAC	CACAGTG	TGAAGCA
CCGTCGA	AGTTTTC	AGTGGTT	CCCTTAG	CACTGAG	CCAAAAC	AGTACTG	ATGACGC	CACAGTT	TGAGACC
CCGTGCA	AGTTTTG	AGTGTGA	CCCTTTT	CAGAACT	CCAAACC	AGTAGAT	ATGACTC	CACATTG	TGCAAAT
CCGTGGC	ATAAACA	AGTGTTC	CCGATTT	CAGATTC	CCAAGTA	AGTAGCA	ATGAGAC	CACGGTG	TGCAGTG
CCTCATT	ATAAAGT	AGTGTTT	CCGGGAA	CAGCAGG	CCAATAT	AGTAGCG	ATGAGAT	CACGTAA	TGCCTAC
CCTGAGA	ATACAAC	AGTTATC	CCGTAGA	CAGCATC	CCACAGG	AGTAGGC	ATGATAC	CACTGAC	TGCGCAA
CCTGGCA	ATACAAT	AGTTCTG	CCGTGGC	CAGCCAC	CCACAGT	AGTAGGT	ATGCATA	CACTGAG	TGGTTTC
CCTGTAG	ATACAGT	AGTTCTT	CCTACCG	CAGCGGG	CCACTGG	AGTAGTC	ATGCCCC	CACTGTG	TGTACAG
CCTGTCT	ATACTGC	AGTTGCC	CCTATCT	CAGCTGA	CCAGCAC	AGTAGTT	ATGGATT	CACTTGT	TTAAACA
CCTGTGT	ATACTGT	AGTTTAT	CCTATGC	CAGGAAC	CCAGCAT	AGTATTC	ATGGCAC	CAGATGA	TTATCAG
CCTTCAT	ATAGCAC	AGTTTGT	CCTCATT	CAGGCAT	CCAGTGC	AGTCCAT	ATGGCTT	CAGCAAG	TTCAGTT
CCTTGAG	ATAGCTT	ATAAACA	CCTGAGA	CAGGGAC	CCAGTGT	AGTCTCA	ATGGTTT	CAGCAGG	TTCCTAT
CCTTGGC	ATAGGGA	ATAAAGA	CCTGGAA	CAGGTGA	CCATAAA	AGTCTGC	ATGTAAA	CAGCAGT	TTGGCAC
CCTTGGT	ATAGTAC	ATACAAC	CCTGGCA	CAGGTTA	CCATCGA	AGTCTTC	ATGTCAC	CAGCATT	TTGTTCG
CGAGATG	ATAGTAG	ATACAAT	CCTGTAG	CAGTAAC	CCATGAG	AGTGAAC	ATGTGCC	CAGCGCA	TTTTGCA
CGCACCG	ATAGTGC	ATACAGT	CCTGTCT	CAGTAAG	CCATGTA	AGTGCAA	ATGTGGA	CAGCGGG	AAACCGT
CGCTGCC	ATATCAT	ATACTGC	CCTTCAT	CAGTACT	CCATTGG	AGTGCAC	ATGTTGA	CAGGAGT	AAAGTTC
CGCTTAT	ATATTCA	ATACTGT	CCTTGAG	CAGTAGT	CCCAATA	AGTGCAT	ATTACAC	CAGGGCA	AACAGTC
CGGCAGG	ATCACAT	ATAGCAC	CCTTGGC	CAGTATG	CCCAGAG	AGTGCTA	ATTAGTA	CAGGTAG	AACCGTA
CGGGAGT	ATCACTG	ATAGCTC	CGACCCA	CAGTATT	CCCAGTA	AGTGCTG	ATTATCA	CAGTAAT	AACTGAA
CGGGGGT	ATCAGAC	ATAGGGA	CGAGATG	CAGTCCA	CCCAGTG	AGTGCTT	ATTATTA	CAGTACA	AACTGTT
CGGGTTA	ATCAGCA	ATAGGTT	CGCACCG	CAGTCGT	CCCAGTT	AGTGGCT	ATTATTT	CAGTACT	AAGAGGC
CGGTAGT	ATCAGCG	ATAGTAC	CGCAGCA	CAGTCTT	CCCATGG	AGTGGTT	ATTCAAC	CAGTAGA	AAGGTAG
CGGTGCA	ATCAGTT	ATATATG	CGCAGCG	CAGTGCA	CCCCGAG	AGTGTTC	ATTCAGT	CAGTAGT	AAGTAAT
CGTACAG	ATCATAT	ATATGAG	CGCGGCC	CAGTGGT	CCCCGTA	AGTGTTT	ATTCCAC	CAGTATT	AAGTCTC
CGTACCA	ATCCGTA	ATATGTG	CGCGTAT	CAGTGTT	CCCCTGT	AGTTAAC	ATTCCTA	CAGTCCA	AAGTTCT
CGTACCG	ATCCTAT	ATATGTT	CGCTGCC	CAGTTAT	CCCCTTT	AGTTATC	ATTCCTG	CAGTCTT	ACAATAT
CGTACGG	ATCGCAC	ATATTCA	CGCTTAT	CAGTTTG	CCCGCTG	AGTTCAG	ATTGAAC	CAGTGAA	ACAGTGC
CGTACTG	ATCTATG	ATCAAAA	CGGACCG	CATAAAG	CCCGGAT	AGTTCTG	ATTGCAC	CAGTGCA	ACAGTGG
CGTAGAT	ATCTCAG	ATCACAT	CGGGTTA	CATACCG	CCCGTAG	AGTTGCC	ATTGCAT	CAGTGCG	ACCCCGT
CGTATCG	ATCTCTG	ATCACTA	CGGGTTG	CATAGCT	CCCTAAG	AGTTGTC	ATTGCCC	CAGTGCT	ACCCCTA
CGTGCCG	ATCTGCC	ATCAGAC	CGGTAGT	CATCATA	CCCTATA	AGTTTAT	ATTGCGC	CAGTGGA	ACCGTGA
CGTGCTT	ATCTTAC	ATCAGCA	CGGTCCA	CATCCTT	CCCTATC	ATAAACA	ATTGCTC	CAGTTAT	ACCGTTA
CGTGTCT	ATCTTAT	ATCCGTA	CGTAACG	CATCGAG	CCCTATG	ATAAAGT	ATTGGAC	CAGTTCA	ACGCGTA
CTACAGT	ATGAAGC	ATCCGTT	CGTACAG	CATCGCT	CCCTCAG	ATACAAC	ATTGTAC	CAGTTGT	ACGGAAC
CTACATC	ATGACAC	ATCCTAC	CGTACCA	CATTAGT	CCCTCTA	ATACCGT	ATTTCAC	CAGTTTT	ACTGAAT
CTAGCAT	ATGACCT	ATCCTAT	CGTACCG	CATTATT	CCCTGAA	ATACTGC	ATTTCAG	CATACCG	ACTGCAC
CTAGTGT	ATGAGAT	ATCCTGT	CGTACCT	CATTCAA	CCCTGAC	ATACTGT	ATTTGGT	CATAGCT	ACTGGCC
CTATGGG	ATGAGGT	ATCCTTG	CGTACTG	CATTCAT	CCCTGAG	ATAGCAC	CAAATGT	CATCCCC	ACTTGGT
CTATTCT	ATGCATA	ATCGACC	CGTAGAT	CATTGCA	CCCTGAT	ATAGCTT	CAAATTC	CATCCTA	AGCATCA
CTCACTG	ATGCCAG	ATCGCAC	CGTATCG	CATTGCC	CCCTGCA	ATATCAT	CAACGCT	CATCCTT	AGCGGCA
CTCAGTG	ATGCCCC	ATCGGGA	CGTCCCG	CATTTGA	CCCTGGG	ATATTCA	CAAGAAA	CATCGAC	AGCTCAT
CTCAGTT	ATGGCAC	ATCTCAG	CGTGCCG	CCAATAT	CCCTGTA	ATCAAAA	CAAGATG	CATCGCT	AGCTGCT
CTCCCAA	ATGGCTC	ATCTCTG	CTACAGT	CCACAGG	CCCTGTG	ATCACAT	CAAGGAA	CATCTGG	AGCTTGT
CTCTGAG	ATGGCTT	ATCTTAC	CTACATC	CCACATT	CCCTTAG	ATCACTA	CAAGTAA	CATGTAA	AGCTTTT
CTCTGTA	ATGGTAC	ATCTTAT	CTACATT	CCACCGG	CCCTTTA	ATCAGAC	CACAACA	CATTATT	AGTAATC
CTCTTTC	ATGTAAA	ATGAACC	CTACTCG	CCACGGA	CCCTTTT	ATCAGCA	CACAATG	CATTCAT	AGTGCAT
CTGAGAC	ATGTAGT	ATGAAGC	CTAGCAC	CCACTAT	CCGATTT	ATCATAT	CACACTG	CATTGCA	AGTGCTT
CTGAGAT	ATGTCAC	ATGACAC	CTAGTTT	CCACTGA	CCGCAGT	ATCATCA	CACAGAG	CCAAGTA	AGTGTTT
CTGCAAA	ATGTCTT	ATGACCT	CTATATA	CCAGCAT	CCGGCAT	ATCATTG	CACAGCG	CCAATAT	ATACTGT
CTGCATC	ATGTGCC	ATGAGAT	CTATCTA	CCAGCTG	CCGTAGA	ATCCCAA	CACAGGG	CCACAGG	ATCAGCA
CTGCATT	ATGTGCT	ATGATAA	CTATGCA	CCAGTAG	CCGTGGC	ATCCGTA	CACAGTG	CCACAGT	ATCGACC
CTGCCAG	ATGTTGA	ATGCATA	CTATGGG	CCAGTAT	CCGTTAC	ATCCTAT	CACATTG	CCACGGA	ATTGCGC
CTGTAGA	ATGTTTA	ATGCCCC	CTATTCC	CCAGTGC	CCTACCG	ATCCTGT	CACGGAA	CCACTGA	ATTTCAC
CTGTAGT	ATTAAAG	ATGCTAA	CTATTCT	CCAGTGT	CCTATGC	ATCGACC	CACGTAA	CCACTGT	CACTGAG
CTGTCAG	ATTACAC	ATGCTGC	CTATTTG	CCATAAA	CCTATTC	ATCGCAC	CACTGAG	CCAGCAT	CAGATGA
CTGTCTA	ATTACTT	ATGCTGT	CTCAGTA	CCATCGA	CCTCATT	ATCGGAA	CACTGTC	CCAGCTG	CAGCGGG
CTGTGCA	ATTATTA	ATGGCAC	CTCAGTT	CCATGAG	CCTGAGA	ATCTCAG	CACTTGT	CCAGTAA	CAGTAAC
CTGTGCG	ATTCAAG	ATGGCTT	CTCCCAA	CCATGTA	CCTGGAA	ATCTGCC	CAGAACT	CCAGTAC	CCAATAT
CTGTGTG	ATTCCTA	ATGTAAA	CTCGTAC	CCCAATC	CCTGGCA	ATCTTAC	CAGAGTG	CCAGTGT	CCACAGT
CTGTTCG	ATTCCTG	ATGTGAG	CTCTGAC	CCCAGTT	CCTGTAG	ATCTTAT	CAGATGA	CCAGTTT	CCAGTGC
CTTGCAC	ATTCTCT	ATGTGCC	CTCTGAG	CCCATAT	CCTGTCT	ATCTTTC	CAGCACG	CCATAAA	CCATAAA
CTTTGGT	ATTGCAA	ATGTGTC	CTCTTTC	CCCCAGG	CCTTCAA	ATGAAAC	CAGCAGG	CCATCGA	CCCTGAT
GAAAACT	ATTGCAC	ATTACAC	CTGAGAC	CCCCATT	CCTTCAT	ATGAAGC	CAGCAGT	CCCAATC	CCCTGTG
GAAATGA	ATTGCAT	ATTACTT	CTGAGAT	CCCCGAG	CCTTGAG	ATGACAC	CAGCATT	CCCAGAG	CCTTGAG
GAAATGT	ATTGCCA	ATTAGTA	CTGCAAT	CCCCGTA	CCTTGGC	ATGACCT	CAGCGCA	CCCAGTG	CCTTGGC
GAACTGA	ATTGCCC	ATTATTA	CTGCAGT	CCCCTTT	CCTTGTA	ATGACGC	CAGCGGG	CCCATAG	CGGTAGT
GAAGCAC	ATTGCGC	ATTCATT	CTGCATT	CCCGCAT	CGACAAC	ATGACTC	CAGCTGG	CCCATGC	CGTACCA
GAAGTAG	ATTGCTC	ATTCCGG	CTGCCAG	CCCGGAG	CGACCCA	ATGAGAC	CAGGTAG	CCCCGAG	CGTGTCT
GAAGTGC	ATTGCTT	ATTCCTA	CTGGAAA	CCCGGAT	CGATTTC	ATGATAA	CAGGTGA	CCCCGTA	CTCAGTA
GAATAAT	ATTGTAC	ATTCCTG	CTGGTAA	CCCGTAG	CGCACCG	ATGATAC	CAGTAAC	CCCCTTT	CTCAGTT
GAATTCC	ATTGTCT	ATTGCAA	CTGGTTA	CCCGTAT	CGCAGTG	ATGCACT	CAGTACT	CCCGGAG	CTGATTT
GACAACA	ATTTCAC	ATTGCAC	CTGGTTT	CCCGTGT	CGCTGAG	ATGCATA	CAGTAGC	CCCGGAT	CTGCAGT
GACACGT	ATTTCAG	ATTGCAT	CTGTAGA	CCCTAAA	CGGAATC	ATGCCCC	CAGTAGG	CCCGTAG	CTGGTTT
GACACTG	ATTTCCT	ATTGCCA	CTGTCTA	CCCTAAG	CGGGTTA	ATGGAAT	CAGTAGT	CCCTATC	CTGTCTA
GACATCA	ATTTTTA	ATTGCGC	CTGTGCC	CCCTATG	CGTACCA	ATGGCAC	CAGTATT	CCCTATG	CTGTGTG
GACCGTT	CAAAGTG	ATTGTAC	CTGTGTG	CCCTCAC	CGTACCG	ATGGCTT	CAGTCAT	CCCTCAG	GAAAACT
GACGGAA	CAACGGT	ATTTCAC	CTTACCG	CCCTCAG	CGTACCT	ATGTAAA	CAGTCCA	CCCTGAA	GAAGTAG
GAGAAAT	CAAGTAA	CAAACCA	CTTATTA	CCCTCGA	CGTACTG	ATGTCAC	CAGTCGT	CCCTGAG	GAATGTA
GAGAACA	CAAGTAG	CAAAGTG	CTTCAAA	CCCTCTA	CGTAGAT	ATGTGCC	CAGTCTT	CCCTGAT	GAATTCC
GAGAACC	CAAGTAT	CAAATAA	CTTCCCG	CCCTGAA	CGTAGCG	ATGTGTG	CAGTGAA	CCCTGCG	GACCGTT
GAGAACG	CAAGTTA	CAAATCC	CTTCCTG	CCCTGAG	CGTATCG	ATTACAC	CAGTGCA	CCCTGGG	GACGTAG
GAGAACT	CAATAAC	CAAATTC	CTTGCAC	CCCTGCG	CGTCCAG	ATTATTA	CAGTGGA	CCCTGTA	GAGAGGA
GAGAAGA	CAATAGT	CAAGATG	CTTTCAC	CCCTGGG	CGTGCCG	ATTCAAG	CAGTGGT	CCCTGTG	GAGATAG
GAGAATT	CAATGCA	CAAGCTC	CTTTGAC	CCCTGTA	CGTGTCT	ATTCATG	CAGTGTT	CCCTTAG	GAGATGC
GAGACCT	CAATTAA	CAAGTAA	CTTTGGT	CCCTTAG	CGTTACC	ATTCATT	CAGTTAT	CCCTTTT	GAGGTCG
GAGACGA	CACAGCG	CAAGTAG	GAAAACT	CCCTTTG	CGTTCCG	ATTCCAC	CAGTTGT	CCGGGAA	GAGTACT
GAGAGCT	CACAGGG	CAAGTGA	GAAATGA	CCCTTTT	CGTTGGT	ATTCCTA	CAGTTTG	CCGTAGA	GAGTTAG
GAGAGGA	CACAGTC	CAATATC	GAAATGT	CCGAATC	CTAAACA	ATTCCTG	CATAAAG	CCGTAGT	GCAAGTA
GAGATAA	CACAGTG	CAATATT	GAACTAT	CCGATTT	CTACAGT	ATTCGAT	CATCCTT	CCGTCGA	GCAGTAC
GAGATAG	CACATTG	CAATCAC	GAACTGA	CCGGGAA	CTACATC	ATTGAAC	CATCGAC	CCGTGAG	GCCCTGT
GAGATGA	CACCACA	CAATGCA	GAAGACT	CCGTACC	CTACCCT	ATTGCAC	CATCTAT	CCGTGGC	GCCTATG
GAGATGC	CACCATT	CACAGCG	GAAGCAC	CCGTAGA	CTAGCAG	ATTGCAT	CATTAGT	CCGTGTG	GGAAACA
GAGATGG	CACCTCC	CACAGTA	GAATAAT	CCGTGGA	CTAGTGT	ATTGCCA	CATTCAA	CCGTTAC	GGACTTA
GAGATGT	CACGGTG	CACAGTG	GAATGTA	CCGTGGC	CTATATA	ATTGCCC	CATTCAT	CCTACTG	GTACAGT
GAGATTA	CACGTAA	CACATTG	GAATTGT	CCTACCG	CTATGAC	ATTGCGC	CATTGGT	CCTATCA	GTAGTCT
GAGCTTA	CACGTCA	CACCATT	GACAACA	CCTATGC	CTATGCA	ATTGCTC	CATTGTA	CCTATCC	GTGCATT
GAGGAAG	CACTAGC	CACCGTT	GACAACT	CCTATTC	CTATTCT	ATTGGAC	CATTTAA	CCTATGC	GTTGCAC
GAGGACT	CACTGAC	CACGGTG	GACAAGC	CCTCATT	CTCACTG	ATTGTAC	CCAAGTA	CCTATGT	TAATCCA
GAGGCAG	CACTGCA	CACGTAA	GACAGTA	CCTCTGC	CTCAGGT	ATTTCAC	CCACAGG	CCTATTC	TACAGCA
GAGGCGA	CACTGTC	CACTGAC	GACATCA	CCTGAGA	CTCAGTA	ATTTGGT	CCACAGT	CCTGAGA	TACTATG
GAGGCGT	CACTTGT	CACTTGT	GACATGA	CCTGGCA	CTCCCAA	CAAACAT	CCACATT	CCTGCTC	TAGAACT
GAGGGAG	CAGAAAC	CAGAAGT	GACCACA	CCTGTAG	CTCCCTG	CAAAGTG	CCACTGA	CCTGGAA	TAGTAGT
GAGGTAA	CAGAAGT	CAGAGCA	GACCCGT	CCTGTCT	CTCTGAC	CAAATAA	CCACTGG	CCTGGCA	TATTGCA
GAGGTAG	CAGATGA	CAGATGA	GACCGTT	CCTTCAT	CTCTGAG	CAACTGG	CCAGCAT	CCTGTAG	TCAAATA
GAGGTAT	CAGATTC	CAGATTC	GACGTAG	CCTTGAG	CTCTGTA	CAAGAAA	CCAGCGT	CCTGTCT	TCAAGCA
GAGGTCG	CAGCACG	CAGCACA	GACTCCT	CCTTGGC	CTCTTTC	CAAGCAA	CCAGGAT	CCTTCAT	TCAAGGA
GAGGTGA	CAGCAGG	CAGCACG	GAGAACC	CCTTGGT	CTCTTTT	CAAGCTA	CCAGTAC	CCTTGGC	TCACGTA
GAGGTGG	CAGCATC	CAGCAGC	GAGAACT	CGAACCG	CTGAATT	CAAGCTC	CCAGTAG	CCTTGGT	TCACTGA
GAGGTTG	CAGCATT	CAGCAGG	GAGAAGA	CGAATCA	CTGAGAC	CAAGGAA	CCAGTGT	CCTTTTA	TCAGTGC
GAGTACT	CAGCGCA	CAGCAGT	GAGAATT	CGATTTC	CTGAGAT	CAAGTAA	CCAGTTT	CCTTTTT	TCCAGCT
GAGTTAG	CAGCGCC	CAGCATC	GAGACCC	CGCACCG	CTGAGGT	CAAGTAT	CCATCGA	CGAACCG	TCCCGTA
GAGTTCC	CAGCGCT	CAGCATT	GAGACCT	CGGACCG	CTGATTT	CAAGTCA	CCATGAG	CGAAGAC	TCCTACG
GAGTTGA	CAGCGGG	CAGCGCA	GAGACGA	CGGCCCG	CTGCAAA	CAAGTGA	CCATTCA	CGAGATG	TCCTAGG
GATACTG	CAGCTGG	CAGCGGG	GAGAGAA	CGGGAGT	CTGCAAT	CAATAGT	CCATTGA	CGAGGTA	TCCTATA
GATATCA	CAGGAGT	CAGGTAA	GAGAGCT	CGGGGCC	CTGCAGT	CAATATT	CCCAATC	CGCACCG	TCCTCTG
GATATGA	CAGGGAC	CAGGTAG	GAGAGGA	CGGGTCA	CTGCATT	CACAACA	CCCAGTT	CGCAGTG	TCCTGGA
GATATGT	CAGGGCA	CAGGTGA	GAGATAA	CGGGTTA	CTGGAAA	CACAATG	CCCCGAG	CGCTGAG	TCGCATT
GATCCCT	CAGGGTA	CAGGTTC	GAGATCA	CGGGTTG	CTGGCCC	CACACTG	CCCCGTA	CGCTGCC	TCTAGTT
GATGAAG	CAGGTAG	CAGTAAC	GAGATGA	CGTACAG	CTGGCTC	CACAGAG	CCCGGAT	CGCTTAT	TGAGGCG
GATGTAG	CAGGTGA	CAGTAAG	GAGATGC	CGTACCA	CTGGTTA	CACAGCG	CCCGTAG	CGGAACC	TGCATTG
GATTCCC	CAGTAAC	CAGTACA	GAGATGG	CGTACCG	CTGGTTT	CACAGGG	CCCTAAG	CGGAGTT	TTAAGTA
GATTCCT	CAGTAAG	CAGTACT	GAGATGT	CGTACTG	CTGTACA	CACAGTA	CCCTATA	CGGCAGG	TTATTAC
GATTCTT	CAGTAAT	CAGTAGC	GAGATTA	CGTAGAT	CTGTAGA	CACAGTG	CCCTATG	CGGGGCC	TTGAGGT
GATTTCT	CAGTACA	CAGTAGT	GAGCACT	CGTATCG	CTGTCTA	CACAGTT	CCCTCAG	CGGGTCT	TTGCAGA
GCAAACA	CAGTACT	CAGTATG	GAGCTGA	CGTCCCG	CTGTGCG	CACATGG	CCCTGAA	CGGGTGG	TTTCCTA
GCAGCAT	CAGTAGC	CAGTATT	GAGCTTA	CGTCGAT	CTTACCG	CACATTC	CCCTGAG	CGGGTTA	AAAGAGG
GCAGTAC	CAGTAGG	CAGTCAT	GAGGACT	CGTGCCG	CTTAGAT	CACATTG	CCCTGCG	CGGGTTG	AAATTCG
GCAGTAG	CAGTAGT	CAGTCCA	GAGGCAG	CGTGTCT	CTTCAAG	CACCATT	CCCTGGG	CGGTAGT	AACGGAG
GCAGTCC	CAGTATA	CAGTGAA	GAGGCGT	CGTTGGT	CTTCCTA	CACCCTG	CCCTGTA	CGGTCGG	ACACTCA
GCATTCA	CAGTATC	CAGTGCA	GAGGTAG	CTAAACA	CTTTCAG	CACCGGG	CCCTGTG	CGGTGCA	ACAGCGC
GCCACAG	CAGTATT	CAGTGCG	GAGGTAT	CTACAGT	CTTTCCT	CACCGTG	CCCTTAG	CGTAACG	ACAGCGG
GCCACTG	CAGTCAT	CAGTGCT	GAGGTCG	CTACATC	CTTTGGT	CACCGTT	CCCTTTT	CGTACAG	ACAGTGT
GCCAGCT	CAGTCCA	CAGTGGA	GAGGTGA	CTACCAA	GAAAACA	CACCTCC	CCGGGAA	CGTACCG	ACATTCG
GCCCGTA	CAGTCGG	CAGTGGC	GAGGTGG	CTACTGC	GAAAACT	CACGGAA	CCGTAGA	CGTACCT	ACATTTA
GCCCTGT	CAGTCTT	CAGTGGT	GAGTCCT	CTACTGT	GAAATGA	CACGGAG	CCGTGAG	CGTACGG	ACCATCG
GCCTACT	CAGTGAA	CAGTGTA	GAGTTAG	CTAGCTT	GAAATGT	CACGGTG	CCTACAT	CGTACTG	ACCCAGT
GCCTGCT	CAGTGCA	CAGTGTT	GAGTTCC	CTAGTTT	GAACCAT	CACGTAA	CCTACCG	CGTATCG	ACCCTTT
GCCTGTC	CAGTGCG	CAGTTAT	GAGTTGA	CTATACA	GAACTGA	CACTAAC	CCTATGC	CGTCCCG	ACCGTAG
GCGAACC	CAGTGCT	CAGTTCA	GATAACT	CTATATA	GAAGTAG	CACTAGT	CCTATTC	CGTGAGT	ACCTATG
GCGAACT	CAGTGGA	CAGTTTG	GATATCA	CTATGCA	GAAGTGC	CACTGAC	CCTCATT	CGTGCCG	ACCTGAG
GCGATGA	CAGTGGC	CATAAAG	GATATGA	CTATGGG	GAATGTA	CACTGAG	CCTGAAA	CGTTCCG	ACCTTGT
GCGCAAA	CAGTGGT	CATAACA	GATATGT	CTATTCA	GAATTCC	CACTGTC	CCTGAGA	CGTTCTT	ACTCTGT
GCGCACG	CAGTGTA	CATACCG	GATCCCT	CTATTCG	GAATTGT	CACTGTG	CCTGCGA	CTAACGG	AGAGGCA
GCGGTAG	CAGTGTT	CATAGCT	GATCTCA	CTATTCT	GACAACA	CACTTGT	CCTGGCA	CTACAGT	AGATTAT
GCTACAT	CAGTTAT	CATCCTA	GATGAAG	CTATTTC	GACATCA	CACTTTC	CCTGGGA	CTACATC	AGCAGGC
GCTCAGT	CAGTTCA	CATCGAC	GATGCCT	CTCACAA	GACATGA	CAGAACT	CCTGTAG	CTACATT	AGCATAT
GCTGCAT	CAGTTGT	CATCGGG	GATGTAG	CTCAGGT	GACCCAT	CAGAGTG	CCTGTCT	CTATACA	AGCATTG
GCTGCCA	CAGTTTG	CATTACA	GATTCCC	CTCAGTA	GACCCGT	CAGATGA	CCTTATC	CTATATA	AGCTGCG
GCTGGTA	CAGTTTT	CATTATT	GATTCCT	CTCAGTT	GACCCTT	CAGATTC	CCTTCAT	CTATGCA	AGCTTAA
GCTGGTG	CATAAAG	CATTCAA	GATTGTC	CTCCCAA	GACCGTT	CAGCACA	CCTTGAG	CTATGGA	AGCTTAG
GCTTATC	CATACCG	CATTCAT	GCAAACA	CTCGTAC	GACTCCT	CAGCACG	CGAACCG	CTATTCA	AGCTTCT
GGAACGT	CATAGTC	CATTGCA	GCAAGAC	CTCTAAC	GAGAACC	CAGCAGG	CGAATGT	CTATTCT	AGGTTAT
GGAAGAC	CATAGTG	CATTGCC	GCAAGTA	CTCTATA	GAGAACG	CAGCAGT	CGACCCA	CTCACAA	AGTACCG
GGAATGC	CATCCTA	CATTGTA	GCACAGC	CTCTGAC	GAGAACT	CAGCATC	CGAGATG	CTCACAG	AGTAGCA
GGAATGT	CATCCTT	CATTGTG	GCACAGT	CTCTGAG	GAGAATT	CAGCATG	CGAGGTA	CTCACTG	AGTAGGT
GGACGGA	CATCGAC	CCAAACC	GCACGTA	CTCTGCA	GAGACCC	CAGCATT	CGCACCG	CTCAGGT	AGTGCAC
GGACTGT	CATCGAG	CCAAGCG	GCAGCAC	CTCTTCG	GAGACGA	CAGCCGG	CGCAGCA	CTCAGTA	AGTGTTC
GGAGTGT	CATCTAT	CCAAGTA	GCAGCAT	CTCTTTC	GAGAGCT	CAGCGCC	CGCAGCG	CTCAGTG	ATAGCAC
GGATATC	CATTAGT	CCAATAT	GCAGTAC	CTGAATT	GAGATAA	CAGCGGG	CGCTGCC	CTCCCAA	ATATCAT
GGATTGT	CATTATT	CCAATGC	GCAGTCC	CTGAGAC	GAGATAG	CAGGAGT	CGCTTAT	CTCCCAC	ATATTCA
GGCAGCA	CATTCAT	CCACAGT	GCATAGT	CTGAGAT	GAGATGA	CAGGCTA	CGGAACC	CTCCTAT	ATCGCAC
GGCAGTG	CATTGCA	CCACATT	GCATTCA	CTGAGGT	GAGATGG	CAGGTAA	CGGACCG	CTCGTAG	ATGCCCC
GGCCCAG	CATTGCC	CCACTGA	GCCACAG	CTGATTT	GAGATGT	CAGGTAG	CGGGAAT	CTCTGAC	ATGTAAA
GGCGGAG	CATTGTA	CCAGAGT	GCCACTG	CTGCAAC	GAGATTA	CAGGTGA	CGGGTTA	CTCTGAG	ATTACAC
GGCTCAG	CATTGTC	CCAGCAT	GCCAGTT	CTGCAAT	GAGCTTA	CAGTAAG	CGGGTTG	CTCTTGC	ATTGCAT
GGCTGCC	CATTGTT	CCAGTGC	GCCCGTA	CTGCAGT	GAGGACT	CAGTAAT	CGGTAGT	CTCTTTC	ATTGTAC
GGCTGTT	CATTTTT	CCAGTGT	GCCCGTT	CTGCATC	GAGGCAG	CAGTACA	CGTAACG	CTGAATT	CACGTAA
GGCTTAT	CCAAGTA	CCATAAA	GCCCTGT	CTGCATT	GAGGTAG	CAGTACT	CGTACAG	CTGACTT	CACTTGT
GGGAACT	CCAATAT	CCATCGA	GCCCTTT	CTGCCAG	GAGGTAT	CAGTAGC	CGTACCG	CTGAGAC	CAGTGGA
GGGACTT	CCAATGT	CCATGGG	GCCTACT	CTGCCCT	GAGGTGA	CAGTAGT	CGTACGG	CTGAGAT	CAGTGGT
GGGAGAC	CCACAGG	CCCAATA	GCCTATC	CTGCTTT	GAGGTGG	CAGTATT	CGTACTG	CTGAGGT	CAGTTTG
GGGAGTG	CCACAGT	CCCAGTG	GCCTATG	CTGTAGA	GAGTACT	CAGTCCA	CGTAGAT	CTGATGT	CATCGAC
GGGATGA	CCACATT	CCCAGTT	GCCTCTT	CTGTAGG	GAGTTGA	CAGTCGG	CGTAGCG	CTGATTT	CATTGCC
GGGATGG	CCACTGA	CCCATGG	GCCTGCT	CTGTCAG	GATAACT	CAGTCGT	CGTATCG	CTGCAGA	CCACATT
GGGATGT	CCAGCAT	CCCCGAG	GCCTGTC	CTGTGCG	GATAGGT	CAGTCTT	CGTGAGA	CTGCATT	CCACTGA
GGGGCCG	CCAGCTG	CCCCGTA	GCGAACC	CTGTGTG	GATATCA	CAGTGAA	CGTGAGT	CTGCCAG	CCAGTTT
GGGGTAG	CCAGTAT	CCCCTTG	GCTACAT	CTGTTCT	GATATGT	CAGTGCA	CGTGCCG	CTGCCCT	CCATGAG
GGGTCTT	CCAGTGC	CCCCTTT	GCTCAGT	CTTACCG	GATGAAG	CAGTGGA	CGTGCCT	CTGCGTG	CCCAGAG
GGGTTCC	CCAGTGT	CCCGAAG	GCTCCAT	CTTAGAT	GATTCCC	CAGTGGC	CGTGTCT	CTGGCAT	CCCAGTG
GGTACCG	CCAGTTT	CCCGCAG	GCTGCCA	CTTATCA	GATTCCG	CAGTGGT	CTAAACA	CTGGCGT	CCCGGAT
GGTAGTA	CCATAAA	CCCGGAG	GCTGGGA	CTTCAAG	GATTCCT	CAGTGTA	CTACAGT	CTGGTTT	CCCTGCG
GGTAGTT	CCATCGA	CCCGGAT	GCTGGTA	CTTCCCG	GATTCGA	CAGTGTT	CTACATC	CTGTCAG	CCTATTC
GGTCCCC	CCATGAG	CCCGTAA	GCTGGTG	CTTCCTA	GATTGTC	CAGTTAT	CTACATT	CTGTCTA	CGCTTAT
GGTCGTA	CCATGGG	CCCGTAG	GCTTATC	CTTTGAC	GCAAACA	CAGTTCA	CTATCAA	CTGTGCG	CGGGTTG
GGTGCAG	CCATTGT	CCCGTAT	GGAAACA	CTTTGGT	GCAATGT	CAGTTGT	CTATGCA	CTGTGTG	CGTAACG
GGTGGGG	CCCAGAG	CCCGTGG	GGAAGAC	GAAAACT	GCAGCAC	CAGTTTG	CTATGGG	CTGTTCT	CTACATT
GGTTCCT	CCCAGTG	CCCTAAG	GGAAGCC	GAAATGT	GCAGCAT	CAGTTTT	CTATTCA	CTTATCA	CTATATA
GTAAACA	CCCAGTT	CCCTATC	GGAAGGC	GAACCCG	GCAGTAA	CATAAAG	CTATTCC	CTTCAGT	CTGAATT
GTAAACG	CCCCGAG	CCCTATG	GGAATAT	GAACTGA	GCAGTAC	CATAACA	CTATTCT	CTTCCTA	CTGTAGA
GTAAATA	CCCCTTC	CCCTGAG	GGAATGC	GAAGTGC	GCAGTCC	CATACCG	CTCACAG	CTTTGAC	CTGTCAG
GTAACAG	CCCGTAG	CCCTGAT	GGAATGT	GAATCAT	GCATTCA	CATACTG	CTCAGGT	CTTTGGC	CTTATCA
GTAACCA	CCCTAAG	CCCTGGG	GGAATTT	GAATTGT	GCCACAG	CATAGCT	CTCAGTT	CTTTGGT	GAAGTGC
GTAAGCA	CCCTATG	CCCTGTA	GGACCGT	GACAACA	GCCACTG	CATAGTG	CTCCAAA	CTTTTTT	GAGAAGA
GTACAAA	CCCTGAA	CCCTTGG	GGACGAC	GACAACT	GCCCGTA	CATCATA	CTCCCAA	GAAAACA	GAGATCA
GTACAAC	CCCTGAG	CCCTTTG	GGACGGA	GACAGTA	GCCCTGT	CATCCCC	CTCCCGA	GAAATGA	GAGCTGA
GTACAGT	CCCTGAT	CCCTTTT	GGACTGT	GACATCA	GCCCTTA	CATCCTA	CTCCGAA	GAAATGT	GAGGAAG
GTACCGC	CCCTGCG	CCGATTT	GGACTTA	GACATGA	GCCTACT	CATCCTT	CTCCTAA	GAACTGA	GAGGCAT
GTACCGT	CCCTGGG	CCGCAGT	GGAGACT	GACCACA	GCCTGTA	CATCGAC	CTCTGAG	GAAGTAG	GAGGGAG
GTACTGT	CCCTGTA	CCGGAGA	GGAGGAC	GACCGTA	GCCTGTC	CATCGAG	CTCTTTC	GAAGTGC	GAGGTAA
GTAGACA	CCCTGTG	CCGGTGT	GGAGTGT	GACGTAG	GCGAACC	CATCGCT	CTCTTTT	GAATGTA	GCCAGTT
GTAGTCT	CCCTTAG	CCGTACC	GGATATC	GACTGAT	GCGAACT	CATGTAA	CTGAATT	GAATTCC	GCGATGA
GTAGTGT	CCCTTTG	CCGTAGA	GGCAGCA	GACTTGT	GCGCAAA	CATTATT	CTGACAC	GACAACA	GCGGTAG
GTATACA	CCCTTTT	CCGTGAG	GGCAGTG	GAGAACA	GCGCATA	CATTCAT	CTGACTA	GACAGTG	GGATATC
GTATTTG	CCGGTGT	CCGTGCA	GGCGCAG	GAGAACC	GCTACAT	CATTGAC	CTGAGAC	GACATCA	GGTAGTA
GTCAGTT	CCGTAGA	CCGTGGC	GGCTCAG	GAGAACT	GCTATGC	CATTGCA	CTGAGAT	GACCTAT	GGTAGTT
GTCCAGT	CCGTGAG	CCTAAGC	GGCTGCC	GAGAATT	GCTCACT	CATTGCC	CTGATTT	GACGACA	GGTTGGG
GTCTTCA	CCGTGGC	CCTACCG	GGCTTAT	GAGACCC	GCTCAGT	CATTGTC	CTGCAAT	GACGGAA	GTAATCC
GTGAACA	CCGTTAC	CCTACTG	GGGAACT	GAGAGCT	GCTGCCA	CATTGTG	CTGCAGT	GACGGAG	GTATTTG
GTGAACT	CCGTTTT	CCTATGA	GGGAGAA	GAGATAA	GCTGGAA	CCAAGTA	CTGCATC	GACGTAG	GTGCAAT
GTGACAC	CCTACCG	CCTATGC	GGGAGCT	GAGATCT	GCTGGTA	CCAATAT	CTGCCAG	GACTTGG	GTGCGTG
GTGATGA	CCTACTG	CCTATGT	GGGAGTG	GAGATGA	GCTGGTG	CCACAGG	CTGCCCT	GAGAAAT	GTGGTAG
GTGCAAA	CCTATCT	CCTCATT	GGGATGA	GAGATGG	GCTTACT	CCACAGT	CTGCGAG	GAGAACA	GTGTCTT
GTGCAAG	CCTATGA	CCTGAGA	GGGATGT	GAGCACT	GCTTATC	CCACATT	CTGGTTT	GAGAACC	GTGTTCA
GTGCAGA	CCTATGC	CCTGGAA	GGGCAAA	GAGCTGA	GCTTCTT	CCACGGA	CTGTAGT	GAGAACT	TAAGGCA
GTGCAGC	CCTATGT	CCTGGCA	GGGCAGT	GAGCTTA	GCTTTGC	CCACGGG	CTGTCAG	GAGAAGT	TAATTAG
GTGCAGT	CCTATTC	CCTGGGA	GGGGAGC	GAGGACT	GGAAACA	CCACTGA	CTGTCTG	GAGAATT	TACAACT
GTGCATA	CCTCAAA	CCTGTAG	GGGGTAG	GAGGCAT	GGAAGAC	CCAGAAA	CTGTGCG	GAGACCC	TACAGTG
GTGCATT	CCTCATT	CCTGTCT	GGGTCCA	GAGGCGA	GGAATGT	CCAGAGT	CTGTGTG	GAGACGA	TATTCCT
GTGCCCT	CCTGAGA	CCTTCAT	GGGTCCG	GAGGCTG	GGACCGT	CCAGCAG	CTTACCG	GAGAGCT	TCAATTA
GTGCCTA	CCTGCAT	CCTTTTA	GGGTCTT	GAGGTAG	GGACGGA	CCAGCAT	CTTATCA	GAGAGGA	TCACACT
GTGCGAA	CCTGCTG	CGAACCA	GGGTTAG	GAGGTGA	GGACTGT	CCAGCGT	CTTCATT	GAGATAA	TCACAGC
GTGCGGT	CCTGGCA	CGAACCG	GGTCCCC	GAGGTGG	GGACTTA	CCAGCTG	CTTGCAC	GAGATAG	TCACGTT
GTGCGTG	CCTGTAG	CGACCCA	GGTCGTA	GAGTACT	GGAGATA	CCAGGGT	CTTGGTC	GAGATCA	TCAGTCG
GTGCTAA	CCTGTCT	CGACCTA	GGTCTTC	GATAAAA	GGAGTGT	CCAGTAT	CTTGTCC	GAGATCT	TCATAGT
GTGCTTG	CCTTAAT	CGAGTAA	GGTGGGG	GATAACT	GGATATC	CCAGTGC	CTTTCCC	GAGATGA	TCATATT
GTGGTAG	CCTTCAT	CGCACCG	GGTTCCT	GATATCA	GGCAAGA	CCAGTGT	CTTTCGT	GAGATGC	TCATGTA
GTGGTGT	CCTTCGT	CGCAGTG	GGTTCTA	GATATGA	GGCAGCA	CCAGTTT	CTTTGGT	GAGATGG	TCCCATG
GTGTAAA	CCTTGAG	CGCTGAT	GTAAACA	GATATGT	GGCAGCG	CCATAAA	CTTTTGT	GAGATGT	TCCGATG
GTGTAGT	CCTTGGC	CGGAACC	GTAACAG	GATGTAG	GGCAGTG	CCATCGA	CTTTTTC	GAGATTA	TCCTATT
GTGTATT	CCTTTAT	CGGAATC	GTAACCA	GATTCCT	GGCAGTT	CCATGAG	GAAAACT	GAGCACT	TCGTATG
GTGTCTT	CCTTTGT	CGGAGAC	GTAAGAC	GATTGTC	GGCCCAG	CCATTCA	GAAAGCT	GAGCTAG	TCTAGTA
GTGTGCC	CCTTTTT	CGGGAAA	GTAAGCA	GATTGTT	GGCCTAT	CCATTGA	GAAAGGG	GAGCTGA	TGCACTT
GTTATTA	CGAGATG	CGGGTTA	GTAATGT	GATTTCC	GGCGGAG	CCCACTG	GAAATGA	GAGCTTA	TGCAGTC
GTTCCTC	CGCACCG	CGGTACT	GTACACA	GCAAACA	GGCTCAG	CCCAGAG	GAAATGT	GAGGAAG	TGCCAGC
GTTCTTC	CGCAGTG	CGGTAGT	GTACCAT	GCAAGTA	GGCTGCC	CCCAGTG	GAACCCA	GAGGACT	TGCTCAG
GTTGCAC	CGCTGCC	CGGTGCA	GTACCCT	GCACAGT	GGCTTAT	CCCAGTT	GAACGGA	GAGGAGT	TGCTTAT
GTTTTGC	CGCTTAT	CGTAACG	GTACCGT	GCACATG	GGGAACT	CCCATGC	GAACTGA	GAGGCAG	TGGCACT
TAAACAT	CGGAACC	CGTACAG	GTACTGT	GCACATT	GGGATGA	CCCCGAG	GAAGACT	GAGGCAT	TGTCAGT
TAAAGAG	CGGACCG	CGTACCA	GTAGACA	GCACGTA	GGGATTT	CCCCGTA	GAAGCAC	GAGGCGT	TTCCCTT
TAAAGCT	CGGAGAA	CGTACCG	GTAGATC	GCAGCAC	GGGCAAA	CCCCTGT	GAAGCTA	GAGGGAG	AAAGCTG
TAAAGGG	CGGGAGT	CGTACCT	GTAGTGT	GCAGCAT	GGGGCCG	CCCCTTT	GAAGTAA	GAGGTAA	AAATGTT
TAAAGTA	CGGGTAT	CGTACTG	GTATTTG	GCAGTAC	GGGGTAG	CCCGAAG	GAAGTAG	GAGGTAC	AACAGCA
TAACGGA	CGGGTTA	CGTAGAT	GTCAGTT	GCAGTCC	GGGTCCA	CCCGCAG	GAAGTGC	GAGGTAG	AACAGTA
TAAGACT	CGGGTTG	CGTATCG	GTCCAGT	GCATAGT	GGGTCCG	CCCGGAG	GAATGTA	GAGGTAT	AACATCC
TAAGTGC	CGGGTTT	CGTGCCG	GTCCTAT	GCATATA	GGGTCTT	CCCGTAG	GAATTCC	GAGGTCG	AACCGTC
TAATGCT	CGGTAGT	CGTGCTT	GTCCTGG	GCCACAG	GGTCCAA	CCCGTGG	GAATTGT	GAGGTGA	AACCTTT
TACAATA	CGGTGCA	CGTGTCT	GTCTCAG	GCCACTG	GGTCCCC	CCCTAAG	GACAACA	GAGGTGG	AAGTAGT
TACAGTA	CGTAACG	CTACAGT	GTGAACA	GCCAGTA	GGTCTTC	CCCTATA	GACAACT	GAGGTTG	AATAATG
TACCCTG	CGTACAG	CTACATC	GTGAAGT	GCCAGTT	GGTTCCT	CCCTATC	GACACTG	GAGTACT	AATGTAA
TACCGTG	CGTACCA	CTACATT	GTGATGA	GCCATTT	GGTTCTA	CCCTATG	GACAGTG	GAGTTAG	AATTCCT
TACGGTA	CGTACCG	CTACTGA	GTGCAAA	GCCCAGT	GGTTGGG	CCCTCAG	GACATCA	GAGTTGA	ACACAGT
TACTGCC	CGTACCT	CTACTGC	GTGCAGT	GCCCATT	GTAAACA	CCCTCTA	GACATGA	GATAACT	ACAGCAC
TACTGTG	CGTACTG	CTATATA	GTGCCCA	GCCCCTG	GTAAACG	CCCTGAA	GACATTG	GATATCA	ACAGGGT
TAGAACT	CGTAGAT	CTATGCA	GTGCCCT	GCCCGTA	GTAAATA	CCCTGAG	GACCGTT	GATATGA	ACAGTGA
TAGATCC	CGTATCG	CTATGGC	GTGCCGT	GCCCGTT	GTAACAG	CCCTGAT	GACGGAA	GATATGT	ACATCCA
TAGATGA	CGTGAGT	CTATTCT	GTGCTTG	GCCCTGT	GTAACCA	CCCTGCA	GACGTAG	GATGAAG	ACATCCT
TAGCACC	CGTGCCG	CTATTGT	GTGTATT	GCCCTTT	GTAAGCA	CCCTGCG	GACTGTC	GATGCCC	ACATTGC
TAGCGTT	CGTGCCT	CTCACAG	GTGTTCA	GCCGCAT	GTAATCC	CCCTGGA	GAGAAAT	GATGTAG	ACCAGCA
TAGCTTA	CGTGTCT	CTCACTG	GTTACCA	GCCTACT	GTACAGC	CCCTGGG	GAGAACC	GATTCCT	ACCCTAT
TAGGTAG	CGTTAGC	CTCAGGT	GTTATTC	GCCTATG	GTACAGT	CCCTGTA	GAGAACT	GATTCGT	ACCGGGA
TAGTAGT	CGTTCCG	CTCAGTA	GTTCAGT	GCCTCTT	GTACCAT	CCCTGTG	GAGAAGA	GATTTCC	ACCTTAT
TAGTGCA	CTACAGT	CTCAGTT	GTTCTTC	GCCTGCT	GTACCGT	CCCTTAG	GAGAAGT	GCAAACA	ACTGCAA
TAGTGTT	CTACATT	CTCATTG	GTTTTGC	GCCTGTC	GTACTGT	CCCTTTA	GAGAATT	GCAAGTA	AGACCCT
TATACAA	CTAGCAG	CTCCCAA	TAAACAT	GCCTTCT	GTAGAAC	CCCTTTG	GAGACCC	GCACCAT	AGCACTG
TATACAG	CTAGCTT	CTCCTAT	TAAAGCT	GCGCAAA	GTAGACA	CCCTTTT	GAGACCT	GCACTTG	AGCAGAA
TATCAGA	CTAGTAA	CTCGGAG	TAAAGGG	GCGTACC	GTAGATC	CCGATTT	GAGACGA	GCAGCAC	AGCAGTA
TATGTGC	CTAGTGT	CTCGTAC	TAAAGTA	GCTACAT	GTCAGTG	CCGGGAA	GAGAGAA	GCAGCAT	AGCCGTT
TATTACT	CTAGTTT	CTCTGAC	TAACGGA	GCTATGC	GTCAGTT	CCGGTGT	GAGAGCT	GCAGCCT	AGCGGAA
TATTGCA	CTATACA	CTCTGAG	TAAGACT	GCTCAGT	GTCCAGT	CCGTAGA	GAGAGGA	GCAGCGC	AGCTAAT
TATTGCT	CTATACT	CTCTTTC	TAAGATG	GCTCCAT	GTGAACA	CCGTAGT	GAGATAA	GCAGTAC	AGCTCTT
TCAAATA	CTATATA	CTCTTTG	TAAGGCA	GCTGCAA	GTGAACT	CCGTCGA	GAGATAG	GCAGTCC	AGCTGAT
TCAACCC	CTATGAA	CTGACTA	TAATACT	GCTGCCA	GTGATGA	CCGTGAC	GAGATCA	GCATTAC	AGCTGCA
TCAAGCA	CTATGCA	CTGAGAC	TAATGCT	GCTGGTA	GTGCAAA	CCGTGAG	GAGATCT	GCATTCA	AGGTCCG
TCAAGGA	CTATGCC	CTGAGAT	TAATTAG	GCTGGTG	GTGCAAG	CCGTGGC	GAGATGA	GCCAATG	AGGTGCA
TCAAGTA	CTATGCT	CTGATTT	TACAACA	GCTTATC	GTGCAAT	CCGTGTA	GAGATGC	GCCACAG	AGTAGAT
TCAAGTG	CTATGGG	CTGCAAA	TACAACT	GCTTCAA	GTGCAGA	CCGTTAC	GAGATGG	GCCACTG	AGTGAAC
TCACACT	CTATTCA	CTGCAAC	TACAATT	GCTTCTT	GTGCAGT	CCGTTGA	GAGATGT	GCCAGCT	ATCCTGT
TCACAGA	CTATTCT	CTGCACT	TACACAG	GGAAACA	GTGCATT	CCTAAGC	GAGATTA	GCCCAGT	ATTGCCA
TCACAGC	CTCACTG	CTGCAGT	TACAGCA	GGAAGAC	GTGCCCT	CCTACAT	GAGCACT	GCCCCTT	ATTGCCC
TCACAGT	CTCAGGT	CTGCATC	TACAGTA	GGAATGT	GTGCCTA	CCTACGC	GAGCTAG	GCCCGTA	ATTGCTC
TCACATT	CTCAGTA	CTGCATT	TACAGTG	GGACACA	GTGGTTC	CCTACTG	GAGCTGA	GCCTACT	CACAGCG
TCACGGT	CTCAGTG	CTGCCAG	TACATCT	GGACCGT	GTGTATT	CCTAGGC	GAGCTTA	GCCTATG	CACGGTG
TCACTAC	CTCAGTT	CTGCCCT	TACCCTG	GGACTGT	GTGTCTT	CCTATAC	GAGGAAG	GCCTCTG	CACTGTC
TCACTGA	CTCATTG	CTGCCTG	TACCGTA	GGACTTA	GTGTTCA	CCTATCA	GAGGACT	GCCTGCC	CAGCATC
TCACTGT	CTCCCAA	CTGCGCT	TACCGTG	GGAGTGT	GTTACCA	CCTATCC	GAGGCAG	GCCTGCT	CAGCATT
TCAGGTA	CTCCTAT	CTGGAAA	TACGGTA	GGCAAGA	GTTCTGT	CCTATGA	GAGGCAT	GCCTGTC	CAGCGCA
TCAGTAC	CTCGTAC	CTGGCAT	TACTATG	GGCAGAC	GTTCTTC	CCTATGC	GAGGCGT	GCGAACT	CAGGTAG
TCAGTCA	CTCTGAC	CTGGCCC	TAGAACT	GGCAGCA	GTTGCAC	CCTATGT	GAGGCTG	GCGATGA	CAGTAAG
TCAGTGT	CTCTGAG	CTGGCCT	TAGATCC	GGCAGTG	GTTTTGC	CCTATTC	GAGGGAG	GCGCAAG	CAGTACA
TCAGTTT	CTCTTTC	CTGGTAA	TAGATCT	GGCCTGT	TAAACAT	CCTCATT	GAGGGGT	GCGGAAC	CAGTGAA
TCATACC	CTGAATT	CTGGTTT	TAGATGA	GGCGGAG	TAAACCG	CCTGAGA	GAGGTAA	GCGGAGA	CAGTTGT
TCATAGT	CTGAGAC	CTGTACA	TAGCACC	GGCTCAG	TAAAGCT	CCTGCTG	GAGGTAC	GCGGAGT	CATCCTT
TCATGTA	CTGAGAT	CTGTCAG	TAGCACT	GGCTGCC	TAAAGGG	CCTGGAA	GAGGTAG	GCGGTAG	CATTCAA
TCCACAG	CTGAGGT	CTGTCTA	TAGCAGC	GGCTGTT	TAACCCG	CCTGGCA	GAGGTAT	GCTACAC	CCAGCTG
TCCAGCT	CTGATTT	CTGTGCG	TAGCTCT	GGCTTAT	TAACGGA	CCTGGGA	GAGGTCG	GCTACAG	CCCCTTT
TCCAGGT	CTGCAAA	CTTACTC	TAGCTTA	GGGAACT	TAAGACG	CCTGTAG	GAGGTGA	GCTACAT	CCCGGAG
TCCAGTC	CTGCAAC	CTTATCA	TAGGTAG	GGGACTT	TAAGACT	CCTGTCT	GAGGTGG	GCTACCA	CCCTCAG
TCCAGTT	CTGCAAT	CTTCACT	TAGGTAT	GGGATGA	TAAGCTG	CCTGTGA	GAGGTTG	GCTACGT	CCGATTT
TCCCGTA	CTGCAGT	CTTCAGT	TAGTGTT	GGGCAAA	TAAGGCA	CCTGTGT	GAGTACT	GCTAGCA	CCGTGAG
TCCCTGA	CTGCATC	CTTCATT	TATACAA	GGGGCCG	TAATACT	CCTTACC	GAGTAGT	GCTATAT	CCTGGAA
TCCCTGT	CTGCATT	CTTTGGT	TATACAG	GGGGTAG	TAATCCA	CCTTCAT	GAGTGCA	GCTCAGT	CGAACCG
TCCCTTT	CTGCCAG	GAAAACA	TATATAT	GGGTCTT	TAATGCC	CCTTGAG	GAGTGTG	GCTCTTC	CGACCCA
TCCGGTT	CTGCCCT	GAAAACT	TATATCA	GGGTTCC	TAATGCT	CCTTGGC	GAGTTAG	GCTGAAT	CGCAGTG
TCCTGAG	CTGCCTG	GAAAGAC	TATCATC	GGTCCCC	TACAATC	CCTTGTA	GAGTTGA	GCTGCAT	CGGAACC
TCGAGTA	CTGGAAA	GAAATGA	TATCCAA	GGTCGTA	TACAGCA	CCTTTGC	GATAACT	GCTGCCA	CGGACCG
TCGCAGT	CTGGTAA	GAAATGT	TATCCAG	GGTTATC	TACAGGC	CGAACCG	GATACTG	GCTGCGA	CGTACCT
TCGTACC	CTGGTTA	GAACCAT	TATGCAT	GGTTGGG	TACAGTA	CGAATGT	GATATCA	GCTGGAC	CTATGGG
TCGTGCC	CTGGTTT	GAACCGT	TATGTGC	GTAAACA	TACAGTG	CGACAAC	GATATGA	GCTGGGA	CTATTCA
TCGTTCG	CTGTAAC	GAACGTA	TATTAAA	GTAAACG	TACCATT	CGACCCA	GATGAAG	GCTGGTA	CTGCAAT
TCTAGTA	CTGTAGA	GAACTAT	TATTACT	GTAAATA	TACCCTG	CGACCGT	GATGGAG	GCTGGTG	CTTACCG
TCTAGTT	CTGTAGT	GAACTGA	TATTCCG	GTAACAG	TACCGTG	CGAGATG	GATGTAG	GCTGTGT	GAAAACA
TCTATGG	CTGTCAG	GAAGACT	TATTCCT	GTAAGAC	TACCGTT	CGAGGTA	GATTACT	GCTTATC	GAAGACT
TCTCAGG	CTGTCTA	GAAGCAC	TATTGCT	GTAAGCA	TACTGCA	CGAGTAA	GATTCAT	GCTTCAT	GACATGA
TGAAATG	CTGTCTG	GAAGGCT	TCAAAGT	GTACAAA	TACTGCC	CGATGAA	GATTCCT	GCTTTGC	GACGGAA
TGAAGCA	CTGTGCA	GAAGTAG	TCAAATA	GTACAAC	TAGAACT	CGATTTC	GATTGCT	GGAACCC	GAGATCT
TGACACG	CTGTGCG	GAATAAT	TCAAGCA	GTACACA	TAGATCC	CGCACCG	GCAAACA	GGAAGAC	GAGGCGT
TGACATC	CTGTGTG	GAATGTA	TCAAGGA	GTACCAG	TAGATGA	CGCAGCA	GCAAATC	GGAATCT	GAGGTTG
TGACCTA	CTGTTCC	GAATTCC	TCAAGTA	GTACCAT	TAGCACC	CGCAGCG	GCAAGTA	GGAATGA	GCACAGT
TGAGAAC	CTTACAA	GAATTGT	TCAAGTG	GTACCGT	TAGCAGC	CGCAGTG	GCACAGT	GGAATGG	GCACCAT
TGAGACG	CTTACCG	GACATCA	TCAATTA	GTACTGT	TAGCCCT	CGCTCAG	GCACATT	GGAATGT	GCACGTA
TGAGATG	CTTATCA	GACCCAC	TCACAGT	GTAGAAC	TAGCTCT	CGCTGCC	GCACCAT	GGAATTT	GCACTTG
TGAGGCG	CTTCAAG	GACCCGT	TCACATT	GTAGACA	TAGCTTA	CGCTTAT	GCACTTG	GGACGGA	GCATTAC
TGAGGTA	CTTCACT	GACCGTT	TCACCGT	GTAGATC	TAGGTAG	CGGAAAT	GCAGAAT	GGACTGT	GCCAGCT
TGAGGTG	CTTCATT	GACCTAT	TCACCTT	GTAGTCT	TAGTAGT	CGGAACC	GCAGCAC	GGACTTA	GCGAACC
TGAGTTG	CTTCCTA	GACGGAA	TCACGGT	GTAGTGT	TATACAA	CGGACCG	GCAGCAT	GGACTTG	GGAATTT
TGATAAA	CTTGGTC	GACGGAG	TCACGTA	GTATTTG	TATACAG	CGGAGAC	GCAGCCT	GGACTTT	GGAGATG
TGCAAAT	CTTTCAT	GACGTAG	TCACTGA	GTCAACA	TATAGGG	CGGAGTT	GCAGCGC	GGAGATG	GGATTGT
TGCAGTA	CTTTCCT	GACTAGT	TCAGATG	GTCACGT	TATATAT	CGGCAGG	GCAGCGT	GGAGTGT	GGCAGCG
TGCAGTC	CTTTGGT	GACTGAT	TCAGCAT	GTCAGTT	TATATGA	CGGCGGG	GCAGCTC	GGAGTTT	GGGTAGT
TGCAGTG	CTTTGTC	GACTGTA	TCAGGTA	GTCCACA	TATCAGA	CGGGAGT	GCAGCTT	GGATATC	GGTATGT
TGCATAG	GAAAACA	GACTGTC	TCAGTCA	GTCCAGT	TATGACA	CGGGTCA	GCAGGAT	GGATGAC	GTAATCA
TGCATCA	GAAATGA	GACTTAC	TCAGTCG	GTCCCGT	TATGCAT	CGGGTTA	GCAGGCA	GGATTCC	GTAGTAG
TGCATTG	GAAATGG	GACTTAG	TCAGTGC	GTCCGTT	TATGTGA	CGGGTTG	GCAGTAC	GGATTGT	GTCCTAT
TGCCTAC	GAAATGT	GACTTGC	TCATATG	GTCCTGG	TATGTGC	CGGTAGT	GCAGTAG	GGCAAGA	GTGCATA
TGCCTGC	GAACCAT	GAGAAAT	TCCAATG	GTCGATC	TATTACT	CGTAACG	GCAGTAT	GGCAGCA	GTGCTTG
TGCGCAA	GAACTAT	GAGAACA	TCCAGCT	GTCTCAG	TATTGCA	CGTACAG	GCAGTCC	GGCAGCG	GTGGTTT
TGCGCTT	GAACTGA	GAGAACC	TCCAGTA	GTGAAAA	TATTGCT	CGTACCA	GCAGTGT	GGCAGTG	GTGTATT
TGCTTAT	GAAGACT	GAGAACT	TCCAGTC	GTGCAAA	TCAACCC	CGTACCG	GCATATC	GGCATAG	GTTCAGT
TGGCACT	GAAGCAC	GAGAAGA	TCCAGTT	GTGCAAT	TCAACGC	CGTACGG	GCATCAT	GGCATGT	GTTTTTT
TGGCATC	GAAGTAG	GAGAATT	TCCATTT	GTGCAGT	TCAAGTA	CGTACTG	GCATGTA	GGCGCAG	TAGTAGA
TGGCTCA	GAAGTGC	GAGACCC	TCCCATG	GTGCCCT	TCAAGTG	CGTAGAT	GCATTAC	GGCGGAG	TAGTAGG
TGGGAGA	GAATAAT	GAGACGA	TCCCGTA	GTGCCTA	TCACAGC	CGTAGCG	GCATTCA	GGCTCAG	TCAAGAA
TGGGATG	GAATGTA	GAGAGCT	TCCCGTT	GTGCGTG	TCACAGT	CGTATCG	GCATTGT	GGCTGCC	TCACAAT
TGGTCCC	GAATTCC	GAGAGGA	TCCCTGA	GTGGTGA	TCACATT	CGTGAGT	GCCACAG	GGCTGGT	TCACCTT
TGTAAAC	GAATTGT	GAGATAA	TCCCTGT	GTGGTGT	TCACGGT	CGTGCCG	GCCACAT	GGCTTAT	TCACTTT
TGTACAA	GACAACA	GAGATAC	TCCCTTT	GTGGTTT	TCACTAA	CGTGCTT	GCCACTG	GGGAACT	TCATATG
TGTACAG	GACAACT	GAGATAG	TCCGATG	GTGTCTT	TCACTAC	CGTGTCT	GCCAGCT	GGGACTT	TCCCTGT
TGTACCG	GACATCA	GAGATCA	TCCGGTT	GTGTTTC	TCACTGA	CGTTACC	GCCAGTG	GGGAGAG	TCCTAAG
TGTGATG	GACCGTT	GAGATGA	TCCTAAG	GTTACCA	TCAGGTA	CGTTCCG	GCCAGTT	GGGATGA	TCCTTTG
TGTGCAA	GACCTAT	GAGATGC	TCCTACG	GTTCAGT	TCAGTCA	CTAAACA	GCCCGTA	GGGATGT	TCTTCAC
TGTGCCC	GACGGAG	GAGATGG	TCCTAGG	GTTCTTC	TCAGTGC	CTACAGT	GCCCTGT	GGGGCAT	TGAATGT
TGTGCCT	GACGTAG	GAGATGT	TCCTATA	GTTTTGC	TCAGTGT	CTACATC	GCCGCAT	GGGGCCG	TGCAAAC
TGTGCGG	GACTGTC	GAGATTA	TCCTATC	TAAAAGA	TCAGTTT	CTACATT	GCCGGGA	GGGGCTT	TGCATTA
TGTGCGT	GAGAACC	GAGCTAG	TCCTATG	TAAACAT	TCATTTT	CTACTGA	GCCTACT	GGGGTAG	TGGAATG
TGTGCTC	GAGAACG	GAGCTGA	TCCTATT	TAAAGCT	TCCAGCA	CTAGCAC	GCCTATG	GGGTAGT	TGTAAAG
TGTGCTT	GAGAACT	GAGCTTA	TCCTCTG	TAAAGGG	TCCAGCT	CTAGTGT	GCCTGAG	GGGTCTT	TGTAGAA
TGTTCGT	GAGAAGA	GAGGAAG	TCCTGAG	TAAAGTA	TCCAGTA	CTATCAG	GCCTGCT	GGGTGGA	TTACAGT
TGTTGAG	GAGAATT	GAGGACT	TCCTGGA	TAAAGTG	TCCAGTC	CTATCCA	GCCTGTC	GGGTTCC	TTTGCAC
TTAAACA	GAGACCC	GAGGCAG	TCCTGTG	TAAATGC	TCCAGTG	CTATGAA	GCGATGA	GGGTTGG	TTTTTTA
TTAACTG	GAGACGA	GAGGCAT	TCGAGTA	TAACCAT	TCCAGTT	CTATGCA	GCGGAGA	GGTACCG	AACAAAT
TTAAGTA	GAGAGCT	GAGGCGA	TCGCAGT	TAACCCG	TCCATAA	CTATGCT	GCGGTAG	GGTAGTA	AACAAGT
TTACAGG	GAGAGGA	GAGGCTG	TCGTACC	TAACGCT	TCCCATT	CTATTCA	GCGTATC	GGTAGTT	AACCATT
TTATCAG	GAGAGGT	GAGGGAG	TCGTATG	TAACGGA	TCCCGTA	CTATTCT	GCGTGAG	GGTATGT	AACCCTT
TTATTAC	GAGATAA	GAGGTAA	TCGTCCC	TAACGGG	TCCCTGA	CTATTTG	GCTACAT	GGTCCCC	AACCGAT
TTCAAGT	GAGATAG	GAGGTAG	TCTACAT	TAACGTA	TCCCTGT	CTATTTT	GCTACGT	GGTCGGG	AACCGCT
TTCACAG	GAGATCA	GAGGTAT	TCTAGTT	TAAGACT	TCCCTTT	CTCAGGT	GCTAGAT	GGTCTTC	AACGCTG
TTCAGTC	GAGATCT	GAGGTCG	TCTATGG	TAAGGCA	TCCGGTT	CTCAGTA	GCTATAT	GGTTAGG	AAGACTT
TTCAGTT	GAGATGA	GAGGTGA	TCTCAGG	TAATACT	TCCTACG	CTCAGTG	GCTATGC	GGTTCCT	AAGGGAA
TTCCAGT	GAGATGC	GAGGTGG	TCTCAGT	TAATCCA	TCCTATA	CTCAGTT	GCTCAGT	GGTTGGG	AATACTA
TTCCCGG	GAGATGG	GAGTGTA	TCTGGTA	TAATGCT	TCCTATG	CTCCCAA	GCTGACA	GGTTTTT	AATATTG
TTCCTGG	GAGATGT	GAGTGTG	TCTTACC	TAATTAG	TCCTATT	CTCCTAA	GCTGAGA	GTAAAAA	AATCGTT
TTCTTCA	GAGATTA	GAGTTAG	TCTTATG	TACAACA	TCCTCAT	CTCCTAT	GCTGCAA	GTAAACA	AATTAGT
TTGAGGC	GAGCTAG	GAGTTGA	TGAAGAC	TACAACT	TCCTGAG	CTCTGAC	GCTGCCA	GTAAACC	AATTCGT
TTGAGGT	GAGCTTA	GATAAAG	TGAAGCA	TACAATT	TCCTGGA	CTCTGAG	GCTGCGA	GTAAACG	ACATACA
TTGCACT	GAGGAAG	GATAACT	TGAATGT	TACACAT	TCCTGTA	CTCTGTA	GCTGGAA	GTAAACT	ACATTAA
TTGCTCG	GAGGACT	GATACTG	TGACAAG	TACAGCA	TCCTGTG	CTCTGTC	GCTGGCA	GTAAAGA	ACATTCT
TTGGCAA	GAGGCAG	GATAGGT	TGACACG	TACAGCT	TCCTTGA	CTCTTAC	GCTGGTA	GTAAATA	ACCAGTT
TTGGTCC	GAGGCAT	GATATCA	TGACATC	TACAGGC	TCGACCG	CTCTTTC	GCTGGTG	GTAACAG	ACCCGGT
TTGTCCG	GAGGCGA	GATATGA	TGACCTA	TACAGTA	TCGAGTA	CTCTTTG	GCTGGTT	GTAACCA	ACGTTCA
TTGTTCA	GAGGCGT	GATATGT	TGACTGT	TACATGG	TCGCAGT	CTGAATT	GCTGTCA	GTAAGCA	ACTGTCT
TTGTTCG	GAGGGAA	GATGAAG	TGAGAAC	TACCCAT	TCGCATT	CTGACAC	GCTTACA	GTAATCA	ACTTGTC
TTTCAGT	GAGGGAG	GATGGAG	TGAGACC	TACCCTG	TCGGGAA	CTGAGAC	GCTTATC	GTAATCC	AGAATGT
TTTGCAC	GAGGTAA	GATGTAG	TGAGACG	TACCGCT	TCGTACC	CTGAGAT	GCTTCAA	GTACAAC	AGCAACA
TTTGCAG	GAGGTAC	GATTCCG	TGAGAGA	TACCGTA	TCTAGTT	CTGAGGA	GCTTGTC	GTACACA	AGCACGT
TTTGCTG	GAGGTAG	GATTCCT	TGAGATG	TACCGTG	TCTATGG	CTGATAC	GCTTTTC	GTACAGT	AGCAGCT
TTTGGTT	GAGGTAT	GATTCGG	TGAGCTG	TACGGCA	TCTCAGG	CTGATTT	GGAAACA	GTACCGT	AGCAGGA
TTTGTTC	GAGGTCG	GATTTCT	TGAGGTA	TACTAAG	TCTTATG	CTGCACT	GGAAAGT	GTACCTT	AGCTCGT
TTTTGCA	GAGGTGA	GCAAACA	TGAGGTG	TACTATG	TGAAATG	CTGCAGA	GGAACCC	GTACTGT	AGGCAGT
TTTTTGC	GAGGTGG	GCAAACC	TGATATG	TACTGCC	TGACATC	CTGCAGT	GGAACTG	GTAGACA	AGGCATA
TTTTTTT	GAGGTTG	GCAAATC	TGCAAAC	TAGAACT	TGACCTA	CTGCATT	GGAAGAC	GTAGATC	AGGCTGT
	GAGTACT	GCAACAC	TGCAGTC	TAGATCC	TGAGAAC	CTGCCAG	GGAAGGT	GTAGTAG	AGGTCGT
	GAGTGTG	GCAAGAT	TGCAGTG	TAGATCT	TGAGACC	CTGCCCT	GGAAGTC	GTAGTCC	AGTAGTT
	GAGTTAG	GCAAGTA	TGCATAG	TAGCACC	TGAGATG	CTGCGAG	GGAATGC	GTAGTCT	AGTGGCT
	GAGTTCC	GCACCAT	TGCATAT	TAGCACT	TGAGGCG	CTGGTTA	GGAATGT	GTAGTGT	ATAGTAC
	GAGTTGA	GCACCGT	TGCATTG	TAGCAGC	TGAGGTA	CTGGTTT	GGAATTT	GTATACA	ATTGAAC
	GAGTTGT	GCACGGT	TGCCAGC	TAGCTCT	TGATGAA	CTGTAGA	GGACGGA	GTCAACA	CAAAGTG
	GATAGGT	GCACGTA	TGCCTAC	TAGCTTA	TGCAAAA	CTGTAGT	GGACTGT	GTCAGTT	CAAGCTC
	GATATCA	GCACTAC	TGCCTAT	TAGGTAG	TGCAAAT	CTGTCTA	GGAGACC	GTCATTT	CAATGCA
	GATATGA	GCACTTG	TGCCTGG	TAGTGTT	TGCACTC	CTGTCTG	GGAGATG	GTCCTAT	CACAATG
	GATATGT	GCAGCAC	TGCGCAA	TATACAA	TGCACTT	CTGTGCG	GGAGCGT	GTCCTTC	CACACTG
	GATGAAG	GCAGCAG	TGCTCAG	TATACAG	TGCAGTA	CTGTGTG	GGAGGTA	GTCGGGA	CACAGTA
	GATGCGT	GCAGCAT	TGGAATG	TATATAT	TGCAGTC	CTGTTCT	GGAGTGT	GTCTTCA	CACCATT
	GATGTAG	GCAGTAA	TGGCACC	TATCAGA	TGCAGTG	CTTATCA	GGATTGT	GTGAAAT	CAGAACT
	GATTCCT	GCAGTAC	TGGCACT	TATCCAA	TGCATAG	CTTATGC	GGCAAGA	GTGAACA	CAGCACG
	GATTTCA	GCAGTCC	TGGCTCA	TATCCAG	TGCATTG	CTTCACT	GGCACCA	GTGAGGT	CAGTCGT
	GCAAACA	GCAGTGC	TGGCTCT	TATGCAT	TGCCAGT	CTTCAGT	GGCAGCA	GTGATGA	CAGTGCT
	GCAAACC	GCAGTGT	TGGGAGA	TATGTGC	TGCCTAC	CTTCATT	GGCAGCG	GTGCAAA	CAGTGTA
	GCAAATC	GCATACG	TGGGATG	TATTACT	TGCCTAT	CTTGCAC	GGCAGTG	GTGCAAT	CAGTTCA
	GCAACAC	GCATCAG	TGGGCCC	TATTCCT	TGCCTGG	CTTGGCT	GGCATGT	GTGCAGT	CATCCTA
	GCAAGAT	GCATTAC	TGGTCCC	TATTGCT	TGCGCAA	CTTTAGT	GGCGGAG	GTGCATT	CCAGTAC
	GCAAGTA	GCATTCA	TGGTTTC	TCAAAGT	TGCTTGA	CTTTCAG	GGCTCAG	GTGCCCT	CCGTTAC
	GCACAGT	GCATTGT	TGTAAAC	TCAAATT	TGGCTCA	CTTTCGT	GGCTGAG	GTGCCTA	CCTACTG
	GCACATT	GCCACAG	TGTACAA	TCAACCC	TGGGAGA	CTTTCTC	GGCTGCC	GTGCTGT	CGGGAGT
	GCACCAC	GCCACAT	TGTACAG	TCAAGTA	TGGTCCC	CTTTGAC	GGCTGTT	GTGGCTA	CGGTGCA
	GCACCAT	GCCACTG	TGTACCG	TCAAGTT	TGGTTTC	CTTTGAT	GGCTTAG	GTGGCTC	CGTACGG
	GCACCGT	GCCAGAA	TGTAGAA	TCACACT	TGTAAAC	CTTTGGT	GGCTTAT	GTGGCTT	CGTGAGT
	GCACGGA	GCCAGTT	TGTCAGT	TCACAGT	TGTAAAG	GAAAACA	GGCTTTC	GTGGTAG	CGTTCCG
	GCACGTA	GCCCGTA	TGTGCAA	TCACATC	TGTACAA	GAAAACT	GGGAACT	GTGGTTT	CTAAACA
	GCACGTC	GCCCTGT	TGTGCCC	TCACATT	TGTACAG	GAAACAT	GGGAATT	GTGTAAA	CTCAGTG
	GCACTAG	GCCCTTG	TGTGCGT	TCACCTA	TGTACCG	GAAATGA	GGGATGA	GTGTTCA	CTCCTAT
	GCACTGG	GCCTACT	TGTGCTT	TCACCTT	TGTAGAA	GAAATGT	GGGGCCG	GTTCAAG	CTGCAAA
	GCACTTG	GCCTATC	TGTGTGA	TCACGTA	TGTAGAT	GAACCCA	GGGGTAG	GTTCACA	CTGGAAA
	GCAGCAC	GCCTATG	TTAAACA	TCACGTT	TGTAGGG	GAACTGA	GGGTAGA	GTTCAGT	CTTGCAC
	GCAGCAG	GCCTGCT	TTAACTG	TCACTAA	TGTCAGT	GAAGACT	GGGTAGT	GTTCCTA	CTTTGAC
	GCAGCAT	GCCTGTC	TTAAGTA	TCACTGA	TGTGCAA	GAAGCAC	GGGTCTT	GTTCCTC	GACCTAT
	GCAGCGC	GCCTGTG	TTACACA	TCACTTT	TGTGCCC	GAAGCTA	GGGTTCC	GTTCGTC	GAGAAAT
	GCAGGCA	GCGAACC	TTACCGT	TCAGATT	TGTGCGG	GAAGGGA	GGTACCG	GTTCTAC	GAGACCT
	GCAGTCC	GCGATGA	TTAGATG	TCAGCAT	TGTGCGT	GAAGTAA	GGTAGTA	GTTCTGC	GAGCACT
	GCAGTGT	GCGCAAA	TTATTAC	TCAGGTA	TGTGCTT	GAAGTAG	GGTAGTC	GTTCTGT	GAGCTAG
	GCATAAC	GCGGAGA	TTCAAGT	TCAGTCA	TGTTCAC	GAATGTA	GGTAGTT	GTTCTTC	GATACTG
	GCATAGT	GCGGCAC	TTCACAG	TCAGTGA	TTACAGT	GAATTCC	GGTATGT	GTTCTTG	GCAAATC
	GCATATA	GCGGTAG	TTCAGTC	TCAGTTT	TTACCAT	GAATTGT	GGTCCCC	GTTCTTT	GCACATT
	GCATTAC	GCTAATC	TTCAGTT	TCATATG	TTACTTT	GACAACA	GGTGGGG	GTTGCAC	GCAGCGC
	GCATTCA	GCTACAT	TTCATAT	TCATATT	TTATCAG	GACAACT	GGTTCCT	GTTTTGC	GCAGTGT
	GCATTGT	GCTCACT	TTCATGG	TCATTTT	TTATTAC	GACACTG	GGTTGGG	GTTTTTT	GCTATAT
	GCCACAG	GCTCAGT	TTCCCAG	TCCAAGT	TTCAACG	GACAGCA	GTAAACA	TAAACAT	GCTGCAA
	GCCACTG	GCTCGTG	TTCCCTT	TCCAATG	TTCAAGT	GACAGTG	GTAAACT	TAAAGAG	GCTGGTT
	GCCAGCT	GCTCTTC	TTCCGCT	TCCAATT	TTCACAG	GACATCA	GTAAAGA	TAAAGCT	GGAAAGT
	GCCAGTT	GCTCTTT	TTCCTAC	TCCAGCA	TTCAGTC	GACATGA	GTAAAGT	TAAAGGG	GGAACCC
	GCCCGTA	GCTGCAA	TTCCTAT	TCCAGTA	TTCAGTT	GACCCAT	GTAAATA	TAAAGTA	GGAACGT
	GCCCTTT	GCTGCAT	TTCCTCT	TCCAGTC	TTCCCAG	GACCCTT	GTAACAG	TAACAGT	GGAAGGT
	GCCGCTG	GCTGCCA	TTCCTGG	TCCAGTT	TTCCCGG	GACCGTT	GTAACCA	TAACGGA	GGAGGAC
	GCCTACT	GCTGGTA	TTCTATG	TCCATAA	TTCCCTT	GACCTAT	GTAACGG	TAAGACT	GGCTGGT
	GCCTATG	GCTGGTG	TTCTTCA	TCCATTT	TTCCTAT	GACGGAA	GTAAGCA	TAAGCTG	GGGTCCA
	GCCTGCT	GCTGGTT	TTGAGGT	TCCCAGT	TTCCTGG	GACGTAG	GTAATCA	TAAGGGA	GGTACCG
	GCCTGTC	GCTTACC	TTGCAAA	TCCCATG	TTCTTCA	GACGTCA	GTAATCC	TAAGGGG	GGTCCAA
	GCGAACC	GCTTAGC	TTGCACT	TCCCATT	TTGAGGC	GACTCAG	GTACAGT	TAATACT	GTAAAAA
	GCGACAT	GCTTATA	TTGCAGA	TCCCCTT	TTGCACG	GACTGAT	GTACCAT	TAATCCA	GTAAACT
	GCGATGA	GCTTATC	TTGCAGT	TCCCGTA	TTGCACT	GACTTAA	GTACCGT	TAATGCT	GTAAAGA
	GCGGAGA	GCTTTGC	TTGCTTG	TCCCGTT	TTGCAGA	GAGAACT	GTACTGT	TAATTAG	GTACCGC
	GCGGTAG	GGAAAAC	TTGGCAA	TCCCTGA	TTGCTTG	GAGAAGA	GTAGACA	TACAACT	GTAGTTG
	GCGGTCC	GGAAACA	TTGGCAC	TCCCTTT	TTGGCAA	GAGAAGT	GTAGAGT	TACAGCA	GTATACA
	GCTACAT	GGAAAGT	TTGGTCC	TCCGATG	TTGGCAC	GAGAATT	GTAGATC	TACAGTA	GTCAACA
	GCTACTT	GGAAATG	TTGTCCC	TCCGGTT	TTGGTCC	GAGACCC	GTAGCCT	TACCCTG	GTGAACT
	GCTATAT	GGAACCC	TTTCAGT	TCCGTAG	TTGTTCG	GAGACCT	GTAGCGT	TACCGTG	GTGAGGT
	GCTCAGT	GGAACGT	TTTCCTA	TCCTACG	TTTACAG	GAGACGA	GTAGTAG	TACTATG	GTGCCGT
	GCTCTTT	GGAAGAA	TTTCTTC	TCCTAGG	TTTCAGT	GAGAGCT	GTAGTCT	TACTGCC	GTTACCA
	GCTGCAA	GGAAGAC	TTTGACA	TCCTATA	TTTCCTA	GAGAGGA	GTAGTGC	TAGAACT	GTTCTGT
	GCTGCAT	GGAAGAT	TTTGCAG	TCCTATC	TTTGCAG	GAGATAA	GTAGTGT	TAGACAT	TAAAGAG
	GCTGCCA	GGAAGGC	TTTGGTC	TCCTATG	TTTGGTT	GAGATAG	GTAGTTG	TAGATCT	TACAACC
	GCTGGAA	GGAAGGT	TTTGGTT	TCCTATT	TTTTGCA	GAGATCA	GTATCAG	TAGATGA	TACTGTC
	GCTGGTA	GGAAGTC	TTTTGCA	TCCTCTG	TTTTTGC	GAGATCT	GTATTTG	TAGCACC	TAGTCTG
	GCTGGTG	GGAATAC	TTTTTGC	TCCTGAG	TTTTTTT	GAGATGA	GTCAACA	TAGCAGC	TCAACTA
	GCTGGTT	GGAATAT	TTTTTTG	TCCTGTG		GAGATGC	GTCACAG	TAGCCTA	TCAAGTT
	GCTGTGT	GGAATCA	TTTTTTT	TCCTGTT		GAGATGG	GTCAGAT	TAGCGCT	TCACCGT
	GCTTATC	GGAATCT		TCCTTGA		GAGATGT	GTCAGTT	TAGCTCT	TCACTGT
	GCTTATT	GGAATGA		TCGCAGT		GAGATTA	GTCATTG	TAGCTTA	TCAGACT
	GCTTTGC	GGAATGC		TCGCATT		GAGCAGG	GTCATTT	TAGGTAG	TCAGTAG
	GGAAACA	GGAATGG		TCGTACC		GAGCTCT	GTCCAGT	TAGTAGA	TCAGTGT
	GGAAAGT	GGAATGT		TCGTATG		GAGCTGA	GTCCCAA	TAGTAGG	TCCATAA
	GGAACGT	GGAATTC		TCGTCCC		GAGCTTA	GTCTGAT	TAGTAGT	TCCATTT
	GGAAGAC	GGAATTT		TCTACAT		GAGGAAG	GTCTGTT	TAGTGTT	TCCCAAT
	GGAAGGT	GGACCGT		TCTAGTT		GAGGACT	GTCTTAG	TAGTTGT	TCCCTAT
	GGAAGTC	GGACGAC		TCTATGG		GAGGAGT	GTCTTTC	TATACAA	TCCTATC
	GGAATAC	GGACGGA		TCTCAGG		GAGGCAG	GTGAACA	TATACAG	TCTACAT
	GGAATAT	GGACTGC		TCTCCAT		GAGGCAT	GTGACAC	TATACAT	TCTCAGT
	GGAATGC	GGACTGT		TCTCTGA		GAGGCGA	GTGATGA	TATCAGA	TCTTTGG
	GGAATGG	GGACTTA		TCTCTGG		GAGGGAG	GTGATTT	TATCATC	TGACACG
	GGAATGT	GGAGACC		TCTTACC		GAGGTAA	GTGCAAA	TATGCAT	TGGCTTT
	GGAATTT	GGAGATA		TCTTATG		GAGGTAG	GTGCACT	TATGGCT	TGTGTGA
	GGACGGA	GGAGATG		TCTTCAC		GAGGTAT	GTGCAGT	TATTACT	TTACATT
	GGACTGT	GGAGGAC		TCTTTGG		GAGGTCG	GTGCATA	TATTGCA	TTCCCAT
	GGACTTA	GGAGGTA		TGAAATG		GAGGTGA	GTGCATT	TATTGCT	TTCCTCT
	GGACTTT	GGAGTGT		TGAAGAC		GAGGTGG	GTGCCAA	TCAAAGT	TTGCAAA
	GGAGACT	GGATATC		TGAAGCA		GAGGTTG	GTGCCCT	TCAAATA	TTGTGCT
	GGAGATG	GGATTCC		TGAATAG		GAGTAAT	GTGCCGT	TCAAATT	AAAACTG
	GGAGCGT	GGCAAGA		TGAATTC		GAGTACT	GTGCCTA	TCAACTA	AAAGCGC
	GGAGGAC	GGCAGCA		TGACACG		GAGTAGT	GTGCGTG	TCAAGAA	AACAATG
	GGAGTGC	GGCAGTG		TGACATC		GAGTCCT	GTGGCTT	TCAAGCA	AACAGTG
	GGAGTGT	GGCATAC		TGACCTA		GAGTGCA	GTGGTAG	TCAAGGA	AACCCAT
	GGATATC	GGCATGT		TGACTGT		GAGTTAG	GTGGTGT	TCAAGTA	AACCGGT
	GGATCAG	GGCCCAG		TGAGAAC		GAGTTGA	GTGTTTC	TCAAGTG	AACCGTG
	GGATGAA	GGCGGAG		TGAGACC		GAGTTTA	GTTAACA	TCAATTA	AACGAAA
	GGATGAC	GGCTCAG		TGAGATG		GATAACT	GTTATCA	TCACAAT	AACGGTA
	GGATTCC	GGCTGCC		TGAGGCG		GATACAA	GTTATTA	TCACACT	AACGTAA
	GGATTGT	GGCTGGT		TGAGGTA		GATACTG	GTTCAGT	TCACAGA	AACTATT
	GGCAAGA	GGCTTAT		TGATGAA		GATATCA	GTTCGTC	TCACAGC	AACTCTG
	GGCACTA	GGCTTTT		TGATTTC		GATATGA	GTTCTTC	TCACAGT	AAGACTG
	GGCACTG	GGGAAAT		TGCAAAC		GATATGT	GTTGCAC	TCACATT	AATACCG
	GGCAGCA	GGGAACT		TGCAAAT		GATGAAG	GTTTAGA	TCACCTT	AATCAAA
	GGCAGCG	GGGAGAA		TGCAACG		GATGCCC	GTTTCCT	TCACGGT	AATCCAG
	GGCAGTG	GGGAGAC		TGCAGTC		GATGTAG	GTTTTTT	TCACGTA	ACAATAC
	GGCATAA	GGGAGAG		TGCAGTG		GATGTTG	TAAACAT	TCACGTT	ACAGAAC
	GGCATGT	GGGATCT		TGCATAG		GATTCCT	TAAAGAG	TCACTGA	ACAGTCT
	GGCCTTG	GGGATGA		TGCATAT		GATTCGA	TAAAGCT	TCACTTT	ACATGCA
	GGCGGAG	GGGATGT		TGCCAGC		GCAAACA	TAAAGGG	TCAGATT	ACATTGA
	GGCTCAG	GGGCTGT		TGCCCTA		GCAAATC	TAAAGTA	TCAGGTA	ACATTGT
	GGCTCGG	GGGGCCG		TGCCTAC		GCAAGAT	TAAAGTG	TCAGTCA	ACCACGG
	GGCTCTG	GGGGGTC		TGCCTAG		GCAAGGA	TAAATCT	TCAGTCG	ACCTTCA
	GGCTGCC	GGGGTAG		TGCGCAA		GCAAGTA	TAACAGA	TCAGTCT	ACGCTGT
	GGCTGGT	GGGTAGT		TGCTCAG		GCACAGT	TAACGGA	TCAGTGC	ACTGAGA
	GGCTTAG	GGGTCCA		TGCTTAT		GCACATC	TAACGGT	TCAGTTT	ACTTTCA
	GGCTTAT	GGGTCCG		TGGAAGA		GCACATT	TAAGACG	TCATAGT	AGACTAG
	GGGAACT	GGGTCTT		TGGCTCA		GCACCAT	TAAGACT	TCATATG	AGACTTG
	GGGACTT	GGGTGGA		TGGCTCT		GCACGTA	TAAGTAA	TCATATT	AGAGGCT
	GGGAGAG	GGGTTAG		TGGGAGA		GCACTTG	TAATACT	TCATGTA	AGAGTGC
	GGGAGTG	GGGTTCC		TGGGCGG		GCAGCAC	TAATCCA	TCATTGC	AGATAAA
	GGGATGA	GGTAGCA		TGGGTAT		GCAGCAG	TAATGCT	TCATTGT	AGATGAG
	GGGATGT	GGTAGTA		TGGTAAC		GCAGCAT	TACAACC	TCCAATG	AGCATCG
	GGGCTTA	GGTAGTT		TGGTCCC		GCAGCGC	TACAACT	TCCAGTA	AGCGGCG
	GGGGCCG	GGTATGT		TGGTTTC		GCAGCGG	TACACTA	TCCAGTT	AGGTGAA
	GGGGTAG	GGTCCAA		TGTAAAC		GCAGGAT	TACACTG	TCCCAAT	AGGTGGT
	GGGGTGT	GGTCCCC		TGTACAA		GCAGGCA	TACAGTA	TCCCAGG	AGTAAGA
	GGGTAGT	GGTCCGA		TGTACAG		GCAGTAG	TACAGTG	TCCCATG	AGTAGCG
	GGGTCTT	GGTCTTC		TGTACCG		GCAGTCC	TACATCT	TCCCTAT	AGTATTC
	GGGTTGG	GGTCTTT		TGTAGAA		GCAGTGT	TACCGTG	TCCCTGA	ATAAAGA
	GGTAGAC	GGTGAAG		TGTAGAT		GCAGTTT	TACGGAA	TCCCTTT	ATACAAT
	GGTAGTA	GGTGCAG		TGTAGTG		GCATAGG	TACTATG	TCCGATG	ATACCGT
	GGTAGTT	GGTGGAT		TGTCAGT		GCATATA	TACTGCC	TCCTAAG	ATCCTAT
	GGTATGT	GGTTAGG		TGTCCAG		GCATCAG	TACTGTC	TCCTACA	ATGACCT
	GGTCCAA	GGTTCCT		TGTGCAA		GCATGTA	TAGAACT	TCCTACG	ATGAGGT
	GGTCCCC	GGTTGGG		TGTGCCC		GCATTAC	TAGAGAA	TCCTAGG	ATTCCAC
	GGTCGTA	GTAAAAA		TGTGCGT		GCATTCA	TAGATCC	TCCTATA	CACAGAG
	GGTGGGG	GTAAACA		TGTGCTT		GCATTGA	TAGATGA	TCCTATC	CACCGTT
	GGTGGTT	GTAAACG		TTAAACA		GCCACAG	TAGCACC	TCCTATG	CACGGAA
	GGTGTGT	GTAAATA		TTAATTA		GCCACGG	TAGCAGC	TCCTATT	CAGTAAT
	GGTTCCT	GTAACAG		TTACACA		GCCACTG	TAGCTCT	TCCTCTG	CAGTCAT
	GGTTCTA	GTAACCA		TTACAGG		GCCAGCT	TAGCTTA	TCCTGAG	CAGTGGC
	GGTTGGG	GTAACTG		TTACATT		GCCAGTG	TAGGCGT	TCCTGGA	CAGTTTT
	GGTTTCA	GTAAGAG		TTACCGT		GCCAGTT	TAGGTAG	TCCTGTG	CATAGTG
	GTAAAAA	GTAAGCA		TTACCTA		GCCCCTA	TAGTAGA	TCCTTTG	CATTGTA
	GTAAACA	GTAATCA		TTACTGG		GCCCGTA	TAGTAGG	TCGACCG	CCATTCA
	GTAAACG	GTAATCC		TTACTTT		GCCCTGT	TAGTAGT	TCGAGTA	CCCAATC
	GTAAACT	GTAATGT		TTAGATC		GCCGCTG	TAGTCTG	TCGCAGT	CCCCTGT
	GTAAAGA	GTACAAA		TTATCAG		GCCGTAG	TAGTGTT	TCGCATT	CCCGTGG
	GTAAATA	GTACAAC		TTATTAC		GCCGTTA	TATACAA	TCGCCGG	CCTATGA
	GTAACAG	GTACACA		TTCAACA		GCCTACT	TATACAG	TCGGACC	CCTGGGA
	GTAACCA	GTACAGA		TTCAACG		GCCTATG	TATACTG	TCGTACC	CGCAGCA
	GTAACTG	GTACAGT		TTCAAGT		GCCTGAG	TATCAGA	TCGTATG	CGCAGCG
	GTAAGCA	GTACCAT		TTCACAG		GCCTGCT	TATCATG	TCGTCCC	CGTAGCG
	GTAAGGA	GTACCGC		TTCAGTC		GCCTGTA	TATGCAT	TCGTGCC	CGTGCTT
	GTAATCA	GTACCGG		TTCAGTG		GCCTGTC	TATTACT	TCTAGTA	CTGTCTG
	GTAATCC	GTACCGT		TTCAGTT		GCGACAT	TATTCAA	TCTATGG	CTTCAGT
	GTAATGT	GTACTGT		TTCATAG		GCGATGA	TATTCCT	TCTCAGG	GAACTAT
	GTACAGT	GTAGACA		TTCCAGT		GCGCAAG	TATTGCA	TCTCCCA	GACACTG
	GTACCCT	GTAGATC		TTCCCAG		GCGGAGT	TATTGCT	TCTGACA	GACAGTG
	GTACCGC	GTAGCAG		TTCCCGT		GCGGCCA	TCAAAGT	TCTGACG	GACCCGT
	GTACCGT	GTAGGTT		TTCCCTT		GCGGTAG	TCAAATA	TCTGATT	GAGAACG
	GTACTGT	GTAGTAG		TTCCTAT		GCGTACC	TCAACTA	TCTTACG	GAGAAGT
	GTAGACA	GTAGTCT		TTCCTGG		GCGTAGA	TCAAGAA	TCTTATC	GAGGCTG
	GTAGATC	GTAGTGT		TTCTATG		GCTAAAT	TCAAGCA	TCTTATG	GAGGTAC
	GTAGTAA	GTAGTTG		TTCTTCA		GCTACAT	TCAAGGA	TCTTCAC	GCAGGCA
	GTAGTAG	GTATCGT		TTGAGGC		GCTACCA	TCAAGTA	TCTTTCT	GCAGTAG
	GTAGTCT	GTATGGT		TTGCAAA		GCTACGT	TCAAGTG	TCTTTGG	GCATTGT
	GTAGTGT	GTCAGCT		TTGCACG		GCTACTT	TCAAGTT	TGAAATG	GCTACGT
	GTAGTTG	GTCAGTG		TTGCACT		GCTAGAT	TCAATTA	TGAAGCA	GGAAGTC
	GTAGTTT	GTCAGTT		TTGCAGA		GCTATAT	TCACAAT	TGAATGT	GGAATAC
	GTATACA	GTCCAGT		TTGCCAG		GCTATGC	TCACACT	TGACACG	GGAGGTA
	GTATTTG	GTCCATG		TTGCTTA		GCTCAGT	TCACAGA	TGACCTA	GGCTGTT
	GTCAGCT	GTCCCCT		TTGGCAA		GCTCCGT	TCACAGC	TGACCTC	GGGTCCG
	GTCAGGT	GTCCTAT		TTGGCAC		GCTCGGT	TCACAGT	TGAGAAC	GGGTTGG
	GTCAGTT	GTCTGCA		TTGGTCC		GCTCTGT	TCACATT	TGAGACC	GGTTCTA
	GTCATTT	GTCTGCC		TTGGTTA		GCTCTTT	TCACCGT	TGAGAGG	GTAATGT
	GTCCAGT	GTGAAAT		TTGTGCT		GCTGAAT	TCACCTT	TGAGATA	GTAGAAC
	GTCCATG	GTGAACA		TTGTTCG		GCTGACA	TCACGGT	TGAGATG	GTCATTT
	GTCCCCT	GTGAGGT		TTTCAGT		GCTGAGA	TCACGTA	TGAGGCG	GTCCATG
	GTCCTAT	GTGATGA		TTTCTTC		GCTGCAT	TCACGTT	TGAGGTA	GTGCACT
	GTCGTAT	GTGCAAA		TTTGCAG		GCTGCCA	TCACTGT	TGAGGTG	GTTAACA
	GTCTGCA	GTGCAAT		TTTGGTT		GCTGCGA	TCACTTG	TGCAAAT	TAACACT
	GTCTGTT	GTGCACT		TTTGTCA		GCTGGCA	TCACTTT	TGCACTT	TAAGTGC
	GTCTTGT	GTGCAGT		TTTGTTC		GCTGGGA	TCAGACT	TGCATAG	TACAACA
	GTGAAAT	GTGCATA		TTTTGCA		GCTGGTA	TCAGCAC	TGCATAT	TACACTG
	GTGAACA	GTGCATC		TTTTTGC		GCTGGTG	TCAGCAT	TGCATTA	TACATTG
	GTGAACT	GTGCATT		TTTTTTT		GCTGGTT	TCAGGTA	TGCATTG	TACTGTG
	GTGACAA	GTGCCCT				GCTTAGC	TCAGTAG	TGCCAGC	TATACTG
	GTGAGGT	GTGCCGT				GCTTATC	TCAGTCA	TGCCCCT	TATCATC
	GTGATGA	GTGCCTA				GCTTCAT	TCAGTCG	TGCCTAC	TCACATC
	GTGCAAA	GTGCGTG				GCTTGTC	TCAGTGC	TGCCTGC	TCAGTTC
	GTGCAAT	GTGCTCA				GCTTTGC	TCAGTTC	TGCGCAA	TCATTCA
	GTGCAGT	GTGCTTA				GCTTTTC	TCAGTTT	TGCTATG	TCCCAGT
	GTGCATA	GTGCTTC				GGAAACA	TCATAGT	TGCTGCC	TCCTTGA
	GTGCATG	GTGCTTG				GGAAAGT	TCATATT	TGCTTAT	TCGACCG
	GTGCATT	GTGGTAG				GGAACAC	TCATGTA	TGGAATG	TCTTATC
	GTGCCCT	GTGGTGT				GGAACCC	TCATTCA	TGGCACT	TCTTTCC
	GTGCCTA	GTGGTTT				GGAACGT	TCCAGAT	TGGCTCA	TGAAGAC
	GTGCGTG	GTGTATT				GGAACTG	TCCAGCT	TGGCTTT	TGAAGTA
	GTGCTAA	GTGTCTT				GGAAGAC	TCCAGGT	TGGGAGA	TGATAAA
	GTGCTAC	GTGTTCA				GGAAGGT	TCCAGTA	TGGGGCT	TGCAGCA
	GTGCTTA	GTGTTTC				GGAATAC	TCCAGTT	TGGGGTA	TGCCTGG
	GTGCTTG	GTTCACA				GGAATGT	TCCCAAT	TGGTCCC	TGCTATG
	GTGGCAA	GTTCCTA				GGACCTA	TCCCGAT	TGGTTTC	TGGAAGA
	GTGGTAG	GTTCCTC				GGACGGA	TCCCGTA	TGTAAAC	TGGAGTG
	GTGGTGT	GTTCCTG				GGACTGT	TCCCTGA	TGTACAA	TGGTAGT
	GTGGTTC	GTTCGTT				GGACTTA	TCCCTTT	TGTACAG	TTAAAGG
	GTGGTTT	GTTCTGT				GGACTTG	TCCTAGG	TGTACCG	TTCAACG
	GTGTAAA	GTTCTTC				GGAGACT	TCCTATG	TGTACGT	TTCCAAT
	GTGTATT	GTTGCAC				GGAGATG	TCCTCTG	TGTAGCA	TTCCGAT
	GTGTCTT	GTTTTGC				GGAGGAC	TCCTGAG	TGTCAGT	TTCTTAT
	GTGTGAC	GTTTTTT				GGAGGTA	TCCTGGA	TGTGCAA	TTGCCAG
	GTGTGCC	TAAACAT				GGAGTGT	TCCTGTG	TGTGCGT	TTGGTTA
	GTGTTCA	TAAAGAG				GGAGTTT	TCCTGTT	TGTGCTT	TTTGTTC
	GTTAACA	TAAAGCT				GGATCAG	TCCTTTG	TGTGGTG	AAATCAT
	GTTACAT	TAAAGGG				GGATGAA	TCCTTTT	TGTGTGA	AACACAG
	GTTAGTT	TAAAGTA				GGATTCC	TCGACCG	TTAAACA	AACAGCG
	GTTATCA	TAAAGTG				GGATTGT	TCGAGTA	TTAAAGG	AACATTG
	GTTCCGT	TAACACT				GGCAAGA	TCGAGTT	TTAAGTA	AACGCAA
	GTTCCTA	TAACAGC				GGCACAG	TCGCAGT	TTAATTA	AAGACTA
	GTTCGTT	TAACCTA				GGCACGC	TCGCATT	TTACAGT	AAGCGTT
	GTTCTTC	TAACGGA				GGCACTA	TCGGAAC	TTACATT	AAGTGCA
	GTTCTTT	TAAGACG				GGCACTG	TCGTACC	TTACCTA	AATACGG
	GTTGAGG	TAAGACT				GGCAGCA	TCTACAT	TTACTAT	AATACTT
	GTTGCAC	TAAGAGT				GGCAGCG	TCTAGTA	TTAGCTT	AATAGTG
	GTTGCAG	TAAGCAT				GGCAGTG	TCTATGG	TTATCAG	AATGCTA
	GTTTCCT	TAAGGCA				GGCATAG	TCTCAGG	TTCAAGT	ACAACAC
	GTTTGTC	TAAGGCT				GGCATGT	TCTCAGT	TTCACAG	ACACATT
	GTTTTCC	TAAGGTG				GGCCCAG	TCTGAGA	TTCAGTC	ACAGTCC
	GTTTTGC	TAATACT				GGCGGAG	TCTGCCA	TTCAGTT	ACAGTTC
	GTTTTTC	TAATCCA				GGCTAAG	TCTTAGG	TTCATAT	ACATCAT
	GTTTTTT	TAATGCT				GGCTCAA	TCTTATC	TTCCAGA	ACGTACC
	TAAACAT	TAATTAG				GGCTCAG	TCTTATG	TTCCAGT	ACTACAT
	TAAAGCT	TACAACA				GGCTCAT	TCTTTCC	TTCCCAA	ACTGCCT
	TAAAGGG	TACAACC				GGCTCCG	TGAAATG	TTCCCAT	AGATGTA
	TAAAGTA	TACAATT				GGCTCGG	TGAAGCA	TTCCCTG	AGCAACG
	TAAAGTG	TACACAA				GGCTCTG	TGAAGTA	TTCCCTT	AGCACAT
	TAACACT	TACAGCA				GGCTGAG	TGACATC	TTCCTAA	AGCAGTC
	TAACAGC	TACAGGC				GGCTGCC	TGACCTA	TTCCTAC	AGCTCGC
	TAACAGT	TACAGTA				GGCTGGT	TGACTGT	TTCCTAT	AGGAGCA
	TAACATT	TACAGTG				GGCTTAG	TGAGAAC	TTCCTCA	AGGCCGG
	TAACGGA	TACATCT				GGCTTAT	TGAGACC	TTCCTCT	AGGCGTT
	TAACTGG	TACATTG				GGCTTTA	TGAGACG	TTCCTGG	AGGTAAT
	TAAGACT	TACCACA				GGGAACT	TGAGAGA	TTCCTTT	AGTCTGC
	TAAGGCA	TACCATG				GGGACTT	TGAGATA	TTCGTAT	AGTTCAG
	TAAGTAA	TACCCTG				GGGATGA	TGAGATG	TTCTATG	AGTTGTT
	TAAGTCT	TACCGTG				GGGATGT	TGAGCTG	TTCTATT	AGTTTGT
	TAAGTGC	TACCTAT				GGGCTTT	TGAGCTT	TTCTTAT	AGTTTTC
	TAATACT	TACGGTA				GGGGCCG	TGAGGCG	TTCTTCA	ATGATAA
	TAATCCA	TACTATG				GGGGCTT	TGAGGTA	TTCTTCT	ATTACTT
	TAATGCC	TACTGCA				GGGGTAG	TGAGGTG	TTGAGGC	ATTAGTA
	TAATGCT	TACTGCC				GGGTAGT	TGAGTTA	TTGAGGT	ATTCATT
	TAATTAG	TACTGTC				GGGTATT	TGATCCC	TTGCAAA	ATTGGAC
	TACAACC	TACTGTG				GGGTCAG	TGATGAA	TTGCACG	CAAATAA
	TACAACT	TAGACAT				GGGTCCA	TGCAAAC	TTGCACT	CAAGAAA
	TACAAGT	TAGATCC				GGGTCGT	TGCAAAT	TTGCAGA	CAAGGAA
	TACAATT	TAGATGA				GGGTCTT	TGCACAG	TTGGCAA	CAAGTCA
	TACACTG	TAGCACC				GGGTTAG	TGCACTT	TTGGCAC	CACAGTT
	TACAGCA	TAGCAGC				GGGTTCC	TGCAGCA	TTGGTCC	CACTAGT
	TACAGTA	TAGCTCC				GGGTTGG	TGCAGCG	TTGTGCT	CAGAGTG
	TACAGTG	TAGCTCT				GGTACCG	TGCAGTG	TTGTTAG	CAGCACA
	TACAGTT	TAGCTTA				GGTAGAC	TGCATAG	TTGTTCG	CAGTATG
	TACATCT	TAGGACT				GGTAGTA	TGCATTA	TTTAAAG	CATAACA
	TACATTG	TAGGGAT				GGTAGTC	TGCCAGC	TTTCAAT	CATACTG
	TACCCTG	TAGGTAG				GGTAGTG	TGCCCTA	TTTCAGG	CATTGTC
	TACCGTG	TAGTAGA				GGTAGTT	TGCCTGC	TTTCAGT	CCCGAAG
	TACCTAT	TAGTAGG				GGTATGT	TGCTCAG	TTTCCGT	CCCTTTA
	TACGGTA	TAGTAGT				GGTCCAA	TGCTGCC	TTTCCTA	CCTAAGC
	TACTAAG	TAGTCTG				GGTCCCC	TGCTTAC	TTTCTAT	CCTACAT
	TACTATG	TAGTGCA				GGTCGGG	TGCTTAT	TTTGCAC	CCTATCC
	TACTGCA	TAGTGTT				GGTCGTA	TGGCTCA	TTTGCAG	CCTTTTA
	TACTGCC	TAGTTGT				GGTCTTT	TGGCTTT	TTTGCTG	CCTTTTT
	TACTGTA	TATACAA				GGTGCTT	TGGGAGA	TTTGGTT	CGAATGT
	TACTGTC	TATACAC				GGTTAGG	TGGGATG	TTTTAGG	CGTGCCT
	TACTGTG	TATACAG				GGTTATC	TGGTAGT	TTTTGCA	CGTTACC
	TAGATCC	TATAGGG				GGTTCAG	TGGTCCC	TTTTTAG	CTATGAA
	TAGATGA	TATATGA				GGTTCCT	TGGTGAG	TTTTTAT	CTGACAC
	TAGCACC	TATCAGA				GGTTTCA	TGGTTTC	TTTTTGC	CTGCCTG
	TAGCAGC	TATGCAT				GTAAAAA	TGTAAAC	TTTTTGT	CTGTGCA
	TAGCTCT	TATGTGA				GTAAACA	TGTAAAG	TTTTTTA	CTTTCCT
	TAGCTTA	TATGTGC				GTAAACG	TGTACAA	TTTTTTT	GAACCCA
	TAGGACT	TATTACT				GTAAACT	TGTACCG		GAAGCTA
	TAGGTAG	TATTCCT				GTAAAGA	TGTAGTC		GAAGTAA
	TAGTAAC	TATTCTT				GTAAATA	TGTGACA		GACAGTA
	TAGTAAG	TATTGCA				GTAACAG	TGTGCAA		GACCCTT
	TAGTAGA	TATTGCT				GTAACCA	TGTGCGG		GAGTAGT
	TAGTAGG	TATTGTG				GTAAGCA	TGTGCGT		GAGTGCA
	TAGTAGT	TCAAAGT				GTAATCA	TGTGCTT		GATTTCC
	TAGTCTG	TCAAATA				GTAATCC	TGTGGTT		GCAAACC
	TAGTGCA	TCAAGAA				GTACAAC	TGTGTTT		GCCACAT
	TAGTGCT	TCAAGCA				GTACAGA	TTAAACA		GCCTGAG
	TAGTGTT	TCAAGGA				GTACAGC	TTAAGTA		GCCTGTA
	TAGTTGG	TCAAGTA				GTACAGT	TTACTTT		GCTACTT
	TAGTTGT	TCAAGTG				GTACCAT	TTAGTAG		GCTAGAT
	TATACAA	TCAATTA				GTACCGC	TTATCAG		GCTGAGA
	TATACAG	TCACAAT				GTACCGT	TTATGAG		GCTTAGC
	TATACTG	TCACAGC				GTACGGT	TTCAAAG		GCTTCAA
	TATAGGG	TCACAGG				GTACTGT	TTCAACG		GCTTGTC
	TATCAGA	TCACAGT				GTAGAAC	TTCAAGT		GGAAGGC
	TATCATC	TCACATC				GTAGACA	TTCACAG		GGACTTT
	TATCTCT	TCACATT				GTAGATC	TTCAGTC		GGATGAA
	TATGACT	TCACCGT				GTAGTAG	TTCAGTT		GGCTGAG
	TATGCAT	TCACGGT				GTAGTCA	TTCCCAA		GGTAGAC
	TATGCCA	TCACGTA				GTAGTCC	TTCCTAT		GGTAGTC
	TATGCTT	TCACGTT				GTAGTCT	TTCCTGG		GTAACTG
	TATGTGC	TCACTGA				GTAGTGC	TTCTATG		GTACAGC
	TATTACT	TCAGACT				GTAGTGT	TTCTTCA		GTAGTTT
	TATTCCT	TCAGGTA				GTAGTTG	TTGACAC		GTCACAG
	TATTCTT	TCAGGTT				GTAGTTT	TTGACCG		GTCAGTG
	TATTGCA	TCAGTAG				GTATACA	TTGAGAC		GTCCCAA
	TATTGCT	TCAGTCA				GTATCAG	TTGAGGT		GTCCCCT
	TATTTCC	TCAGTCG				GTATGCA	TTGATTT		GTCTGCA
	TCAAATA	TCAGTGC				GTATTTG	TTGCAAA		GTGCAGA
	TCAACTA	TCAGTTT				GTCAACA	TTGCACT		GTGCTAA
	TCAAGAA	TCATAGT				GTCACAG	TTGGCAA		GTGCTTA
	TCAAGCA	TCATATT				GTCAGTT	TTGGCAC		GTGGCTT
	TCAAGGA	TCATGTA				GTCCAGT	TTGGTCC		GTTATCA
	TCAAGGT	TCCAACC				GTCCATG	TTGTTCA		GTTATTA
	TCAAGTA	TCCAATG				GTCCCAA	TTGTTCG		GTTTTCC
	TCAAGTC	TCCAGCA				GTCCTAT	TTGTTGA		GTTTTTC
	TCAAGTG	TCCAGCT				GTCGTAT	TTTATTA		TAACAGC
	TCAAGTT	TCCAGTA				GTCTTTC	TTTCACT		TAAGTAA
	TCAATTA	TCCAGTC				GTGAAAT	TTTCAGT		TAAGTCT
	TCACAAT	TCCAGTT				GTGAACA	TTTCATT		TAATGCC
	TCACACT	TCCATAA				GTGAACC	TTTCCTA		TACCGTT
	TCACAGC	TCCCAAC				GTGAACT	TTTCTTC		TACGGAA
	TCACAGT	TCCCATG				GTGACAC	TTTGCAC		TCAAGTC
	TCACATC	TCCCGGA				GTGAGGT	TTTGCAG		TCAGTAC
	TCACATT	TCCCTAT				GTGATGA	TTTGGTT		TCCAATT
	TCACGGT	TCCCTGA				GTGCAAA	TTTTGCA		TCCGTAG
	TCACGTA	TCCCTTT				GTGCAAT	TTTTGGT		TCCTGTA
	TCACGTT	TCCGATG				GTGCACT	TTTTTGC		TCTCATT
	TCACTGA	TCCGGAG				GTGCAGT	TTTTTTA		TCTCCCA
	TCACTGG	TCCGGGA				GTGCATA	TTTTTTT		TCTGACT
	TCACTGT	TCCGGTT				GTGCATT			TGCACTC
	TCACTTT	TCCTAAG				GTGCCCT			TGCAGCG
	TCAGACT	TCCTACG				GTGCCGT			TGCATAA
	TCAGCCA	TCCTAGG				GTGCCTA			TGCCCCT
	TCAGGCA	TCCTATA				GTGCGTG			TGCGCTT
	TCAGGTA	TCCTATG				GTGCTTG			TGGCCTA
	TCAGGTT	TCCTCTG				GTGGCAC			TGGTTAG
	TCAGTAA	TCCTGAG				GTGGCTA			TGGTTAT
	TCAGTAC	TCCTGGA				GTGGTAG			TGTAGAT
	TCAGTAG	TCCTGTG				GTGGTTA			TGTAGTC
	TCAGTCA	TCCTTGA				GTGGTTT			TGTCTGG
	TCAGTCG	TCCTTTG				GTGTCTT			TGTTCAG
	TCAGTGC	TCGAGTA				GTGTGAG			TTACCGT
	TCAGTGT	TCGCAGT				GTGTTCA			TTACCTA
	TCAGTTA	TCGCATT				GTGTTTC			TTCATTC
	TCAGTTC	TCGCTGA				GTTAACA			TTCCTGT
	TCAGTTT	TCGGGAA				GTTACAT			TTGACAC
	TCATAGT	TCGTACC				GTTACCA			AAATCCA
	TCATATG	TCGTATG				GTTAGTT			AATACAG
	TCATATT	TCGTGCC				GTTCACA			ACAACTT
	TCATGTA	TCGTGTC				GTTCAGA			ACAGGAC
	TCATTCA	TCTACAG				GTTCAGT			ACCAAAG
	TCATTCC	TCTAGTA				GTTCCGT			ACCATAG
	TCATTGT	TCTAGTT				GTTCCTC			ACTATTA
	TCATTTT	TCTATGG				GTTCGTC			ACTGTGA
	TCCAATG	TCTCAGG				GTTCTGT			AGAAGCG
	TCCAGCA	TCTGACT				GTTCTTC			AGAAGTG
	TCCAGCT	TCTGTAA				GTTGCAC			AGACCTA
	TCCAGTA	TCTTACT				GTTTGGT			AGATCAA
	TCCAGTT	TCTTATG				GTTTTCC			AGATCCG
	TCCATTT	TCTTCAC				GTTTTGC			AGATTAA
	TCCCAAT	TCTTGTG				GTTTTTC			AGCAGTG
	TCCCAGT	TCTTTCC				GTTTTTT			AGCGGGC
	TCCCATG	TCTTTGA				TAAACAT			AGCTCAC
	TCCCCTT	TCTTTGG				TAAAGCT			AGGCACG
	TCCCGTA	TGAAATG				TAAAGGG			AGGGTAG
	TCCCGTT	TGAAGCA				TAAAGTA			ATCACAG
	TCCCTAT	TGAATGT				TAAATAT			ATCATCA
	TCCCTGA	TGACCTA				TAAATGG			ATGCAAA
	TCCCTGT	TGAGAAC				TAACACT			ATGCTGC
	TCCCTTC	TGAGACC				TAACGGA			ATTATCA
	TCCCTTT	TGAGACG				TAAGACT			ATTCAAC
	TCCGATG	TGAGATG				TAAGGCA			ATTCATG
	TCCTAAG	TGAGCTT				TAAGGGA			ATTCCGG
	TCCTACG	TGAGGTA				TAAGGTG			ATTGCAG
	TCCTAGG	TGAGGTG				TAAGTCT			ATTGTCT
	TCCTATA	TGATAAA				TAAGTGC			CAAATCC
	TCCTATC	TGATATG				TAATACT			CAACGCT
	TCCTATG	TGATTTC				TAATCCA			CAAGCAA
	TCCTATT	TGCAAAA				TAATGCT			CAAGTGC
	TCCTCTG	TGCAAAC				TAATTAG			CAATTAA
	TCCTGAG	TGCAAAT				TACAACC			CACAGTC
	TCCTGGA	TGCAACA				TACAACT			CACGTCA
	TCCTGTG	TGCAACG				TACAAGA			CAGGGTA
	TCCTGTT	TGCAATG				TACACTG			CCACCGG
	TCCTTCA	TGCACGG				TACAGCA			CCAGGGT
	TCCTTTG	TGCACTA				TACAGCG			CCCTGAC
	TCCTTTT	TGCACTT				TACAGGC			CCCTGGA
	TCGAGTA	TGCAGAA				TACAGTA			CCTAGGC
	TCGCAGT	TGCAGTA				TACAGTC			CCTGTGA
	TCGCATT	TGCAGTG				TACAGTG			CCTTATC
	TCGTACC	TGCATAA				TACATCT			CGAAGAC
	TCGTATG	TGCATAG				TACATTA			CGACCTA
	TCGTGTC	TGCATCA				TACATTG			CGATGAA
	TCTACAG	TGCATTA				TACCCTG			CGCTCAG
	TCTAGCT	TGCATTG				TACCGTG			CTACTGT
	TCTAGTA	TGCCAGT				TACCGTT			CTGTTCG
	TCTAGTT	TGCCCCT				TACGGAA			CTTGGCT
	TCTATGC	TGCCCTT				TACTATG			CTTTAGT
	TCTATGG	TGCCTAC				TACTGCC			CTTTTGT
	TCTCAAA	TGCCTGC				TACTGTC			CTTTTTC
	TCTCAGC	TGCCTGT				TAGAACT			GAAAGCT
	TCTCAGG	TGCGCAA				TAGAGGC			GACTAGT
	TCTCAGT	TGCGCTT				TAGATCC			GACTTAG
	TCTCATT	TGCGTGT				TAGATGA			GAGCAGG
	TCTCTGC	TGCTCAG				TAGCACC			GATAAAG
	TCTCTTT	TGCTTGA				TAGCAGC			GATTACT
	TCTGACA	TGGAAAT				TAGCAGG			GATTCGT
	TCTGACT	TGGAAGA				TAGCATA			GCACGGT
	TCTGTCA	TGGAATG				TAGCTCT			GCCGTAG
	TCTTATG	TGGAGTG				TAGCTTA			GCGTATC
	TCTTCAC	TGGCACT				TAGGGCA			GCTACAG
	TCTTCCT	TGGCATA				TAGGTAG			GCTCGTG
	TCTTGTG	TGGCCTA				TAGTAGA			GCTGGAC
	TCTTTCC	TGGCTCA				TAGTAGG			GCTTACC
	TGAAATG	TGGCTTT				TAGTAGT			GCTTATA
	TGAAATT	TGGGAGA				TAGTCCG			GGAACAC
	TGAAGCA	TGGGATG				TAGTCTG			GGAAGAT
	TGAAGTA	TGGTCCC				TAGTGCA			GGACCTA
	TGAATGT	TGGTGTT				TAGTGCT			GGCACGC
	TGACATC	TGGTTAG				TAGTGTT			GGCTAAG
	TGACCTA	TGGTTTC				TAGTTGG			GGCTTTT
	TGAGAAC	TGGTTTT				TAGTTGT			GGGCTTA
	TGAGACC	TGTAAAC				TATACAA			GGTAGTG
	TGAGAGG	TGTAAAG				TATACAG			GGTGCTT
	TGAGATG	TGTAACA				TATACAT			GGTGTGT
	TGAGGCG	TGTACAA				TATACTG			GTAAGAG
	TGAGGGA	TGTACAG				TATAGGG			GTACGGT
	TGAGGTA	TGTACCG				TATCAAT			GTAGCAG
	TGAGGTT	TGTAGGG				TATCAGA			GTAGTCA
	TGATGAA	TGTATTT				TATGCAT			GTGAACC
	TGATTTC	TGTCAGT				TATGCCC			GTGCCAA
	TGCAAAC	TGTCTAC				TATTACT			GTGCGAA
	TGCAAAT	TGTCTTG				TATTCCT			GTGCTGT
	TGCAACA	TGTGCAA				TATTCTT			GTGTGAG
	TGCAATG	TGTGCCC				TATTGCA			GTTCCTG
	TGCACTT	TGTGCCT				TCAAATA			GTTTGGT
	TGCAGAA	TGTGCGG				TCAACTA			TAAGGCT
	TGCAGCA	TGTGCGT				TCAAGAA			TACAATC
	TGCAGCG	TGTGCTC				TCAAGCA			TACACTA
	TGCAGTC	TGTGCTT				TCAAGGA			TAGAGAA
	TGCAGTG	TGTTCAC				TCAAGTA			TAGCATA
	TGCATAA	TGTTCGT				TCAAGTC			TAGCGCT
	TGCATAG	TGTTTCC				TCAAGTG			TATATCA
	TGCATAT	TGTTTGA				TCAAGTT			TATTCAA
	TGCATCA	TTAAACA				TCAATTA			TCAACGC
	TGCATTA	TTAAGAC				TCACAAT			TCACAGG
	TGCATTG	TTAAGTA				TCACACT			TCACTTG
	TGCCAGC	TTAATGC				TCACAGT			TCATCGA
	TGCCTAC	TTAATTA				TCACATT			TCCACAG
	TGCCTAT	TTACACT				TCACCGT			TCCACTT
	TGCCTGC	TTACAGG				TCACCTT			TCCTACA
	TGCGCAA	TTACAGT				TCACGGT			TCGAGTT
	TGCTATG	TTATCAG				TCACGTA			TCGCTGA
	TGCTCAG	TTATTAC				TCACGTT			TCGTAGA
	TGCTCTT	TTCAAGT				TCACTAA			TCTGCCA
	TGCTGCC	TTCACAG				TCACTGT			TGAGCTA
	TGCTGTT	TTCAGAC				TCACTTT			TGAGTTA
	TGCTTAC	TTCAGTC				TCAGACT			TGCCCTT
	TGCTTAT	TTCATAT				TCAGCAT			TGCGTGT
	TGCTTGA	TTCATTC				TCAGGTA			TGTGGTT
	TGGAAGA	TTCCAAT				TCAGTAG			TGTTTAG
	TGGAATG	TTCCCAG				TCAGTCG			TGTTTCC
	TGGACGG	TTCCCAT				TCAGTGC			TTACCAT
	TGGAGTG	TTCCCTT				TCAGTGT			TTAGTAG
	TGGCAAT	TTCCGAT				TCAGTTC			TTATGCA
	TGGCACT	TTCCGGG				TCAGTTG			TTCCAGG
	TGGCCCC	TTCCTAA				TCAGTTT			TTCCGGG
	TGGCTCA	TTCCTAC				TCATAGT			TTGCGCT
	TGGCTTT	TTCCTAT				TCATATG			TTGCTCT
	TGGGAGA	TTCCTGG				TCATATT			TTGGCTC
	TGGGGCG	TTCTATG				TCATCAC			TTGTCCC
	TGGGGTA	TTCTGTA				TCATCGA			TTTCGGT
	TGGTAAA	TTCTGTG				TCATGTA			TTTCTGT
	TGGTAGT	TTCTTCA				TCATTCA			AAAAGGG
	TGGTCCA	TTGAAAC				TCATTGC			AAATCAA
	TGGTCCC	TTGAGAT				TCATTTT			AACACGG
	TGGTCCT	TTGAGGT				TCCAATG			AAGTACG
	TGGTGTT	TTGCACG				TCCAATT			AAGTCAT
	TGGTTAG	TTGCACT				TCCACTG			AATACAA
	TGGTTAT	TTGCAGA				TCCACTT			AATACTC
	TGGTTTC	TTGGCAA				TCCAGCA			AATATCA
	TGTAAAC	TTGGCAC				TCCAGCT			ACAGCGA
	TGTAAAG	TTGGCTC				TCCAGGT			ACCACAT
	TGTAACA	TTGGTCC				TCCAGTA			ACCCATG
	TGTACAA	TTGGTTA				TCCAGTT			ACCTCAG
	TGTACAG	TTGTGCT				TCCATAA			ACGACAG
	TGTACCG	TTGTTCA				TCCATTT			ACGTGAT
	TGTACTT	TTGTTCG				TCCCAAT			ACGTTTT
	TGTAGAA	TTTCAGG				TCCCAGT			ACTATGA
	TGTATTT	TTTCAGT				TCCCATG			ACTATTC
	TGTCAGT	TTTCCTA				TCCCATT			ACTCAGT
	TGTCTGG	TTTCTAT				TCCCGTA			ACTCGCC
	TGTCTTG	TTTGCAG				TCCCTAT			ACTTAGT
	TGTGACA	TTTGCGG				TCCCTGA			AGAATTG
	TGTGATG	TTTGGTT				TCCCTGT			AGATTCA
	TGTGCAA	TTTTGCA				TCCCTTT			AGCAATG
	TGTGCAG	TTTTTAG				TCCGATG			AGCAGGG
	TGTGCCC	TTTTTAT				TCCGTAG			AGCGCAT
	TGTGCCT	TTTTTGC				TCCGTTA			AGGAGCG
	TGTGCGG	TTTTTTA				TCCTAAG			AGGCAGG
	TGTGCGT	TTTTTTT				TCCTACG			AGGCGGG
	TGTGCTT					TCCTACT			AGGTCGA
	TGTGGTA					TCCTAGG			AGTACTA
	TGTGTGA					TCCTATA			AGTAGCC
	TGTTCAG					TCCTATG			AGTCCCC
	TGTTCGT					TCCTATT			ATAACAG
	TGTTTAG					TCCTCTG			ATATCGT
	TTAAACA					TCCTGAG			ATCAAAG
	TTAAAGG					TCCTGGA			ATGGGCT
	TTAAGAC					TCCTGTA			ATGTAGA
	TTAAGTA					TCCTGTG			ATTATGA
	TTAATTA					TCCTTTG			ATTCGTG
	TTACAAT					TCGAGTA			ATTTTTT
	TTACAGG					TCGCAGT			CAAACCC
	TTACAGT					TCGCATT			CAACTTA
	TTACATT					TCGCCGG			CAGCTCA
	TTACTAT					TCGGTAG			CAGCTTA
	TTACTTT					TCGTACC			CAGGCTG
	TTAGACT					TCGTAGA			CAGTCTA
	TTAGCTT					TCGTATG			CAGTGCC
	TTATCAG					TCGTTCG			CAGTGTC
	TTATTAC					TCTACAT			CATAGGG
	TTATTGC					TCTAGTA			CATCCCT
	TTCAAGT					TCTAGTT			CATGTAG
	TTCACAG					TCTATGC			CATTCCT
	TTCAGTC					TCTATGG			CCAAATC
	TTCAGTG					TCTCAGG			CCAATTA
	TTCAGTT					TCTCAGT			CCACAGA
	TTCATAT					TCTCATT			CCACATG
	TTCATTC					TCTCCCA			CCCGTTG
	TTCCAAT					TCTCTGT			CCGGATG
	TTCCCAT					TCTTATC			CCTAGCA
	TTCCCTT					TCTTATG			CCTCTGG
	TTCCGAT					TCTTCAC			CCTGAGG
	TTCCTAA					TCTTTCT			CGCAATG
	TTCCTAC					TCTTTGG			CGCCATT
	TTCCTAG					TGAAATG			CGTAGTA
	TTCCTAT					TGAAGAC			CTAACAG
	TTCCTCT					TGAAGCA			CTAGTAG
	TTCCTGG					TGAAGTA			CTATGGT
	TTCCTGT					TGAATGT			CTCCTGG
	TTCCTTT					TGACATC			CTCGTGT
	TTCGTAT					TGACCTA			CTGAGGC
	TTCTATG					TGAGAAC			CTGGATG
	TTCTTAT					TGAGACC			CTGTATG
	TTCTTCA					TGAGAGG			CTTACCA
	TTGAAAC					TGAGATA			CTTAGCA
	TTGAGGC					TGAGATG			CTTATCT
	TTGAGGT					TGAGCTA			CTTATGA
	TTGCACT					TGAGGCA			CTTGATC
	TTGCAGA					TGAGGCG			CTTGCAG
	TTGCAGT					TGAGGTA			CTTTACA
	TTGCATA					TGAGGTG			CTTTTAT
	TTGCCAG					TGAGTTG			GAAATAT
	TTGCTAT					TGATAAA			GAAATCT
	TTGGCAA					TGATGAA			GAATTAC
	TTGGCAC					TGATTTC			GACAGTC
	TTGGCAT					TGCAAAT			GACCCTA
	TTGGGGC					TGCACGG			GACCGTG
	TTGGTCC					TGCACTC			GAGGCAC
	TTGTCAT					TGCACTT			GAGTGAA
	TTGTGCT					TGCAGCA			GCACACG
	TTGTTCG					TGCAGTC			GCACAGG
	TTTATTA					TGCAGTG			GCACTCG
	TTTCAAG					TGCATAG			GCAGAAA
	TTTCAGT					TGCATAT			GCAGTCA
	TTTCCCA					TGCATCA			GCATCGA
	TTTCCTA					TGCATTA			GCCCACT
	TTTCTAT					TGCATTG			GCCGACG
	TTTCTTC					TGCCAGC			GCGGGAG
	TTTGCAA					TGCCGGC			GCTAGAA
	TTTGCAC					TGCCTAC			GCTGTTT
	TTTGCAG					TGCCTAT			GCTTCTC
	TTTGCGG					TGCCTGC			GCTTTGA
	TTTGCTG					TGCCTGG			GGAGGTG
	TTTGGCA					TGCGCAA			GGCGTTT
	TTTGGTT					TGCTATG			GGCTGGA
	TTTGTCA					TGCTATT			GGGACCT
	TTTTCCT					TGCTCAG			GGGCCGG
	TTTTGCA					TGCTGCC			GGTATGG
	TTTTTCA					TGCTTAT			GGTGCAT
	TTTTTGC					TGGAATG			GTAAAAG
	TTTTTTA					TGGAGTG			GTAATAG
	TTTTTTT					TGGCAAT			GTCACTT
						TGGCACT			GTCCAAC
						TGGCATA			GTCTGGT
						TGGCCTA			GTGACAG
						TGGCTCA			GTGAGAC
						TGGGAGA			GTGAGTA
						TGGGATG			GTGGAGA
						TGGGGTA			GTGTTCG
						TGGTAGT			GTTAGGC
						TGGTCCC			GTTCAAA
						TGGTTAT			GTTGGTT
						TGGTTTC			TAAAAGG
						TGTAAAC			TAACTGA
						TGTAAAG			TAATGTA
						TGTACAA			TACAGGA
						TGTACAG			TAGTAAT
						TGTACCG			TAGTGAA
						TGTAGAA			TATGAAT
						TGTAGCA			TCATCAT
						TGTAGTC			TCCATGG
						TGTCCTA			TCGCCGA
						TGTCTGG			TCTGAGG
						TGTGCAA			TGAAATA
						TGTGCCC			TGAACTG
						TGTGCGT			TGACATA
						TGTGCTT			TGACCGA
						TGTGGTA			TGACGTA
						TGTGTGA			TGACTTA
						TGTTCAG			TGCTCGG
						TGTTCCT			TGGCTGG
						TTAAACA			TGGGAAG
						TTAAAGG			TGGGAGG
						TTAACTG			TGTAATG
						TTAAGTA			TGTAGTA
						TTAATGC			TGTCTTA
						TTAATTA			TGTGAGG
						TTACAGG			TGTGATA
						TTACAGT			TTAATCC
						TTACATT			TTATCGG
						TTACTAT			TTCAGTA
						TTATCAG			TTCCTCG
						TTATGCA			TTCTCCA
						TTATTAC			TTGGCCC
						TTCAAGT			TTGGTCA
						TTCACAG			TTGTACG
						TTCAGAG			TTTCCTG
						TTCAGTC			TTTCCTT
						TTCAGTT			TTTTAGT
						TTCATAG			TTTTATT
						TTCATAT			TTTTCTT
						TTCATTG			TTTTGTT
						TTCCAAT			TTTTTCT
						TTCCAGG
						TTCCCAT
						TTCCCTG
						TTCCGAT
						TTCCTAC
						TTCCTAT
						TTCCTCT
						TTCCTGG
						TTCCTGT
						TTCCTTT
						TTCTATG
						TTCTTAT
						TTCTTCA
						TTCTTCT
						TTCTTTC
						TTGAAAC
						TTGACAC
						TTGACCG
						TTGAGGC
						TTGAGGT
						TTGCACT
						TTGCAGA
						TTGCCAG
						TTGCGCT
						TTGCGGT
						TTGCTAT
						TTGCTCT
						TTGGCAA
						TTGGCAC
						TTGGTCC
						TTGGTTA
						TTGTTCG
						TTTCAGT
						TTTCCGT
						TTTCCTA
						TTTCGGT
						TTTCTAT
						TTTCTCT
						TTTCTGT
						TTTCTTC
						TTTGCAC
						TTTGCAG
						TTTGGTT
						TTTGTTC
						TTTTGCG
						TTTTTAG
						TTTTTGC
						TTTTTTA
						TTTTTTT
