# Supplementary material for: Identification of sex-biased MiRNA markers informative of heat-past events
Source: BMC Genomics. 2025 May 8;26:455. doi: 10.1186/s12864-025-11551-8 (PMC12060346; doi:10.1186/s12864-025-11551-8)
Supplement: Supplementary file 5 — Supplementary Material 5: Dataset 5 [file 12864_2025_11551_MOESM5_ESM.xlsx]

## Sheet: miR-129-5p
ensembl_gene_id	Species.ID	Mirbase.ID	external_gene_name	description	goslim_goa_accession	goslim_goa_description	Site.Type	UTR.start	UTR.end	X3..pairing.contribution	local.AU.contribution	position.contribution	TA.contribution	SPS.contribution	context..score	context..score.percentile	UTR.region	UTR.miRNA.pairing	mature.miRNA.sequence	miRNA.family	Group..
ENSDLAG00005000330	1758	miR-129-5p			GO:0006520	amino acid metabolic process	7mer-1a	462	468	0.008	-0.007	-0.032			-0.105	60	CACACUGUACUAAUACAAAAAAG	||||||	CGUUCGGGUCUGGCGUUUUUC	miR-129	2701
ENSDLAG00005000330	1758	miR-129-5p			GO:0006520	amino acid metabolic process	7mer-1a	462	468	0.008	-0.007	-0.032			-0.105	60	CACACUGUACUAAUACAAAAAAG	||||||	CGUUCGGGUCUGGCGUUUUUC	miR-129	1570
ENSDLAG00005000330	1758	miR-129-5p			GO:0006520	amino acid metabolic process	7mer-1a	462	468	0.008	-0.007	-0.032			-0.105	60	CACACUGUACUAAUACAAAAAAG	||||||	CGUUCGGGUCUGGCGUUUUUC	miR-129	1358
ENSDLAG00005000330	1758	miR-129-5p			GO:0006520	amino acid metabolic process	7mer-1a	462	468	0.008	-0.007	-0.032			-0.105	60	CACACUGUACUAAUACAAAAAAG	||||||	CGUUCGGGUCUGGCGUUUUUC	miR-129	2135
ENSDLAG00005000330	1758	miR-129-5p			GO:0006520	amino acid metabolic process	7mer-1a	462	468	0.008	-0.007	-0.032			-0.105	60	CACACUGUACUAAUACAAAAAAG	||||||	CGUUCGGGUCUGGCGUUUUUC	miR-129	2504
ENSDLAG00005000330	1758	miR-129-5p			GO:0006520	amino acid metabolic process	7mer-1a	462	468	0.008	-0.007	-0.032			-0.105	60	CACACUGUACUAAUACAAAAAAG	||||||	CGUUCGGGUCUGGCGUUUUUC	miR-129	1786
ENSDLAG00005000330	1758	miR-129-5p			GO:0006520	amino acid metabolic process	7mer-1a	462	468	0.008	-0.007	-0.032			-0.105	60	CACACUGUACUAAUACAAAAAAG	||||||	CGUUCGGGUCUGGCGUUUUUC	miR-129	1484
ENSDLAG00005000330	1758	miR-129-5p			GO:0006520	amino acid metabolic process	7mer-1a	462	468	0.008	-0.007	-0.032			-0.105	60	CACACUGUACUAAUACAAAAAAG	||||||	CGUUCGGGUCUGGCGUUUUUC	miR-129	2186
ENSDLAG00005000330	1758	miR-129-5p			GO:0006520	amino acid metabolic process	7mer-1a	462	468	0.008	-0.007	-0.032			-0.105	60	CACACUGUACUAAUACAAAAAAG	||||||	CGUUCGGGUCUGGCGUUUUUC	miR-129	2321
ENSDLAG00005000841	1758	miR-129-5p	WARS1	tryptophanyl-tRNA synthetase 1	GO:0006520	amino acid metabolic process	7mer-m8	371	377	0.021	-0.039	-0.009			-0.147	80	CAAAUGGAUACUGUUGCAAAAAU	|||||||	CGUUCGGGUCUGGCGUUUUUC	miR-129	2033
ENSDLAG00005000841	1758	miR-129-5p	WARS1	tryptophanyl-tRNA synthetase 1	GO:0006520	amino acid metabolic process	7mer-m8	371	377	0.021	-0.039	-0.009			-0.147	80	CAAAUGGAUACUGUUGCAAAAAU	|||||||	CGUUCGGGUCUGGCGUUUUUC	miR-129	2033
ENSDLAG00005000841	1758	miR-129-5p	WARS1	tryptophanyl-tRNA synthetase 1	GO:0006520	amino acid metabolic process	7mer-m8	371	377	0.021	-0.039	-0.009			-0.147	80	CAAAUGGAUACUGUUGCAAAAAU	|||||||	CGUUCGGGUCUGGCGUUUUUC	miR-129	2746
ENSDLAG00005000841	1758	miR-129-5p	WARS1	tryptophanyl-tRNA synthetase 1	GO:0006520	amino acid metabolic process	7mer-m8	371	377	0.021	-0.039	-0.009			-0.147	80	CAAAUGGAUACUGUUGCAAAAAU	|||||||	CGUUCGGGUCUGGCGUUUUUC	miR-129	2746
ENSDLAG00005000841	1758	miR-129-5p	WARS1	tryptophanyl-tRNA synthetase 1	GO:0006520	amino acid metabolic process	7mer-m8	371	377	0.021	-0.039	-0.009			-0.147	80	CAAAUGGAUACUGUUGCAAAAAU	|||||||	CGUUCGGGUCUGGCGUUUUUC	miR-129	129508
ENSDLAG00005000841	1758	miR-129-5p	WARS1	tryptophanyl-tRNA synthetase 1	GO:0006520	amino acid metabolic process	7mer-m8	371	377	0.021	-0.039	-0.009			-0.147	80	CAAAUGGAUACUGUUGCAAAAAU	|||||||	CGUUCGGGUCUGGCGUUUUUC	miR-129	129508
ENSDLAG00005001782	1758	miR-129-5p			GO:0006520	amino acid metabolic process	7mer-1a	675	681	0.004	0.008	-0.011			-0.073	44	AAGGGGAGGUUUACCCAAAAAAG	||||||	CGUUCGGGUCUGGCGUUUUUC	miR-129	5721
ENSDLAG00005001782	1758	miR-129-5p			GO:0006520	amino acid metabolic process	7mer-1a	675	681	0.004	0.008	-0.011			-0.073	44	AAGGGGAGGUUUACCCAAAAAAG	||||||	CGUUCGGGUCUGGCGUUUUUC	miR-129	7400
ENSDLAG00005001782	1758	miR-129-5p			GO:0006520	amino acid metabolic process	7mer-1a	675	681	0.004	0.008	-0.011			-0.073	44	AAGGGGAGGUUUACCCAAAAAAG	||||||	CGUUCGGGUCUGGCGUUUUUC	miR-129	5594
ENSDLAG00005001782	1758	miR-129-5p			GO:0006520	amino acid metabolic process	7mer-1a	675	681	0.004	0.008	-0.011			-0.073	44	AAGGGGAGGUUUACCCAAAAAAG	||||||	CGUUCGGGUCUGGCGUUUUUC	miR-129	5672
ENSDLAG00005001782	1758	miR-129-5p			GO:0006520	amino acid metabolic process	7mer-1a	675	681	0.004	0.008	-0.011			-0.073	44	AAGGGGAGGUUUACCCAAAAAAG	||||||	CGUUCGGGUCUGGCGUUUUUC	miR-129	6910
ENSDLAG00005003268	1758	miR-129-5p	NARS1	asparaginyl-tRNA synthetase 1	GO:0006520	amino acid metabolic process	7mer-1a	1953	1959	-0.002	0.01	-0.025			-0.091	53	GAAUCCGAGCAGUUCCAAAAAAC	||||||	CGUUCGGGUCUGGCGUUUUUC	miR-129	8989
ENSDLAG00005003268	1758	miR-129-5p	NARS1	asparaginyl-tRNA synthetase 1	GO:0006520	amino acid metabolic process	7mer-1a	1953	1959	-0.002	0.01	-0.025			-0.091	53	GAAUCCGAGCAGUUCCAAAAAAC	||||||	CGUUCGGGUCUGGCGUUUUUC	miR-129	8989
ENSDLAG00005003268	1758	miR-129-5p	NARS1	asparaginyl-tRNA synthetase 1	GO:0006520	amino acid metabolic process	7mer-1a	1953	1959	-0.002	0.01	-0.025			-0.091	53	GAAUCCGAGCAGUUCCAAAAAAC	||||||	CGUUCGGGUCUGGCGUUUUUC	miR-129	8989
ENSDLAG00005003268	1758	miR-129-5p	NARS1	asparaginyl-tRNA synthetase 1	GO:0006520	amino acid metabolic process	7mer-1a	1953	1959	-0.002	0.01	-0.025			-0.091	53	GAAUCCGAGCAGUUCCAAAAAAC	||||||	CGUUCGGGUCUGGCGUUUUUC	miR-129	9504
ENSDLAG00005003268	1758	miR-129-5p	NARS1	asparaginyl-tRNA synthetase 1	GO:0006520	amino acid metabolic process	7mer-1a	1953	1959	-0.002	0.01	-0.025			-0.091	53	GAAUCCGAGCAGUUCCAAAAAAC	||||||	CGUUCGGGUCUGGCGUUUUUC	miR-129	9504
ENSDLAG00005003268	1758	miR-129-5p	NARS1	asparaginyl-tRNA synthetase 1	GO:0006520	amino acid metabolic process	7mer-1a	1953	1959	-0.002	0.01	-0.025			-0.091	53	GAAUCCGAGCAGUUCCAAAAAAC	||||||	CGUUCGGGUCUGGCGUUUUUC	miR-129	9504
ENSDLAG00005003268	1758	miR-129-5p	NARS1	asparaginyl-tRNA synthetase 1	GO:0006520	amino acid metabolic process	7mer-1a	1953	1959	-0.002	0.01	-0.025			-0.091	53	GAAUCCGAGCAGUUCCAAAAAAC	||||||	CGUUCGGGUCUGGCGUUUUUC	miR-129	6541
ENSDLAG00005003268	1758	miR-129-5p	NARS1	asparaginyl-tRNA synthetase 1	GO:0006520	amino acid metabolic process	7mer-1a	1953	1959	-0.002	0.01	-0.025			-0.091	53	GAAUCCGAGCAGUUCCAAAAAAC	||||||	CGUUCGGGUCUGGCGUUUUUC	miR-129	6541
ENSDLAG00005003268	1758	miR-129-5p	NARS1	asparaginyl-tRNA synthetase 1	GO:0006520	amino acid metabolic process	7mer-1a	1953	1959	-0.002	0.01	-0.025			-0.091	53	GAAUCCGAGCAGUUCCAAAAAAC	||||||	CGUUCGGGUCUGGCGUUUUUC	miR-129	6541
ENSDLAG00005003268	1758	miR-129-5p	NARS1	asparaginyl-tRNA synthetase 1	GO:0006520	amino acid metabolic process	7mer-1a	1953	1959	-0.002	0.01	-0.025			-0.091	53	GAAUCCGAGCAGUUCCAAAAAAC	||||||	CGUUCGGGUCUGGCGUUUUUC	miR-129	10292
ENSDLAG00005003268	1758	miR-129-5p	NARS1	asparaginyl-tRNA synthetase 1	GO:0006520	amino acid metabolic process	7mer-1a	1953	1959	-0.002	0.01	-0.025			-0.091	53	GAAUCCGAGCAGUUCCAAAAAAC	||||||	CGUUCGGGUCUGGCGUUUUUC	miR-129	10292
ENSDLAG00005003268	1758	miR-129-5p	NARS1	asparaginyl-tRNA synthetase 1	GO:0006520	amino acid metabolic process	7mer-1a	1953	1959	-0.002	0.01	-0.025			-0.091	53	GAAUCCGAGCAGUUCCAAAAAAC	||||||	CGUUCGGGUCUGGCGUUUUUC	miR-129	10292
ENSDLAG00005003268	1758	miR-129-5p	NARS1	asparaginyl-tRNA synthetase 1	GO:0006520	amino acid metabolic process	7mer-1a	1953	1959	-0.002	0.01	-0.025			-0.091	53	GAAUCCGAGCAGUUCCAAAAAAC	||||||	CGUUCGGGUCUGGCGUUUUUC	miR-129	10011
ENSDLAG00005003268	1758	miR-129-5p	NARS1	asparaginyl-tRNA synthetase 1	GO:0006520	amino acid metabolic process	7mer-1a	1953	1959	-0.002	0.01	-0.025			-0.091	53	GAAUCCGAGCAGUUCCAAAAAAC	||||||	CGUUCGGGUCUGGCGUUUUUC	miR-129	10011
ENSDLAG00005003268	1758	miR-129-5p	NARS1	asparaginyl-tRNA synthetase 1	GO:0006520	amino acid metabolic process	7mer-1a	1953	1959	-0.002	0.01	-0.025			-0.091	53	GAAUCCGAGCAGUUCCAAAAAAC	||||||	CGUUCGGGUCUGGCGUUUUUC	miR-129	10011
ENSDLAG00005003268	1758	miR-129-5p	NARS1	asparaginyl-tRNA synthetase 1	GO:0006520	amino acid metabolic process	7mer-1a	1953	1959	-0.002	0.01	-0.025			-0.091	53	GAAUCCGAGCAGUUCCAAAAAAC	||||||	CGUUCGGGUCUGGCGUUUUUC	miR-129	9519
ENSDLAG00005003268	1758	miR-129-5p	NARS1	asparaginyl-tRNA synthetase 1	GO:0006520	amino acid metabolic process	7mer-1a	1953	1959	-0.002	0.01	-0.025			-0.091	53	GAAUCCGAGCAGUUCCAAAAAAC	||||||	CGUUCGGGUCUGGCGUUUUUC	miR-129	9519
ENSDLAG00005003268	1758	miR-129-5p	NARS1	asparaginyl-tRNA synthetase 1	GO:0006520	amino acid metabolic process	7mer-1a	1953	1959	-0.002	0.01	-0.025			-0.091	53	GAAUCCGAGCAGUUCCAAAAAAC	||||||	CGUUCGGGUCUGGCGUUUUUC	miR-129	9519
ENSDLAG00005003268	1758	miR-129-5p	NARS1	asparaginyl-tRNA synthetase 1	GO:0006520	amino acid metabolic process	7mer-1a	1953	1959	-0.002	0.01	-0.025			-0.091	53	GAAUCCGAGCAGUUCCAAAAAAC	||||||	CGUUCGGGUCUGGCGUUUUUC	miR-129	155807
ENSDLAG00005003268	1758	miR-129-5p	NARS1	asparaginyl-tRNA synthetase 1	GO:0006520	amino acid metabolic process	7mer-1a	1953	1959	-0.002	0.01	-0.025			-0.091	53	GAAUCCGAGCAGUUCCAAAAAAC	||||||	CGUUCGGGUCUGGCGUUUUUC	miR-129	155807
ENSDLAG00005003268	1758	miR-129-5p	NARS1	asparaginyl-tRNA synthetase 1	GO:0006520	amino acid metabolic process	7mer-1a	1953	1959	-0.002	0.01	-0.025			-0.091	53	GAAUCCGAGCAGUUCCAAAAAAC	||||||	CGUUCGGGUCUGGCGUUUUUC	miR-129	155807
ENSDLAG00005003268	1758	miR-129-5p	NARS1	asparaginyl-tRNA synthetase 1	GO:0006520	amino acid metabolic process	7mer-1a	1953	1959	-0.002	0.01	-0.025			-0.091	53	GAAUCCGAGCAGUUCCAAAAAAC	||||||	CGUUCGGGUCUGGCGUUUUUC	miR-129	124522
ENSDLAG00005003268	1758	miR-129-5p	NARS1	asparaginyl-tRNA synthetase 1	GO:0006520	amino acid metabolic process	7mer-1a	1953	1959	-0.002	0.01	-0.025			-0.091	53	GAAUCCGAGCAGUUCCAAAAAAC	||||||	CGUUCGGGUCUGGCGUUUUUC	miR-129	124522
ENSDLAG00005003268	1758	miR-129-5p	NARS1	asparaginyl-tRNA synthetase 1	GO:0006520	amino acid metabolic process	7mer-1a	1953	1959	-0.002	0.01	-0.025			-0.091	53	GAAUCCGAGCAGUUCCAAAAAAC	||||||	CGUUCGGGUCUGGCGUUUUUC	miR-129	124522
ENSDLAG00005003611	1758	miR-129-5p			GO:0006520	amino acid metabolic process	7mer-1a	990	996	0.004	-0.024	0.029			-0.065	41	UAUGACAAAAAAAUACAAAAAAU	||||||	CGUUCGGGUCUGGCGUUUUUC	miR-129	6568
ENSDLAG00005003611	1758	miR-129-5p			GO:0006520	amino acid metabolic process	7mer-1a	990	996	0.004	-0.024	0.029			-0.065	41	UAUGACAAAAAAAUACAAAAAAU	||||||	CGUUCGGGUCUGGCGUUUUUC	miR-129	7832
ENSDLAG00005003611	1758	miR-129-5p			GO:0006520	amino acid metabolic process	7mer-1a	990	996	0.004	-0.024	0.029			-0.065	41	UAUGACAAAAAAAUACAAAAAAU	||||||	CGUUCGGGUCUGGCGUUUUUC	miR-129	9297
ENSDLAG00005003611	1758	miR-129-5p			GO:0006520	amino acid metabolic process	7mer-1a	980	986	0.008	-0.021	0.03			-0.057	38	UGUCAGGAUAUAUGACAAAAAAA	||||||	CGUUCGGGUCUGGCGUUUUUC	miR-129	6567
ENSDLAG00005003611	1758	miR-129-5p			GO:0006520	amino acid metabolic process	7mer-1a	980	986	0.008	-0.021	0.03			-0.057	38	UGUCAGGAUAUAUGACAAAAAAA	||||||	CGUUCGGGUCUGGCGUUUUUC	miR-129	8297
ENSDLAG00005003611	1758	miR-129-5p			GO:0006520	amino acid metabolic process	7mer-1a	980	986	0.008	-0.021	0.03			-0.057	38	UGUCAGGAUAUAUGACAAAAAAA	||||||	CGUUCGGGUCUGGCGUUUUUC	miR-129	7831
ENSDLAG00005003611	1758	miR-129-5p			GO:0006520	amino acid metabolic process	7mer-1a	980	986	0.008	-0.021	0.03			-0.057	38	UGUCAGGAUAUAUGACAAAAAAA	||||||	CGUUCGGGUCUGGCGUUUUUC	miR-129	9296
ENSDLAG00005003611	1758	miR-129-5p			GO:0006520	amino acid metabolic process	7mer-1a	990	996	0.004	-0.024	0.029			-0.065	41	UAUGACAAAAAAAUACAAAAAAU	||||||	CGUUCGGGUCUGGCGUUUUUC	miR-129	8298
ENSDLAG00005004499	1758	miR-129-5p	mars1	methionyl-tRNA synthetase 1	GO:0006520	amino acid metabolic process	7mer-1a	513	519	0.008	-0.032	-0.042			-0.14	77	UUACACUAUUUUCUACAAAAAAA	||||||	CGUUCGGGUCUGGCGUUUUUC	miR-129	11769
ENSDLAG00005004499	1758	miR-129-5p	mars1	methionyl-tRNA synthetase 1	GO:0006520	amino acid metabolic process	7mer-1a	513	519	0.008	-0.032	-0.042			-0.14	77	UUACACUAUUUUCUACAAAAAAA	||||||	CGUUCGGGUCUGGCGUUUUUC	miR-129	12783
ENSDLAG00005004499	1758	miR-129-5p	mars1	methionyl-tRNA synthetase 1	GO:0006520	amino acid metabolic process	7mer-1a	513	519	0.008	-0.032	-0.042			-0.14	77	UUACACUAUUUUCUACAAAAAAA	||||||	CGUUCGGGUCUGGCGUUUUUC	miR-129	15116
ENSDLAG00005004499	1758	miR-129-5p	mars1	methionyl-tRNA synthetase 1	GO:0006520	amino acid metabolic process	7mer-1a	513	519	0.008	-0.032	-0.042			-0.14	77	UUACACUAUUUUCUACAAAAAAA	||||||	CGUUCGGGUCUGGCGUUUUUC	miR-129	14088
ENSDLAG00005004499	1758	miR-129-5p	mars1	methionyl-tRNA synthetase 1	GO:0006520	amino acid metabolic process	7mer-m8	14	20	too_close	too_close	too_close			too_close		NNNGACAAAAGAAAAAGCAAAAAU	|||||||	CGUUCGGGUCUGGCGUUUUUC	miR-129	14087
ENSDLAG00005004499	1758	miR-129-5p	mars1	methionyl-tRNA synthetase 1	GO:0006520	amino acid metabolic process	7mer-1a	513	519	0.008	-0.032	-0.042			-0.14	77	UUACACUAUUUUCUACAAAAAAA	||||||	CGUUCGGGUCUGGCGUUUUUC	miR-129	11394
ENSDLAG00005004499	1758	miR-129-5p	mars1	methionyl-tRNA synthetase 1	GO:0006520	amino acid metabolic process	7mer-m8	14	20	too_close	too_close	too_close			too_close		NNNGACAAAAGAAAAAGCAAAAAU	|||||||	CGUUCGGGUCUGGCGUUUUUC	miR-129	15115
ENSDLAG00005004499	1758	miR-129-5p	mars1	methionyl-tRNA synthetase 1	GO:0006520	amino acid metabolic process	7mer-m8	14	20	too_close	too_close	too_close			too_close		NNNGACAAAAGAAAAAGCAAAAAU	|||||||	CGUUCGGGUCUGGCGUUUUUC	miR-129	11393
ENSDLAG00005004499	1758	miR-129-5p	mars1	methionyl-tRNA synthetase 1	GO:0006520	amino acid metabolic process	7mer-m8	14	20	too_close	too_close	too_close			too_close		NNNGACAAAAGAAAAAGCAAAAAU	|||||||	CGUUCGGGUCUGGCGUUUUUC	miR-129	11768
ENSDLAG00005004499	1758	miR-129-5p	mars1	methionyl-tRNA synthetase 1	GO:0006520	amino acid metabolic process	7mer-m8	14	20	too_close	too_close	too_close			too_close		NNNGACAAAAGAAAAAGCAAAAAU	|||||||	CGUUCGGGUCUGGCGUUUUUC	miR-129	11433
ENSDLAG00005004499	1758	miR-129-5p	mars1	methionyl-tRNA synthetase 1	GO:0006520	amino acid metabolic process	7mer-1a	513	519	0.008	-0.032	-0.042			-0.14	77	UUACACUAUUUUCUACAAAAAAA	||||||	CGUUCGGGUCUGGCGUUUUUC	miR-129	11434
ENSDLAG00005004499	1758	miR-129-5p	mars1	methionyl-tRNA synthetase 1	GO:0006520	amino acid metabolic process	7mer-m8	14	20	too_close	too_close	too_close			too_close		NNNGACAAAAGAAAAAGCAAAAAU	|||||||	CGUUCGGGUCUGGCGUUUUUC	miR-129	12782
ENSDLAG00005004510	1758	miR-129-5p			GO:0006520	amino acid metabolic process	7mer-1a	267	273	-0.006	-0.029	-0.035			-0.144	79	ACGUGUCAGAAAAGACAAAAAAA	|||| ||||||	CGUUCGGGUCUGGC--GUUUUUC	miR-129	8122
ENSDLAG00005005156	1758	miR-129-5p	th	tyrosine hydroxylase	GO:0006520	amino acid metabolic process	7mer-1a	254	260	0.008	-0.021	-0.022			-0.109	63	AAAUGAUGGGGGAAUCAAAAAAU	||||||	CGUUCGGGUCUGGCGUUUUUC	miR-129	13359
ENSDLAG00005005156	1758	miR-129-5p	th	tyrosine hydroxylase	GO:0006520	amino acid metabolic process	7mer-1a	254	260	0.008	-0.021	-0.022			-0.109	63	AAAUGAUGGGGGAAUCAAAAAAU	||||||	CGUUCGGGUCUGGCGUUUUUC	miR-129	12173
ENSDLAG00005005156	1758	miR-129-5p	th	tyrosine hydroxylase	GO:0006520	amino acid metabolic process	7mer-1a	254	260	0.008	-0.021	-0.022			-0.109	63	AAAUGAUGGGGGAAUCAAAAAAU	||||||	CGUUCGGGUCUGGCGUUUUUC	miR-129	12864
ENSDLAG00005005156	1758	miR-129-5p	th	tyrosine hydroxylase	GO:0006520	amino acid metabolic process	7mer-1a	254	260	0.008	-0.021	-0.022			-0.109	63	AAAUGAUGGGGGAAUCAAAAAAU	||||||	CGUUCGGGUCUGGCGUUUUUC	miR-129	12714
ENSDLAG00005005156	1758	miR-129-5p	th	tyrosine hydroxylase	GO:0006520	amino acid metabolic process	7mer-1a	254	260	0.008	-0.021	-0.022			-0.109	63	AAAUGAUGGGGGAAUCAAAAAAU	||||||	CGUUCGGGUCUGGCGUUUUUC	miR-129	12883
ENSDLAG00005005156	1758	miR-129-5p	th	tyrosine hydroxylase	GO:0006520	amino acid metabolic process	7mer-1a	254	260	0.008	-0.021	-0.022			-0.109	63	AAAUGAUGGGGGAAUCAAAAAAU	||||||	CGUUCGGGUCUGGCGUUUUUC	miR-129	13720
ENSDLAG00005005156	1758	miR-129-5p	th	tyrosine hydroxylase	GO:0006520	amino acid metabolic process	7mer-1a	254	260	0.008	-0.021	-0.022			-0.109	63	AAAUGAUGGGGGAAUCAAAAAAU	||||||	CGUUCGGGUCUGGCGUUUUUC	miR-129	13584
ENSDLAG00005005537	1758	miR-129-5p			GO:0006520	amino acid metabolic process	7mer-m8	235	241	0.012	-0.066	-0.033			-0.207	90	UUAAGAAUGGAUCUUGCAAAAAG	|||||||	CGUUCGGGUCUGGCGUUUUUC	miR-129	11398
ENSDLAG00005007002	1758	miR-129-5p	lars1b	leucyl-tRNA synthetase 1b	GO:0006520	amino acid metabolic process	7mer-1a	360	366	0.008	-0.03	-0.011			-0.107	61	UAUUUAAUGGUGUAACAAAAAAA	||||||	CGUUCGGGUCUGGCGUUUUUC	miR-129	17373
ENSDLAG00005007002	1758	miR-129-5p	lars1b	leucyl-tRNA synthetase 1b	GO:0006520	amino acid metabolic process	7mer-1a	360	366	0.008	-0.03	-0.011			-0.107	61	UAUUUAAUGGUGUAACAAAAAAA	||||||	CGUUCGGGUCUGGCGUUUUUC	miR-129	19276
ENSDLAG00005007002	1758	miR-129-5p	lars1b	leucyl-tRNA synthetase 1b	GO:0006520	amino acid metabolic process	7mer-1a	360	366	0.008	-0.03	-0.011			-0.107	61	UAUUUAAUGGUGUAACAAAAAAA	||||||	CGUUCGGGUCUGGCGUUUUUC	miR-129	21461
ENSDLAG00005007002	1758	miR-129-5p	lars1b	leucyl-tRNA synthetase 1b	GO:0006520	amino acid metabolic process	7mer-1a	360	366	0.008	-0.03	-0.011			-0.107	61	UAUUUAAUGGUGUAACAAAAAAA	||||||	CGUUCGGGUCUGGCGUUUUUC	miR-129	19676
ENSDLAG00005007002	1758	miR-129-5p	lars1b	leucyl-tRNA synthetase 1b	GO:0006520	amino acid metabolic process	7mer-1a	360	366	0.008	-0.03	-0.011			-0.107	61	UAUUUAAUGGUGUAACAAAAAAA	||||||	CGUUCGGGUCUGGCGUUUUUC	miR-129	19746
ENSDLAG00005007002	1758	miR-129-5p	lars1b	leucyl-tRNA synthetase 1b	GO:0006520	amino acid metabolic process	7mer-1a	360	366	0.008	-0.03	-0.011			-0.107	61	UAUUUAAUGGUGUAACAAAAAAA	||||||	CGUUCGGGUCUGGCGUUUUUC	miR-129	21419
ENSDLAG00005007002	1758	miR-129-5p	lars1b	leucyl-tRNA synthetase 1b	GO:0006520	amino acid metabolic process	7mer-1a	360	366	0.008	-0.03	-0.011			-0.107	61	UAUUUAAUGGUGUAACAAAAAAA	||||||	CGUUCGGGUCUGGCGUUUUUC	miR-129	18409
ENSDLAG00005007002	1758	miR-129-5p	lars1b	leucyl-tRNA synthetase 1b	GO:0006520	amino acid metabolic process	7mer-1a	360	366	0.008	-0.03	-0.011			-0.107	61	UAUUUAAUGGUGUAACAAAAAAA	||||||	CGUUCGGGUCUGGCGUUUUUC	miR-129	16859
ENSDLAG00005007002	1758	miR-129-5p	lars1b	leucyl-tRNA synthetase 1b	GO:0006520	amino acid metabolic process	7mer-1a	360	366	0.008	-0.03	-0.011			-0.107	61	UAUUUAAUGGUGUAACAAAAAAA	||||||	CGUUCGGGUCUGGCGUUUUUC	miR-129	18072
ENSDLAG00005007002	1758	miR-129-5p	lars1b	leucyl-tRNA synthetase 1b	GO:0006520	amino acid metabolic process	7mer-1a	360	366	0.008	-0.03	-0.011			-0.107	61	UAUUUAAUGGUGUAACAAAAAAA	||||||	CGUUCGGGUCUGGCGUUUUUC	miR-129	19631
ENSDLAG00005010541	1758	miR-129-5p	arg2	arginase 2	GO:0006520	amino acid metabolic process	7mer-m8	643	649	0.012	-0.01	-0.012			-0.13	74	UUGAUUCAAAUGCUGGCAAAAAU	|||||||	CGUUCGGGUCUGGCGUUUUUC	miR-129	27745
ENSDLAG00005010541	1758	miR-129-5p	arg2	arginase 2	GO:0006520	amino acid metabolic process	7mer-m8	643	649	0.012	-0.01	-0.012			-0.13	74	UUGAUUCAAAUGCUGGCAAAAAU	|||||||	CGUUCGGGUCUGGCGUUUUUC	miR-129	30603
ENSDLAG00005010541	1758	miR-129-5p	arg2	arginase 2	GO:0006520	amino acid metabolic process	7mer-m8	643	649	0.012	-0.01	-0.012			-0.13	74	UUGAUUCAAAUGCUGGCAAAAAU	|||||||	CGUUCGGGUCUGGCGUUUUUC	miR-129	27621
ENSDLAG00005011031	1758	miR-129-5p			GO:0006520	amino acid metabolic process	7mer-1a	755	761	-0.006	0.02	-0.027			-0.087	51	UUCUAACCCUGGAUACAAAAAAG	||| ||||||	CGUUCGGGUCUGGCGUUUUUC	miR-129	30399
ENSDLAG00005011031	1758	miR-129-5p			GO:0006520	amino acid metabolic process	7mer-1a	755	761	-0.006	0.02	-0.027			-0.087	51	UUCUAACCCUGGAUACAAAAAAG	||| ||||||	CGUUCGGGUCUGGCGUUUUUC	miR-129	28190
ENSDLAG00005011031	1758	miR-129-5p			GO:0006520	amino acid metabolic process	7mer-1a	755	761	-0.006	0.02	-0.027			-0.087	51	UUCUAACCCUGGAUACAAAAAAG	||| ||||||	CGUUCGGGUCUGGCGUUUUUC	miR-129	29000
ENSDLAG00005011031	1758	miR-129-5p			GO:0006520	amino acid metabolic process	7mer-1a	755	761	-0.006	0.02	-0.027			-0.087	51	UUCUAACCCUGGAUACAAAAAAG	||| ||||||	CGUUCGGGUCUGGCGUUUUUC	miR-129	31579
ENSDLAG00005011031	1758	miR-129-5p			GO:0006520	amino acid metabolic process	7mer-1a	755	761	-0.006	0.02	-0.027			-0.087	51	UUCUAACCCUGGAUACAAAAAAG	||| ||||||	CGUUCGGGUCUGGCGUUUUUC	miR-129	30547
ENSDLAG00005011031	1758	miR-129-5p			GO:0006520	amino acid metabolic process	7mer-1a	755	761	-0.006	0.02	-0.027			-0.087	51	UUCUAACCCUGGAUACAAAAAAG	||| ||||||	CGUUCGGGUCUGGCGUUUUUC	miR-129	30148
ENSDLAG00005011031	1758	miR-129-5p			GO:0006520	amino acid metabolic process	7mer-1a	755	761	-0.006	0.02	-0.027			-0.087	51	UUCUAACCCUGGAUACAAAAAAG	||| ||||||	CGUUCGGGUCUGGCGUUUUUC	miR-129	29344
ENSDLAG00005011031	1758	miR-129-5p			GO:0006520	amino acid metabolic process	7mer-1a	755	761	-0.006	0.02	-0.027			-0.087	51	UUCUAACCCUGGAUACAAAAAAG	||| ||||||	CGUUCGGGUCUGGCGUUUUUC	miR-129	28940
ENSDLAG00005011031	1758	miR-129-5p			GO:0006520	amino acid metabolic process	7mer-1a	755	761	-0.006	0.02	-0.027			-0.087	51	UUCUAACCCUGGAUACAAAAAAG	||| ||||||	CGUUCGGGUCUGGCGUUUUUC	miR-129	30061
ENSDLAG00005011775	1758	miR-129-5p	sars1	seryl-tRNA synthetase 1	GO:0006520	amino acid metabolic process	7mer-1a	1952	1958	-0.002	-0.006	-0.05			-0.132	74	GCUGAAGCAUAUUUACAAAAAAG	||||||	CGUUCGGGUCUGGCGUUUUUC	miR-129	131670
ENSDLAG00005011775	1758	miR-129-5p	sars1	seryl-tRNA synthetase 1	GO:0006520	amino acid metabolic process	7mer-1a	1952	1958	-0.002	-0.006	-0.05			-0.132	74	GCUGAAGCAUAUUUACAAAAAAG	||||||	CGUUCGGGUCUGGCGUUUUUC	miR-129	131670
ENSDLAG00005011775	1758	miR-129-5p	sars1	seryl-tRNA synthetase 1	GO:0006520	amino acid metabolic process	7mer-1a	1952	1958	-0.002	-0.006	-0.05			-0.132	74	GCUGAAGCAUAUUUACAAAAAAG	||||||	CGUUCGGGUCUGGCGUUUUUC	miR-129	131670
ENSDLAG00005011775	1758	miR-129-5p	sars1	seryl-tRNA synthetase 1	GO:0006520	amino acid metabolic process	7mer-1a	1952	1958	-0.002	-0.006	-0.05			-0.132	74	GCUGAAGCAUAUUUACAAAAAAG	||||||	CGUUCGGGUCUGGCGUUUUUC	miR-129	30713
ENSDLAG00005011775	1758	miR-129-5p	sars1	seryl-tRNA synthetase 1	GO:0006520	amino acid metabolic process	7mer-1a	1952	1958	-0.002	-0.006	-0.05			-0.132	74	GCUGAAGCAUAUUUACAAAAAAG	||||||	CGUUCGGGUCUGGCGUUUUUC	miR-129	30713
ENSDLAG00005011775	1758	miR-129-5p	sars1	seryl-tRNA synthetase 1	GO:0006520	amino acid metabolic process	7mer-1a	1952	1958	-0.002	-0.006	-0.05			-0.132	74	GCUGAAGCAUAUUUACAAAAAAG	||||||	CGUUCGGGUCUGGCGUUUUUC	miR-129	30713
ENSDLAG00005011775	1758	miR-129-5p	sars1	seryl-tRNA synthetase 1	GO:0006520	amino acid metabolic process	7mer-1a	1952	1958	-0.002	-0.006	-0.05			-0.132	74	GCUGAAGCAUAUUUACAAAAAAG	||||||	CGUUCGGGUCUGGCGUUUUUC	miR-129	144155
ENSDLAG00005011775	1758	miR-129-5p	sars1	seryl-tRNA synthetase 1	GO:0006520	amino acid metabolic process	7mer-1a	1952	1958	-0.002	-0.006	-0.05			-0.132	74	GCUGAAGCAUAUUUACAAAAAAG	||||||	CGUUCGGGUCUGGCGUUUUUC	miR-129	144155
ENSDLAG00005011775	1758	miR-129-5p	sars1	seryl-tRNA synthetase 1	GO:0006520	amino acid metabolic process	7mer-1a	1952	1958	-0.002	-0.006	-0.05			-0.132	74	GCUGAAGCAUAUUUACAAAAAAG	||||||	CGUUCGGGUCUGGCGUUUUUC	miR-129	144155
ENSDLAG00005011813	1758	miR-129-5p	pycr1b	pyrroline-5-carboxylate reductase 1b	GO:0006520	amino acid metabolic process	7mer-1a	587	593	-0.006	-0.035	-0.005			-0.12	69	UGAAUGCAGAUUGAACAAAAAAU	|||| ||||||	CGUUCGGGUCUGGC--GUUUUUC	miR-129	31630
ENSDLAG00005011813	1758	miR-129-5p	pycr1b	pyrroline-5-carboxylate reductase 1b	GO:0006520	amino acid metabolic process	7mer-1a	587	593	-0.006	-0.035	-0.005			-0.12	69	UGAAUGCAGAUUGAACAAAAAAU	|||| ||||||	CGUUCGGGUCUGGC--GUUUUUC	miR-129	31630
ENSDLAG00005011813	1758	miR-129-5p	pycr1b	pyrroline-5-carboxylate reductase 1b	GO:0006520	amino acid metabolic process	7mer-1a	711	717	-0.006	-0.035	-0.019			-0.134	75	UGAAUGCAGAUUGAACAAAAAAU	|||| ||||||	CGUUCGGGUCUGGC--GUUUUUC	miR-129	29049
ENSDLAG00005011813	1758	miR-129-5p	pycr1b	pyrroline-5-carboxylate reductase 1b	GO:0006520	amino acid metabolic process	7mer-1a	711	717	-0.006	-0.035	-0.019			-0.134	75	UGAAUGCAGAUUGAACAAAAAAU	|||| ||||||	CGUUCGGGUCUGGC--GUUUUUC	miR-129	29049
ENSDLAG00005011813	1758	miR-129-5p	pycr1b	pyrroline-5-carboxylate reductase 1b	GO:0006520	amino acid metabolic process	7mer-1a	587	593	-0.006	-0.035	-0.005			-0.12	69	UGAAUGCAGAUUGAACAAAAAAU	|||| ||||||	CGUUCGGGUCUGGC--GUUUUUC	miR-129	83163
ENSDLAG00005011813	1758	miR-129-5p	pycr1b	pyrroline-5-carboxylate reductase 1b	GO:0006520	amino acid metabolic process	7mer-1a	587	593	-0.006	-0.035	-0.005			-0.12	69	UGAAUGCAGAUUGAACAAAAAAU	|||| ||||||	CGUUCGGGUCUGGC--GUUUUUC	miR-129	83163
ENSDLAG00005013621	1758	miR-129-5p	cthl	cystathionase (cystathionine gamma-lyase), like	GO:0006520	amino acid metabolic process	7mer-1a	1873	1879	0.008	-0.008	0.114			0.04	6	AGGAGAUGUGUUCUCCAAAAAAA	||||||	CGUUCGGGUCUGGCGUUUUUC	miR-129	124689
ENSDLAG00005013621	1758	miR-129-5p	cthl	cystathionase (cystathionine gamma-lyase), like	GO:0006520	amino acid metabolic process	7mer-1a	2365	2371	0.001	0.015	0.085			0.027	10	AAAAGUCUGACAACACAAAAAAG	||||||	CGUUCGGGUCUGGCGUUUUUC	miR-129	124690
ENSDLAG00005016745	1758	miR-129-5p		5-methyltetrahydrofolate-homocysteine methyltransferase	GO:0006520	amino acid metabolic process	7mer-1a	562	568	0.004	-0.012	-0.034			-0.116	67	CUUCCUCGUACUUUCCAAAAAAA	||||||	CGUUCGGGUCUGGCGUUUUUC	miR-129	49178
ENSDLAG00005016745	1758	miR-129-5p		5-methyltetrahydrofolate-homocysteine methyltransferase	GO:0006520	amino acid metabolic process	7mer-1a	562	568	0.004	-0.012	-0.034			-0.116	67	CUUCCUCGUACUUUCCAAAAAAA	||||||	CGUUCGGGUCUGGCGUUUUUC	miR-129	51613
ENSDLAG00005016745	1758	miR-129-5p		5-methyltetrahydrofolate-homocysteine methyltransferase	GO:0006520	amino acid metabolic process	7mer-1a	562	568	0.004	-0.012	-0.034			-0.116	67	CUUCCUCGUACUUUCCAAAAAAA	||||||	CGUUCGGGUCUGGCGUUUUUC	miR-129	48390
ENSDLAG00005017431	1758	miR-129-5p	ido1	indoleamine 2,3-dioxygenase 1	GO:0006520	amino acid metabolic process	7mer-1a	538	544	0.004	-0.028	0.009			-0.089	52	GAAGUUUUUAGCUGUCAAAAAAA	||||||	CGUUCGGGUCUGGCGUUUUUC	miR-129	47782
ENSDLAG00005017431	1758	miR-129-5p	ido1	indoleamine 2,3-dioxygenase 1	GO:0006520	amino acid metabolic process	7mer-1a	291	297	0.008	0.006	-0.018			-0.078	46	AUCUGAGUUGGAACUCAAAAAAU	||||||	CGUUCGGGUCUGGCGUUUUUC	miR-129	47781
ENSDLAG00005017656	1758	miR-129-5p			GO:0006520	amino acid metabolic process	7mer-1a	65	71	0.001	0.007	-0.043			-0.109	63	GUUUUAUGCAUUGUCCAAAAAAG	||||||	CGUUCGGGUCUGGCGUUUUUC	miR-129	52311
ENSDLAG00005017656	1758	miR-129-5p			GO:0006520	amino acid metabolic process	7mer-1a	65	71	0.001	0.007	-0.043			-0.109	63	GUUUUAUGCAUUGUCCAAAAAAG	||||||	CGUUCGGGUCUGGCGUUUUUC	miR-129	52311
ENSDLAG00005017656	1758	miR-129-5p			GO:0006520	amino acid metabolic process	7mer-1a	65	71	0.001	0.007	-0.043			-0.109	63	GUUUUAUGCAUUGUCCAAAAAAG	||||||	CGUUCGGGUCUGGCGUUUUUC	miR-129	52311
ENSDLAG00005017656	1758	miR-129-5p			GO:0006520	amino acid metabolic process	7mer-1a	375	381	0.008	-0.051	-0.009			-0.126	72	AUGUCACUGAAAAAACAAAAAAA	||||||	CGUUCGGGUCUGGCGUUUUUC	miR-129	52310
ENSDLAG00005017656	1758	miR-129-5p			GO:0006520	amino acid metabolic process	7mer-1a	375	381	0.008	-0.051	-0.009			-0.126	72	AUGUCACUGAAAAAACAAAAAAA	||||||	CGUUCGGGUCUGGCGUUUUUC	miR-129	52310
ENSDLAG00005017656	1758	miR-129-5p			GO:0006520	amino acid metabolic process	7mer-1a	375	381	0.008	-0.051	-0.009			-0.126	72	AUGUCACUGAAAAAACAAAAAAA	||||||	CGUUCGGGUCUGGCGUUUUUC	miR-129	52310
ENSDLAG00005017656	1758	miR-129-5p			GO:0006520	amino acid metabolic process	7mer-1a	375	381	0.008	-0.051	-0.009			-0.126	72	AUGUCACUGAAAAAACAAAAAAA	||||||	CGUUCGGGUCUGGCGUUUUUC	miR-129	80652
ENSDLAG00005017656	1758	miR-129-5p			GO:0006520	amino acid metabolic process	7mer-1a	375	381	0.008	-0.051	-0.009			-0.126	72	AUGUCACUGAAAAAACAAAAAAA	||||||	CGUUCGGGUCUGGCGUUUUUC	miR-129	80652
ENSDLAG00005017656	1758	miR-129-5p			GO:0006520	amino acid metabolic process	7mer-1a	375	381	0.008	-0.051	-0.009			-0.126	72	AUGUCACUGAAAAAACAAAAAAA	||||||	CGUUCGGGUCUGGCGUUUUUC	miR-129	80652
ENSDLAG00005017656	1758	miR-129-5p			GO:0006520	amino acid metabolic process	7mer-1a	375	381	0.008	-0.051	-0.009			-0.126	72	AUGUCACUGAAAAAACAAAAAAA	||||||	CGUUCGGGUCUGGCGUUUUUC	miR-129	156251
ENSDLAG00005017656	1758	miR-129-5p			GO:0006520	amino acid metabolic process	7mer-1a	375	381	0.008	-0.051	-0.009			-0.126	72	AUGUCACUGAAAAAACAAAAAAA	||||||	CGUUCGGGUCUGGCGUUUUUC	miR-129	156251
ENSDLAG00005017656	1758	miR-129-5p			GO:0006520	amino acid metabolic process	7mer-1a	375	381	0.008	-0.051	-0.009			-0.126	72	AUGUCACUGAAAAAACAAAAAAA	||||||	CGUUCGGGUCUGGCGUUUUUC	miR-129	156251
ENSDLAG00005017656	1758	miR-129-5p			GO:0006520	amino acid metabolic process	7mer-1a	65	71	0.001	0.007	-0.043			-0.109	63	GUUUUAUGCAUUGUCCAAAAAAG	||||||	CGUUCGGGUCUGGCGUUUUUC	miR-129	156252
ENSDLAG00005017656	1758	miR-129-5p			GO:0006520	amino acid metabolic process	7mer-1a	65	71	0.001	0.007	-0.043			-0.109	63	GUUUUAUGCAUUGUCCAAAAAAG	||||||	CGUUCGGGUCUGGCGUUUUUC	miR-129	156252
ENSDLAG00005017656	1758	miR-129-5p			GO:0006520	amino acid metabolic process	7mer-1a	65	71	0.001	0.007	-0.043			-0.109	63	GUUUUAUGCAUUGUCCAAAAAAG	||||||	CGUUCGGGUCUGGCGUUUUUC	miR-129	156252
ENSDLAG00005017656	1758	miR-129-5p			GO:0006520	amino acid metabolic process	7mer-1a	65	71	0.001	0.007	-0.043			-0.109	63	GUUUUAUGCAUUGUCCAAAAAAG	||||||	CGUUCGGGUCUGGCGUUUUUC	miR-129	52343
ENSDLAG00005017656	1758	miR-129-5p			GO:0006520	amino acid metabolic process	7mer-1a	65	71	0.001	0.007	-0.043			-0.109	63	GUUUUAUGCAUUGUCCAAAAAAG	||||||	CGUUCGGGUCUGGCGUUUUUC	miR-129	52343
ENSDLAG00005017656	1758	miR-129-5p			GO:0006520	amino acid metabolic process	7mer-1a	65	71	0.001	0.007	-0.043			-0.109	63	GUUUUAUGCAUUGUCCAAAAAAG	||||||	CGUUCGGGUCUGGCGUUUUUC	miR-129	52343
ENSDLAG00005017656	1758	miR-129-5p			GO:0006520	amino acid metabolic process	7mer-1a	65	71	0.001	0.007	-0.043			-0.109	63	GUUUUAUGCAUUGUCCAAAAAAG	||||||	CGUUCGGGUCUGGCGUUUUUC	miR-129	80653
ENSDLAG00005017656	1758	miR-129-5p			GO:0006520	amino acid metabolic process	7mer-1a	65	71	0.001	0.007	-0.043			-0.109	63	GUUUUAUGCAUUGUCCAAAAAAG	||||||	CGUUCGGGUCUGGCGUUUUUC	miR-129	80653
ENSDLAG00005017656	1758	miR-129-5p			GO:0006520	amino acid metabolic process	7mer-1a	65	71	0.001	0.007	-0.043			-0.109	63	GUUUUAUGCAUUGUCCAAAAAAG	||||||	CGUUCGGGUCUGGCGUUUUUC	miR-129	80653
ENSDLAG00005017656	1758	miR-129-5p			GO:0006520	amino acid metabolic process	7mer-1a	375	381	0.008	-0.051	-0.009			-0.126	72	AUGUCACUGAAAAAACAAAAAAA	||||||	CGUUCGGGUCUGGCGUUUUUC	miR-129	52342
ENSDLAG00005017656	1758	miR-129-5p			GO:0006520	amino acid metabolic process	7mer-1a	375	381	0.008	-0.051	-0.009			-0.126	72	AUGUCACUGAAAAAACAAAAAAA	||||||	CGUUCGGGUCUGGCGUUUUUC	miR-129	52342
ENSDLAG00005017656	1758	miR-129-5p			GO:0006520	amino acid metabolic process	7mer-1a	375	381	0.008	-0.051	-0.009			-0.126	72	AUGUCACUGAAAAAACAAAAAAA	||||||	CGUUCGGGUCUGGCGUUUUUC	miR-129	52342
ENSDLAG00005017656	1758	miR-129-5p			GO:0006520	amino acid metabolic process	7mer-1a	65	71	0.001	0.007	-0.043			-0.109	63	GUUUUAUGCAUUGUCCAAAAAAG	||||||	CGUUCGGGUCUGGCGUUUUUC	miR-129	51885
ENSDLAG00005017656	1758	miR-129-5p			GO:0006520	amino acid metabolic process	7mer-1a	65	71	0.001	0.007	-0.043			-0.109	63	GUUUUAUGCAUUGUCCAAAAAAG	||||||	CGUUCGGGUCUGGCGUUUUUC	miR-129	51885
ENSDLAG00005017656	1758	miR-129-5p			GO:0006520	amino acid metabolic process	7mer-1a	65	71	0.001	0.007	-0.043			-0.109	63	GUUUUAUGCAUUGUCCAAAAAAG	||||||	CGUUCGGGUCUGGCGUUUUUC	miR-129	51885
ENSDLAG00005017656	1758	miR-129-5p			GO:0006520	amino acid metabolic process	7mer-1a	375	381	0.008	-0.051	-0.009			-0.126	72	AUGUCACUGAAAAAACAAAAAAA	||||||	CGUUCGGGUCUGGCGUUUUUC	miR-129	51884
ENSDLAG00005017656	1758	miR-129-5p			GO:0006520	amino acid metabolic process	7mer-1a	375	381	0.008	-0.051	-0.009			-0.126	72	AUGUCACUGAAAAAACAAAAAAA	||||||	CGUUCGGGUCUGGCGUUUUUC	miR-129	51884
ENSDLAG00005017656	1758	miR-129-5p			GO:0006520	amino acid metabolic process	7mer-1a	375	381	0.008	-0.051	-0.009			-0.126	72	AUGUCACUGAAAAAACAAAAAAA	||||||	CGUUCGGGUCUGGCGUUUUUC	miR-129	51884
ENSDLAG00005017884	1758	miR-129-5p	pycr1a	pyrroline-5-carboxylate reductase 1a	GO:0006520	amino acid metabolic process	7mer-1a	1295	1301	0.004	-0.045	-0.003			-0.118	68	AAAAAAAAAAACAAACAAAAAAA	||||||	CGUUCGGGUCUGGCGUUUUUC	miR-129	50663
ENSDLAG00005017884	1758	miR-129-5p	pycr1a	pyrroline-5-carboxylate reductase 1a	GO:0006520	amino acid metabolic process	7mer-1a	1295	1301	0.004	-0.045	-0.003			-0.118	68	AAAAAAAAAAACAAACAAAAAAA	||||||	CGUUCGGGUCUGGCGUUUUUC	miR-129	50663
ENSDLAG00005017884	1758	miR-129-5p	pycr1a	pyrroline-5-carboxylate reductase 1a	GO:0006520	amino acid metabolic process	7mer-1a	559	565	0.001	-0.02	0.011			-0.082	48	UGAAAUUGACCUUAUCAAAAAAC	||||||	CGUUCGGGUCUGGCGUUUUUC	miR-129	52890
ENSDLAG00005017884	1758	miR-129-5p	pycr1a	pyrroline-5-carboxylate reductase 1a	GO:0006520	amino acid metabolic process	7mer-1a	559	565	0.001	-0.02	0.011			-0.082	48	UGAAAUUGACCUUAUCAAAAAAC	||||||	CGUUCGGGUCUGGCGUUUUUC	miR-129	52890
ENSDLAG00005017884	1758	miR-129-5p	pycr1a	pyrroline-5-carboxylate reductase 1a	GO:0006520	amino acid metabolic process	7mer-1a	1295	1301	0.004	-0.045	-0.003			-0.118	68	AAAAAAAAAAACAAACAAAAAAA	||||||	CGUUCGGGUCUGGCGUUUUUC	miR-129	52889
ENSDLAG00005017884	1758	miR-129-5p	pycr1a	pyrroline-5-carboxylate reductase 1a	GO:0006520	amino acid metabolic process	7mer-1a	1295	1301	0.004	-0.045	-0.003			-0.118	68	AAAAAAAAAAACAAACAAAAAAA	||||||	CGUUCGGGUCUGGCGUUUUUC	miR-129	52889
ENSDLAG00005017884	1758	miR-129-5p	pycr1a	pyrroline-5-carboxylate reductase 1a	GO:0006520	amino acid metabolic process	7mer-1a	559	565	0.001	-0.02	0.011			-0.082	48	UGAAAUUGACCUUAUCAAAAAAC	||||||	CGUUCGGGUCUGGCGUUUUUC	miR-129	50664
ENSDLAG00005017884	1758	miR-129-5p	pycr1a	pyrroline-5-carboxylate reductase 1a	GO:0006520	amino acid metabolic process	7mer-1a	559	565	0.001	-0.02	0.011			-0.082	48	UGAAAUUGACCUUAUCAAAAAAC	||||||	CGUUCGGGUCUGGCGUUUUUC	miR-129	50664
ENSDLAG00005017884	1758	miR-129-5p	pycr1a	pyrroline-5-carboxylate reductase 1a	GO:0006520	amino acid metabolic process	7mer-1a	559	565	0.001	-0.02	0.011			-0.082	48	UGAAAUUGACCUUAUCAAAAAAC	||||||	CGUUCGGGUCUGGCGUUUUUC	miR-129	48617
ENSDLAG00005017884	1758	miR-129-5p	pycr1a	pyrroline-5-carboxylate reductase 1a	GO:0006520	amino acid metabolic process	7mer-1a	559	565	0.001	-0.02	0.011			-0.082	48	UGAAAUUGACCUUAUCAAAAAAC	||||||	CGUUCGGGUCUGGCGUUUUUC	miR-129	48617
ENSDLAG00005017884	1758	miR-129-5p	pycr1a	pyrroline-5-carboxylate reductase 1a	GO:0006520	amino acid metabolic process	7mer-1a	559	565	0.001	-0.02	0.011			-0.082	48	UGAAAUUGACCUUAUCAAAAAAC	||||||	CGUUCGGGUCUGGCGUUUUUC	miR-129	101194
ENSDLAG00005017884	1758	miR-129-5p	pycr1a	pyrroline-5-carboxylate reductase 1a	GO:0006520	amino acid metabolic process	7mer-1a	559	565	0.001	-0.02	0.011			-0.082	48	UGAAAUUGACCUUAUCAAAAAAC	||||||	CGUUCGGGUCUGGCGUUUUUC	miR-129	101194
ENSDLAG00005017884	1758	miR-129-5p	pycr1a	pyrroline-5-carboxylate reductase 1a	GO:0006520	amino acid metabolic process	7mer-1a	1295	1301	0.004	-0.045	-0.003			-0.118	68	AAAAAAAAAAACAAACAAAAAAA	||||||	CGUUCGGGUCUGGCGUUUUUC	miR-129	101193
ENSDLAG00005017884	1758	miR-129-5p	pycr1a	pyrroline-5-carboxylate reductase 1a	GO:0006520	amino acid metabolic process	7mer-1a	1295	1301	0.004	-0.045	-0.003			-0.118	68	AAAAAAAAAAACAAACAAAAAAA	||||||	CGUUCGGGUCUGGCGUUUUUC	miR-129	101193
ENSDLAG00005019255	1758	miR-129-5p			GO:0006520	amino acid metabolic process	8mer-1a	112	119	0.003	-0.057	-0.086			-0.387	99	GUACAUGUCCUUACUGCAAAAAA	|||||||	CGUUCGGGUCUGGCGUUUUUC	miR-129	56249
ENSDLAG00005019255	1758	miR-129-5p			GO:0006520	amino acid metabolic process	8mer-1a	112	119	0.003	-0.057	-0.086			-0.387	99	GUACAUGUCCUUACUGCAAAAAA	|||||||	CGUUCGGGUCUGGCGUUUUUC	miR-129	56249
ENSDLAG00005019255	1758	miR-129-5p			GO:0006520	amino acid metabolic process	8mer-1a	112	119	0.003	-0.057	-0.086			-0.387	99	GUACAUGUCCUUACUGCAAAAAA	|||||||	CGUUCGGGUCUGGCGUUUUUC	miR-129	54590
ENSDLAG00005019255	1758	miR-129-5p			GO:0006520	amino acid metabolic process	8mer-1a	112	119	0.003	-0.057	-0.086			-0.387	99	GUACAUGUCCUUACUGCAAAAAA	|||||||	CGUUCGGGUCUGGCGUUUUUC	miR-129	54590
ENSDLAG00005020670	1758	miR-129-5p	lgsn	lengsin, lens protein with glutamine synthetase domain	GO:0006520	amino acid metabolic process	7mer-1a	61	67	-0.002	-0.033	-0.049			-0.158	83	UAAAAGCAUGAAAAACAAAAAAA	||||||	CGUUCGGGUCUGGCGUUUUUC	miR-129	56028
ENSDLAG00005020741	1758	miR-129-5p	vars2	valyl-tRNA synthetase 2, mitochondrial	GO:0006520	amino acid metabolic process	7mer-1a	3911	3917	-0.006	0.025	0.114			0.059	2	GUUCAGCUCGAGACC-CAAAAAAA	||||| ||||||	CGUUCGGGUCUGGCGUUUUUC	miR-129	123094
ENSDLAG00005020741	1758	miR-129-5p	vars2	valyl-tRNA synthetase 2, mitochondrial	GO:0006520	amino acid metabolic process	7mer-1a	2953	2959	-0.006	0.025	0.114			0.059	2	GUUCAGCUCGAGACC-CAAAAAAA	||||| ||||||	CGUUCGGGUCUGGCGUUUUUC	miR-129	109797
ENSDLAG00005020741	1758	miR-129-5p	vars2	valyl-tRNA synthetase 2, mitochondrial	GO:0006520	amino acid metabolic process	7mer-1a	498	504	0.001	-0.029	0.004			-0.098	57	CAUCAGAGAGAAAACCAAAAAAU	||||||	CGUUCGGGUCUGGCGUUUUUC	miR-129	123095
ENSDLAG00005020741	1758	miR-129-5p	vars2	valyl-tRNA synthetase 2, mitochondrial	GO:0006520	amino acid metabolic process	7mer-m8	2599	2605	0.021	-0.043	0.151			0.009	17	CAUGUACUACUAUCAGCAAAAAG	|||||||	CGUUCGGGUCUGGCGUUUUUC	miR-129	123093
ENSDLAG00005020741	1758	miR-129-5p	vars2	valyl-tRNA synthetase 2, mitochondrial	GO:0006520	amino acid metabolic process	7mer-m8	1361	1367	0.021	-0.043	0.131			-0.011	23	CAUGUACUACUAUCAGCAAAAAG	|||||||	CGUUCGGGUCUGGCGUUUUUC	miR-129	109796
ENSDLAG00005021183	1758	miR-129-5p			GO:0006520	amino acid metabolic process	7mer-1a	276	282	0.001	-0.027	-0.02			-0.12	69	UCAGAAUCAACUCAACAAAAAAU	||||||	CGUUCGGGUCUGGCGUUUUUC	miR-129	62430
ENSDLAG00005021183	1758	miR-129-5p			GO:0006520	amino acid metabolic process	7mer-1a	3366	3372	0.004	0.007	0.114			0.051	4	GGAAUGUGUUACACUCAAAAAAC	||||||	CGUUCGGGUCUGGCGUUUUUC	miR-129	59806
ENSDLAG00005021183	1758	miR-129-5p			GO:0006520	amino acid metabolic process	7mer-1a	3366	3372	0.004	0.007	0.114			0.051	4	GGAAUGUGUUACACUCAAAAAAC	||||||	CGUUCGGGUCUGGCGUUUUUC	miR-129	62412
ENSDLAG00005021183	1758	miR-129-5p			GO:0006520	amino acid metabolic process	7mer-1a	276	282	0.001	-0.027	-0.02			-0.12	69	UCAGAAUCAACUCAACAAAAAAU	||||||	CGUUCGGGUCUGGCGUUUUUC	miR-129	58493
ENSDLAG00005021183	1758	miR-129-5p			GO:0006520	amino acid metabolic process	7mer-1a	276	282	0.001	-0.027	-0.02			-0.12	69	UCAGAAUCAACUCAACAAAAAAU	||||||	CGUUCGGGUCUGGCGUUUUUC	miR-129	62411
ENSDLAG00005021183	1758	miR-129-5p			GO:0006520	amino acid metabolic process	7mer-1a	3366	3372	0.004	0.007	0.114			0.051	4	GGAAUGUGUUACACUCAAAAAAC	||||||	CGUUCGGGUCUGGCGUUUUUC	miR-129	61861
ENSDLAG00005021183	1758	miR-129-5p			GO:0006520	amino acid metabolic process	7mer-1a	3366	3372	0.004	0.007	0.114			0.051	4	GGAAUGUGUUACACUCAAAAAAC	||||||	CGUUCGGGUCUGGCGUUUUUC	miR-129	62431
ENSDLAG00005021183	1758	miR-129-5p			GO:0006520	amino acid metabolic process	7mer-1a	276	282	0.001	-0.027	-0.02			-0.12	69	UCAGAAUCAACUCAACAAAAAAU	||||||	CGUUCGGGUCUGGCGUUUUUC	miR-129	59805
ENSDLAG00005021183	1758	miR-129-5p			GO:0006520	amino acid metabolic process	7mer-1a	276	282	0.001	-0.027	-0.02			-0.12	69	UCAGAAUCAACUCAACAAAAAAU	||||||	CGUUCGGGUCUGGCGUUUUUC	miR-129	61860
ENSDLAG00005021183	1758	miR-129-5p			GO:0006520	amino acid metabolic process	7mer-1a	3366	3372	0.004	0.007	0.114			0.051	4	GGAAUGUGUUACACUCAAAAAAC	||||||	CGUUCGGGUCUGGCGUUUUUC	miR-129	58494
ENSDLAG00005021562	1758	miR-129-5p	glsb	glutaminase	GO:0006520	amino acid metabolic process	7mer-1a	17	23	0.004	-0.003	-0.048			-0.121	69	AUAACAAAAAAAACCCAAAAAAA	||||||	CGUUCGGGUCUGGCGUUUUUC	miR-129	124730
ENSDLAG00005021562	1758	miR-129-5p	glsb	glutaminase	GO:0006520	amino acid metabolic process	7mer-1a	6	12	too_close	too_close	too_close			too_close		NNNNNNNNNNNAAUAACAAAAAAA	||||||	CGUUCGGGUCUGGCGUUUUUC	miR-129	131749
ENSDLAG00005021562	1758	miR-129-5p	glsb	glutaminase	GO:0006520	amino acid metabolic process	7mer-1a	6	12	too_close	too_close	too_close			too_close		NNNNNNNNNNNAAUAACAAAAAAA	||||||	CGUUCGGGUCUGGCGUUUUUC	miR-129	131153
ENSDLAG00005021562	1758	miR-129-5p	glsb	glutaminase	GO:0006520	amino acid metabolic process	7mer-1a	8165	8171	0.001	0.009	0.114			0.05	4	AGUAUAAGUAUCAGUCAAAAAAU	||||||	CGUUCGGGUCUGGCGUUUUUC	miR-129	131750
ENSDLAG00005021562	1758	miR-129-5p	glsb	glutaminase	GO:0006520	amino acid metabolic process	7mer-1a	12934	12940	-0.013	0.002	0.004			-0.081	48	UAAGGGUUCCCAAGA--CAAAAAAA	|||| ||||||	CGUUCGGGUCUGGCGUUUUUC	miR-129	124729
ENSDLAG00005021562	1758	miR-129-5p	glsb	glutaminase	GO:0006520	amino acid metabolic process	8mer-1a	374	381	0.024	-0.073	-0.02			-0.316	96	GUAGUUUUAUUUGAAGCAAAAAA	|||||||	CGUUCGGGUCUGGCGUUUUUC	miR-129	131152
ENSDLAG00005021562	1758	miR-129-5p	glsb	glutaminase	GO:0006520	amino acid metabolic process	7mer-1a	12934	12940	-0.013	0.002	0.004			-0.081	48	UAAGGGUUCCCAAGA--CAAAAAAA	|||| ||||||	CGUUCGGGUCUGGCGUUUUUC	miR-129	131746
ENSDLAG00005021562	1758	miR-129-5p	glsb	glutaminase	GO:0006520	amino acid metabolic process	7mer-1a	12934	12940	-0.013	0.002	0.004			-0.081	48	UAAGGGUUCCCAAGA--CAAAAAAA	|||| ||||||	CGUUCGGGUCUGGCGUUUUUC	miR-129	131150
ENSDLAG00005021562	1758	miR-129-5p	glsb	glutaminase	GO:0006520	amino acid metabolic process	7mer-1a	8165	8171	0.001	0.009	0.114			0.05	4	AGUAUAAGUAUCAGUCAAAAAAU	||||||	CGUUCGGGUCUGGCGUUUUUC	miR-129	131154
ENSDLAG00005021562	1758	miR-129-5p	glsb	glutaminase	GO:0006520	amino acid metabolic process	7mer-1a	6	12	too_close	too_close	too_close			too_close		NNNNNNNNNNNAAUAACAAAAAAA	||||||	CGUUCGGGUCUGGCGUUUUUC	miR-129	124732
ENSDLAG00005021562	1758	miR-129-5p	glsb	glutaminase	GO:0006520	amino acid metabolic process	8mer-1a	374	381	0.024	-0.073	-0.02			-0.316	96	GUAGUUUUAUUUGAAGCAAAAAA	|||||||	CGUUCGGGUCUGGCGUUUUUC	miR-129	124731
ENSDLAG00005021562	1758	miR-129-5p	glsb	glutaminase	GO:0006520	amino acid metabolic process	7mer-1a	17	23	0.004	-0.003	-0.048			-0.121	69	AUAACAAAAAAAACCCAAAAAAA	||||||	CGUUCGGGUCUGGCGUUUUUC	miR-129	131747
ENSDLAG00005021562	1758	miR-129-5p	glsb	glutaminase	GO:0006520	amino acid metabolic process	7mer-1a	8165	8171	0.001	0.009	0.114			0.05	4	AGUAUAAGUAUCAGUCAAAAAAU	||||||	CGUUCGGGUCUGGCGUUUUUC	miR-129	124733
ENSDLAG00005021562	1758	miR-129-5p	glsb	glutaminase	GO:0006520	amino acid metabolic process	7mer-1a	17	23	0.004	-0.003	-0.048			-0.121	69	AUAACAAAAAAAACCCAAAAAAA	||||||	CGUUCGGGUCUGGCGUUUUUC	miR-129	131151
ENSDLAG00005021562	1758	miR-129-5p	glsb	glutaminase	GO:0006520	amino acid metabolic process	8mer-1a	374	381	0.024	-0.073	-0.02			-0.316	96	GUAGUUUUAUUUGAAGCAAAAAA	|||||||	CGUUCGGGUCUGGCGUUUUUC	miR-129	131748
ENSDLAG00005021883	1758	miR-129-5p	bcat2	branched chain amino-acid transaminase 2, mitochondrial	GO:0006520	amino acid metabolic process	7mer-1a	580	586	0.001	0.008	0.013			-0.052	36	GCAUUCUGGCAUUAACAAAAAAG	||||||	CGUUCGGGUCUGGCGUUUUUC	miR-129	60076
ENSDLAG00005021883	1758	miR-129-5p	bcat2	branched chain amino-acid transaminase 2, mitochondrial	GO:0006520	amino acid metabolic process	7mer-1a	580	586	0.001	0.008	0.013			-0.052	36	GCAUUCUGGCAUUAACAAAAAAG	||||||	CGUUCGGGUCUGGCGUUUUUC	miR-129	60076
ENSDLAG00005021883	1758	miR-129-5p	bcat2	branched chain amino-acid transaminase 2, mitochondrial	GO:0006520	amino acid metabolic process	7mer-1a	580	586	0.001	0.008	0.013			-0.052	36	GCAUUCUGGCAUUAACAAAAAAG	||||||	CGUUCGGGUCUGGCGUUUUUC	miR-129	60076
ENSDLAG00005021883	1758	miR-129-5p	bcat2	branched chain amino-acid transaminase 2, mitochondrial	GO:0006520	amino acid metabolic process	7mer-1a	580	586	0.001	0.008	0.013			-0.052	36	GCAUUCUGGCAUUAACAAAAAAG	||||||	CGUUCGGGUCUGGCGUUUUUC	miR-129	112951
ENSDLAG00005021883	1758	miR-129-5p	bcat2	branched chain amino-acid transaminase 2, mitochondrial	GO:0006520	amino acid metabolic process	7mer-1a	580	586	0.001	0.008	0.013			-0.052	36	GCAUUCUGGCAUUAACAAAAAAG	||||||	CGUUCGGGUCUGGCGUUUUUC	miR-129	112951
ENSDLAG00005021883	1758	miR-129-5p	bcat2	branched chain amino-acid transaminase 2, mitochondrial	GO:0006520	amino acid metabolic process	7mer-1a	580	586	0.001	0.008	0.013			-0.052	36	GCAUUCUGGCAUUAACAAAAAAG	||||||	CGUUCGGGUCUGGCGUUUUUC	miR-129	112951
ENSDLAG00005021883	1758	miR-129-5p	bcat2	branched chain amino-acid transaminase 2, mitochondrial	GO:0006520	amino acid metabolic process	7mer-1a	580	586	0.001	0.008	0.013			-0.052	36	GCAUUCUGGCAUUAACAAAAAAG	||||||	CGUUCGGGUCUGGCGUUUUUC	miR-129	106262
ENSDLAG00005021883	1758	miR-129-5p	bcat2	branched chain amino-acid transaminase 2, mitochondrial	GO:0006520	amino acid metabolic process	7mer-1a	580	586	0.001	0.008	0.013			-0.052	36	GCAUUCUGGCAUUAACAAAAAAG	||||||	CGUUCGGGUCUGGCGUUUUUC	miR-129	106262
ENSDLAG00005021883	1758	miR-129-5p	bcat2	branched chain amino-acid transaminase 2, mitochondrial	GO:0006520	amino acid metabolic process	7mer-1a	580	586	0.001	0.008	0.013			-0.052	36	GCAUUCUGGCAUUAACAAAAAAG	||||||	CGUUCGGGUCUGGCGUUUUUC	miR-129	106262
ENSDLAG00005021883	1758	miR-129-5p	bcat2	branched chain amino-acid transaminase 2, mitochondrial	GO:0006520	amino acid metabolic process	7mer-1a	580	586	0.001	0.008	0.013			-0.052	36	GCAUUCUGGCAUUAACAAAAAAG	||||||	CGUUCGGGUCUGGCGUUUUUC	miR-129	60294
ENSDLAG00005021883	1758	miR-129-5p	bcat2	branched chain amino-acid transaminase 2, mitochondrial	GO:0006520	amino acid metabolic process	7mer-1a	580	586	0.001	0.008	0.013			-0.052	36	GCAUUCUGGCAUUAACAAAAAAG	||||||	CGUUCGGGUCUGGCGUUUUUC	miR-129	60294
ENSDLAG00005021883	1758	miR-129-5p	bcat2	branched chain amino-acid transaminase 2, mitochondrial	GO:0006520	amino acid metabolic process	7mer-1a	580	586	0.001	0.008	0.013			-0.052	36	GCAUUCUGGCAUUAACAAAAAAG	||||||	CGUUCGGGUCUGGCGUUUUUC	miR-129	60294
ENSDLAG00005021883	1758	miR-129-5p	bcat2	branched chain amino-acid transaminase 2, mitochondrial	GO:0006520	amino acid metabolic process	7mer-1a	580	586	0.001	0.008	0.013			-0.052	36	GCAUUCUGGCAUUAACAAAAAAG	||||||	CGUUCGGGUCUGGCGUUUUUC	miR-129	61783
ENSDLAG00005021883	1758	miR-129-5p	bcat2	branched chain amino-acid transaminase 2, mitochondrial	GO:0006520	amino acid metabolic process	7mer-1a	580	586	0.001	0.008	0.013			-0.052	36	GCAUUCUGGCAUUAACAAAAAAG	||||||	CGUUCGGGUCUGGCGUUUUUC	miR-129	61783
ENSDLAG00005021883	1758	miR-129-5p	bcat2	branched chain amino-acid transaminase 2, mitochondrial	GO:0006520	amino acid metabolic process	7mer-1a	580	586	0.001	0.008	0.013			-0.052	36	GCAUUCUGGCAUUAACAAAAAAG	||||||	CGUUCGGGUCUGGCGUUUUUC	miR-129	61783
ENSDLAG00005021883	1758	miR-129-5p	bcat2	branched chain amino-acid transaminase 2, mitochondrial	GO:0006520	amino acid metabolic process	7mer-1a	580	586	0.001	0.008	0.013			-0.052	36	GCAUUCUGGCAUUAACAAAAAAG	||||||	CGUUCGGGUCUGGCGUUUUUC	miR-129	59910
ENSDLAG00005021883	1758	miR-129-5p	bcat2	branched chain amino-acid transaminase 2, mitochondrial	GO:0006520	amino acid metabolic process	7mer-1a	580	586	0.001	0.008	0.013			-0.052	36	GCAUUCUGGCAUUAACAAAAAAG	||||||	CGUUCGGGUCUGGCGUUUUUC	miR-129	59910
ENSDLAG00005021883	1758	miR-129-5p	bcat2	branched chain amino-acid transaminase 2, mitochondrial	GO:0006520	amino acid metabolic process	7mer-1a	580	586	0.001	0.008	0.013			-0.052	36	GCAUUCUGGCAUUAACAAAAAAG	||||||	CGUUCGGGUCUGGCGUUUUUC	miR-129	59910
ENSDLAG00005022167	1758	miR-129-5p	sars2	seryl-tRNA synthetase 2, mitochondrial	GO:0006520	amino acid metabolic process	8mer-1a	1395	1402	-0.018	-0.002	0.238			-0.029	28	GAUGUGACCAACUUUGCAAAAAA	||| |||||||	CGUUCGGGUCUGG-CGUUUUUC	miR-129	138589
ENSDLAG00005022167	1758	miR-129-5p	sars2	seryl-tRNA synthetase 2, mitochondrial	GO:0006520	amino acid metabolic process	8mer-1a	1395	1402	-0.018	-0.002	0.238			-0.029	28	GAUGUGACCAACUUUGCAAAAAA	||| |||||||	CGUUCGGGUCUGG-CGUUUUUC	miR-129	138589
ENSDLAG00005022167	1758	miR-129-5p	sars2	seryl-tRNA synthetase 2, mitochondrial	GO:0006520	amino acid metabolic process	8mer-1a	1395	1402	-0.018	-0.002	0.238			-0.029	28	GAUGUGACCAACUUUGCAAAAAA	||| |||||||	CGUUCGGGUCUGG-CGUUUUUC	miR-129	68435
ENSDLAG00005022167	1758	miR-129-5p	sars2	seryl-tRNA synthetase 2, mitochondrial	GO:0006520	amino acid metabolic process	8mer-1a	1395	1402	-0.018	-0.002	0.238			-0.029	28	GAUGUGACCAACUUUGCAAAAAA	||| |||||||	CGUUCGGGUCUGG-CGUUUUUC	miR-129	68435
ENSDLAG00005022167	1758	miR-129-5p	sars2	seryl-tRNA synthetase 2, mitochondrial	GO:0006520	amino acid metabolic process	8mer-1a	1395	1402	-0.018	-0.002	0.238			-0.029	28	GAUGUGACCAACUUUGCAAAAAA	||| |||||||	CGUUCGGGUCUGG-CGUUUUUC	miR-129	156639
ENSDLAG00005022167	1758	miR-129-5p	sars2	seryl-tRNA synthetase 2, mitochondrial	GO:0006520	amino acid metabolic process	8mer-1a	1395	1402	-0.018	-0.002	0.238			-0.029	28	GAUGUGACCAACUUUGCAAAAAA	||| |||||||	CGUUCGGGUCUGG-CGUUUUUC	miR-129	156639
ENSDLAG00005022295	1758	miR-129-5p			GO:0006520	amino acid metabolic process	7mer-m8	421	427	-0.007	0.002	-0.002			-0.127	72	CGAGCCUGCAGCAGUGCAAAAAG	|||||||	CGUUCGGGUCUGGCGUUUUUC	miR-129	64653
ENSDLAG00005022295	1758	miR-129-5p			GO:0006520	amino acid metabolic process	7mer-m8	421	427	-0.007	0.002	-0.002			-0.127	72	CGAGCCUGCAGCAGUGCAAAAAG	|||||||	CGUUCGGGUCUGGCGUUUUUC	miR-129	68352
ENSDLAG00005022295	1758	miR-129-5p			GO:0006520	amino acid metabolic process	7mer-m8	421	427	-0.007	0.002	-0.002			-0.127	72	CGAGCCUGCAGCAGUGCAAAAAG	|||||||	CGUUCGGGUCUGGCGUUUUUC	miR-129	64818
ENSDLAG00005022295	1758	miR-129-5p			GO:0006520	amino acid metabolic process	7mer-m8	421	427	-0.007	0.002	-0.002			-0.127	72	CGAGCCUGCAGCAGUGCAAAAAG	|||||||	CGUUCGGGUCUGGCGUUUUUC	miR-129	66961
ENSDLAG00005022295	1758	miR-129-5p			GO:0006520	amino acid metabolic process	7mer-m8	421	427	-0.007	0.002	-0.002			-0.127	72	CGAGCCUGCAGCAGUGCAAAAAG	|||||||	CGUUCGGGUCUGGCGUUUUUC	miR-129	66439
ENSDLAG00005022295	1758	miR-129-5p			GO:0006520	amino acid metabolic process	7mer-m8	421	427	-0.007	0.002	-0.002			-0.127	72	CGAGCCUGCAGCAGUGCAAAAAG	|||||||	CGUUCGGGUCUGGCGUUUUUC	miR-129	67237
ENSDLAG00005022295	1758	miR-129-5p			GO:0006520	amino acid metabolic process	7mer-m8	421	427	-0.007	0.002	-0.002			-0.127	72	CGAGCCUGCAGCAGUGCAAAAAG	|||||||	CGUUCGGGUCUGGCGUUUUUC	miR-129	67226
ENSDLAG00005022295	1758	miR-129-5p			GO:0006520	amino acid metabolic process	7mer-m8	421	427	-0.007	0.002	-0.002			-0.127	72	CGAGCCUGCAGCAGUGCAAAAAG	|||||||	CGUUCGGGUCUGGCGUUUUUC	miR-129	64667
ENSDLAG00005022295	1758	miR-129-5p			GO:0006520	amino acid metabolic process	7mer-m8	421	427	-0.007	0.002	-0.002			-0.127	72	CGAGCCUGCAGCAGUGCAAAAAG	|||||||	CGUUCGGGUCUGGCGUUUUUC	miR-129	65061
ENSDLAG00005022295	1758	miR-129-5p			GO:0006520	amino acid metabolic process	7mer-m8	421	427	-0.007	0.002	-0.002			-0.127	72	CGAGCCUGCAGCAGUGCAAAAAG	|||||||	CGUUCGGGUCUGGCGUUUUUC	miR-129	67987
ENSDLAG00005023267	1758	miR-129-5p			GO:0006520	amino acid metabolic process	7mer-1a	675	681	-0.002	-0.003	-0.046			-0.125	71	AACACAACAGCAAAUCAAAAAAC	||||||	CGUUCGGGUCUGGCGUUUUUC	miR-129	73162
ENSDLAG00005023267	1758	miR-129-5p			GO:0006520	amino acid metabolic process	7mer-1a	675	681	-0.002	-0.003	-0.046			-0.125	71	AACACAACAGCAAAUCAAAAAAC	||||||	CGUUCGGGUCUGGCGUUUUUC	miR-129	73162
ENSDLAG00005023267	1758	miR-129-5p			GO:0006520	amino acid metabolic process	7mer-1a	675	681	-0.002	-0.003	-0.046			-0.125	71	AACACAACAGCAAAUCAAAAAAC	||||||	CGUUCGGGUCUGGCGUUUUUC	miR-129	71937
ENSDLAG00005023267	1758	miR-129-5p			GO:0006520	amino acid metabolic process	7mer-1a	675	681	-0.002	-0.003	-0.046			-0.125	71	AACACAACAGCAAAUCAAAAAAC	||||||	CGUUCGGGUCUGGCGUUUUUC	miR-129	71937
ENSDLAG00005023267	1758	miR-129-5p			GO:0006520	amino acid metabolic process	7mer-1a	675	681	-0.002	-0.003	-0.046			-0.125	71	AACACAACAGCAAAUCAAAAAAC	||||||	CGUUCGGGUCUGGCGUUUUUC	miR-129	137886
ENSDLAG00005023267	1758	miR-129-5p			GO:0006520	amino acid metabolic process	7mer-1a	675	681	-0.002	-0.003	-0.046			-0.125	71	AACACAACAGCAAAUCAAAAAAC	||||||	CGUUCGGGUCUGGCGUUUUUC	miR-129	137886
ENSDLAG00005023267	1758	miR-129-5p			GO:0006520	amino acid metabolic process	7mer-1a	675	681	-0.002	-0.003	-0.046			-0.125	71	AACACAACAGCAAAUCAAAAAAC	||||||	CGUUCGGGUCUGGCGUUUUUC	miR-129	70997
ENSDLAG00005023267	1758	miR-129-5p			GO:0006520	amino acid metabolic process	7mer-1a	675	681	-0.002	-0.003	-0.046			-0.125	71	AACACAACAGCAAAUCAAAAAAC	||||||	CGUUCGGGUCUGGCGUUUUUC	miR-129	70997
ENSDLAG00005023387	1758	miR-129-5p			GO:0006520	amino acid metabolic process	7mer-1a	1295	1301	0.004	0.026	0.092			0.048	4	CUUCAUUUGUAAACCCAAAAAAG	||||||	CGUUCGGGUCUGGCGUUUUUC	miR-129	71715
ENSDLAG00005023387	1758	miR-129-5p			GO:0006520	amino acid metabolic process	7mer-1a	1295	1301	0.004	0.026	0.092			0.048	4	CUUCAUUUGUAAACCCAAAAAAG	||||||	CGUUCGGGUCUGGCGUUUUUC	miR-129	72129
ENSDLAG00005023387	1758	miR-129-5p			GO:0006520	amino acid metabolic process	7mer-1a	1295	1301	0.004	0.026	0.092			0.048	4	CUUCAUUUGUAAACCCAAAAAAG	||||||	CGUUCGGGUCUGGCGUUUUUC	miR-129	72514
ENSDLAG00005023387	1758	miR-129-5p			GO:0006520	amino acid metabolic process	7mer-1a	1295	1301	0.004	0.026	0.092			0.048	4	CUUCAUUUGUAAACCCAAAAAAG	||||||	CGUUCGGGUCUGGCGUUUUUC	miR-129	69312
ENSDLAG00005023387	1758	miR-129-5p			GO:0006520	amino acid metabolic process	7mer-1a	1814	1820	0.004	0.026	0.114			0.07	1	CUUCAUUUGUAAACCCAAAAAAG	||||||	CGUUCGGGUCUGGCGUUUUUC	miR-129	71383
ENSDLAG00005023387	1758	miR-129-5p			GO:0006520	amino acid metabolic process	7mer-1a	1295	1301	0.004	0.026	0.092			0.048	4	CUUCAUUUGUAAACCCAAAAAAG	||||||	CGUUCGGGUCUGGCGUUUUUC	miR-129	72742
ENSDLAG00005023387	1758	miR-129-5p			GO:0006520	amino acid metabolic process	7mer-1a	1295	1301	0.004	0.026	0.092			0.048	4	CUUCAUUUGUAAACCCAAAAAAG	||||||	CGUUCGGGUCUGGCGUUUUUC	miR-129	69428
ENSDLAG00005023387	1758	miR-129-5p			GO:0006520	amino acid metabolic process	7mer-1a	1814	1820	0.004	0.026	0.114			0.07	1	CUUCAUUUGUAAACCCAAAAAAG	||||||	CGUUCGGGUCUGGCGUUUUUC	miR-129	73303
ENSDLAG00005023387	1758	miR-129-5p			GO:0006520	amino acid metabolic process	7mer-1a	1295	1301	0.004	0.026	0.092			0.048	4	CUUCAUUUGUAAACCCAAAAAAG	||||||	CGUUCGGGUCUGGCGUUUUUC	miR-129	69389
ENSDLAG00005023387	1758	miR-129-5p			GO:0006520	amino acid metabolic process	7mer-1a	1814	1820	0.004	0.026	0.114			0.07	1	CUUCAUUUGUAAACCCAAAAAAG	||||||	CGUUCGGGUCUGGCGUUUUUC	miR-129	69785
ENSDLAG00005023409	1758	miR-129-5p	asns	asparagine synthetase	GO:0006520	amino acid metabolic process	7mer-1a	1504	1510	-0.009	0.029	-0.024			-0.078	46	AAUGGCAAACCAGUC--CAAAAAAG	|||| ||||||	CGUUCGGGUCUGGCGUUUUUC	miR-129	70853
ENSDLAG00005023409	1758	miR-129-5p	asns	asparagine synthetase	GO:0006520	amino acid metabolic process	7mer-1a	1504	1510	-0.009	0.029	-0.024			-0.078	46	AAUGGCAAACCAGUC--CAAAAAAG	|||| ||||||	CGUUCGGGUCUGGCGUUUUUC	miR-129	72661
ENSDLAG00005023409	1758	miR-129-5p	asns	asparagine synthetase	GO:0006520	amino acid metabolic process	7mer-1a	1504	1510	-0.009	0.029	-0.024			-0.078	46	AAUGGCAAACCAGUC--CAAAAAAG	|||| ||||||	CGUUCGGGUCUGGCGUUUUUC	miR-129	70081
ENSDLAG00005023409	1758	miR-129-5p	asns	asparagine synthetase	GO:0006520	amino acid metabolic process	7mer-1a	1104	1110	-0.013	0.012	0.02			-0.055	37	CAUACAACCCCACUU--CAAAAAAC	|||| ||||||	CGUUCGGGUCUGGCGUUUUUC	miR-129	70080
ENSDLAG00005023409	1758	miR-129-5p	asns	asparagine synthetase	GO:0006520	amino acid metabolic process	7mer-m8	1528	1534	0.003	0.039	-0.031			-0.109	63	CUAGUCAAAGGGCAGGCAAAAAU	|||||||	CGUUCGGGUCUGGCGUUUUUC	miR-129	70854
ENSDLAG00005023409	1758	miR-129-5p	asns	asparagine synthetase	GO:0006520	amino acid metabolic process	7mer-m8	1528	1534	0.003	0.039	-0.031			-0.109	63	CUAGUCAAAGGGCAGGCAAAAAU	|||||||	CGUUCGGGUCUGGCGUUUUUC	miR-129	70082
ENSDLAG00005023409	1758	miR-129-5p	asns	asparagine synthetase	GO:0006520	amino acid metabolic process	7mer-m8	1528	1534	0.003	0.039	-0.031			-0.109	63	CUAGUCAAAGGGCAGGCAAAAAU	|||||||	CGUUCGGGUCUGGCGUUUUUC	miR-129	72662
ENSDLAG00005023409	1758	miR-129-5p	asns	asparagine synthetase	GO:0006520	amino acid metabolic process	7mer-1a	1104	1110	-0.013	0.012	0.02			-0.055	37	CAUACAACCCCACUU--CAAAAAAC	|||| ||||||	CGUUCGGGUCUGGCGUUUUUC	miR-129	70852
ENSDLAG00005023409	1758	miR-129-5p	asns	asparagine synthetase	GO:0006520	amino acid metabolic process	7mer-1a	1104	1110	-0.013	0.012	0.02			-0.055	37	CAUACAACCCCACUU--CAAAAAAC	|||| ||||||	CGUUCGGGUCUGGCGUUUUUC	miR-129	72660
ENSDLAG00005023874	1758	miR-129-5p			GO:0006520	amino acid metabolic process	7mer-1a	369	375	-0.002	0.017	-0.018			-0.077	46	UGUCUAUUCAGGGUCCAAAAAAG	||||||	CGUUCGGGUCUGGCGUUUUUC	miR-129	73295
ENSDLAG00005024747	1758	miR-129-5p			GO:0006520	amino acid metabolic process	7mer-1a	720	726	0.001	0.036	-0.02			-0.057	38	AGUUAAUGUUCCCCUCAAAAAAC	||||||	CGUUCGGGUCUGGCGUUUUUC	miR-129	77616
ENSDLAG00005024747	1758	miR-129-5p			GO:0006520	amino acid metabolic process	7mer-1a	720	726	0.001	0.036	-0.02			-0.057	38	AGUUAAUGUUCCCCUCAAAAAAC	||||||	CGUUCGGGUCUGGCGUUUUUC	miR-129	77539
ENSDLAG00005024747	1758	miR-129-5p			GO:0006520	amino acid metabolic process	7mer-1a	720	726	0.001	0.036	-0.02			-0.057	38	AGUUAAUGUUCCCCUCAAAAAAC	||||||	CGUUCGGGUCUGGCGUUUUUC	miR-129	74268
ENSDLAG00005024747	1758	miR-129-5p			GO:0006520	amino acid metabolic process	7mer-1a	720	726	0.001	0.036	-0.02			-0.057	38	AGUUAAUGUUCCCCUCAAAAAAC	||||||	CGUUCGGGUCUGGCGUUUUUC	miR-129	76293
ENSDLAG00005024747	1758	miR-129-5p			GO:0006520	amino acid metabolic process	7mer-1a	720	726	0.001	0.036	-0.02			-0.057	38	AGUUAAUGUUCCCCUCAAAAAAC	||||||	CGUUCGGGUCUGGCGUUUUUC	miR-129	73344
ENSDLAG00005024747	1758	miR-129-5p			GO:0006520	amino acid metabolic process	7mer-1a	720	726	0.001	0.036	-0.02			-0.057	38	AGUUAAUGUUCCCCUCAAAAAAC	||||||	CGUUCGGGUCUGGCGUUUUUC	miR-129	75926
ENSDLAG00005027655	1758	miR-129-5p	amt	aminomethyltransferase	GO:0006520	amino acid metabolic process	7mer-1a	1603	1609	0.008	0	-0.044			-0.11	63	UUAAAAUGAUUUGGACAAAAAAA	||||||	CGUUCGGGUCUGGCGUUUUUC	miR-129	82877
ENSDLAG00005027655	1758	miR-129-5p	amt	aminomethyltransferase	GO:0006520	amino acid metabolic process	7mer-1a	1603	1609	0.008	0	-0.044			-0.11	63	UUAAAAUGAUUUGGACAAAAAAA	||||||	CGUUCGGGUCUGGCGUUUUUC	miR-129	82877
ENSDLAG00005027655	1758	miR-129-5p	amt	aminomethyltransferase	GO:0006520	amino acid metabolic process	7mer-1a	1603	1609	0.008	0	-0.044			-0.11	63	UUAAAAUGAUUUGGACAAAAAAA	||||||	CGUUCGGGUCUGGCGUUUUUC	miR-129	97718
ENSDLAG00005027655	1758	miR-129-5p	amt	aminomethyltransferase	GO:0006520	amino acid metabolic process	7mer-1a	1603	1609	0.008	0	-0.044			-0.11	63	UUAAAAUGAUUUGGACAAAAAAA	||||||	CGUUCGGGUCUGGCGUUUUUC	miR-129	97718
ENSDLAG00005027655	1758	miR-129-5p	amt	aminomethyltransferase	GO:0006520	amino acid metabolic process	7mer-1a	1603	1609	0.008	0	-0.044			-0.11	63	UUAAAAUGAUUUGGACAAAAAAA	||||||	CGUUCGGGUCUGGCGUUUUUC	miR-129	107445
ENSDLAG00005027655	1758	miR-129-5p	amt	aminomethyltransferase	GO:0006520	amino acid metabolic process	7mer-1a	1603	1609	0.008	0	-0.044			-0.11	63	UUAAAAUGAUUUGGACAAAAAAA	||||||	CGUUCGGGUCUGGCGUUUUUC	miR-129	107445
ENSDLAG00005027655	1758	miR-129-5p	amt	aminomethyltransferase	GO:0006520	amino acid metabolic process	7mer-1a	1603	1609	0.008	0	-0.044			-0.11	63	UUAAAAUGAUUUGGACAAAAAAA	||||||	CGUUCGGGUCUGGCGUUUUUC	miR-129	135967
ENSDLAG00005027655	1758	miR-129-5p	amt	aminomethyltransferase	GO:0006520	amino acid metabolic process	7mer-1a	1603	1609	0.008	0	-0.044			-0.11	63	UUAAAAUGAUUUGGACAAAAAAA	||||||	CGUUCGGGUCUGGCGUUUUUC	miR-129	135967
ENSDLAG00005028474	1758	miR-129-5p			GO:0006520	amino acid metabolic process	7mer-1a	255	261	-0.002	-0.006	-0.022			-0.104	60	AAAAAGGCCUGUUGUCAAAAAAU	||||||	CGUUCGGGUCUGGCGUUUUUC	miR-129	138699
ENSDLAG00005032974	1758	miR-129-5p	pycr3	pyrroline-5-carboxylate reductase 3	GO:0006520	amino acid metabolic process	7mer-m8	229	235	0.021	-0.012	-0.029			-0.14	77	AGGGAUUUGUCGUGAGCAAAAAG	|||||||	CGUUCGGGUCUGGCGUUUUUC	miR-129	80420
ENSDLAG00005032974	1758	miR-129-5p	pycr3	pyrroline-5-carboxylate reductase 3	GO:0006520	amino acid metabolic process	7mer-m8	229	235	0.021	-0.012	-0.029			-0.14	77	AGGGAUUUGUCGUGAGCAAAAAG	|||||||	CGUUCGGGUCUGGCGUUUUUC	miR-129	80420
ENSDLAG00005032974	1758	miR-129-5p	pycr3	pyrroline-5-carboxylate reductase 3	GO:0006520	amino acid metabolic process	7mer-m8	229	235	0.021	-0.012	-0.029			-0.14	77	AGGGAUUUGUCGUGAGCAAAAAG	|||||||	CGUUCGGGUCUGGCGUUUUUC	miR-129	111231
ENSDLAG00005032974	1758	miR-129-5p	pycr3	pyrroline-5-carboxylate reductase 3	GO:0006520	amino acid metabolic process	7mer-m8	229	235	0.021	-0.012	-0.029			-0.14	77	AGGGAUUUGUCGUGAGCAAAAAG	|||||||	CGUUCGGGUCUGGCGUUUUUC	miR-129	111231
ENSDLAG00005033135	1758	miR-129-5p	AMDHD1	amidohydrolase domain containing 1	GO:0006520	amino acid metabolic process	7mer-1a	1419	1425	0.008	-0.015	0.105			0.024	11	AACUAAAAUAAAUAUCAAAAAAG	||||||	CGUUCGGGUCUGGCGUUUUUC	miR-129	109130
ENSDLAG00005033429	1758	miR-129-5p			GO:0006520	amino acid metabolic process	7mer-1a	1183	1189	0.008	-0.018	0.079			-0.005	21	AUAAAUUAAAACGCACAAAAAAA	||||||	CGUUCGGGUCUGGCGUUUUUC	miR-129	155465
ENSDLAG00005033429	1758	miR-129-5p			GO:0006520	amino acid metabolic process	7mer-1a	1183	1189	0.008	-0.018	0.079			-0.005	21	AUAAAUUAAAACGCACAAAAAAA	||||||	CGUUCGGGUCUGGCGUUUUUC	miR-129	155465
ENSDLAG00005033429	1758	miR-129-5p			GO:0006520	amino acid metabolic process	7mer-1a	1183	1189	0.008	-0.018	0.079			-0.005	21	AUAAAUUAAAACGCACAAAAAAA	||||||	CGUUCGGGUCUGGCGUUUUUC	miR-129	96098
ENSDLAG00005033429	1758	miR-129-5p			GO:0006520	amino acid metabolic process	7mer-1a	1183	1189	0.008	-0.018	0.079			-0.005	21	AUAAAUUAAAACGCACAAAAAAA	||||||	CGUUCGGGUCUGGCGUUUUUC	miR-129	96098
ENSDLAG00005033429	1758	miR-129-5p			GO:0006520	amino acid metabolic process	7mer-1a	1183	1189	0.008	-0.018	0.079			-0.005	21	AUAAAUUAAAACGCACAAAAAAA	||||||	CGUUCGGGUCUGGCGUUUUUC	miR-129	147975
ENSDLAG00005033429	1758	miR-129-5p			GO:0006520	amino acid metabolic process	7mer-1a	1183	1189	0.008	-0.018	0.079			-0.005	21	AUAAAUUAAAACGCACAAAAAAA	||||||	CGUUCGGGUCUGGCGUUUUUC	miR-129	147975
ENSDLAG00005033429	1758	miR-129-5p			GO:0006520	amino acid metabolic process	7mer-1a	1183	1189	0.008	-0.018	0.079			-0.005	21	AUAAAUUAAAACGCACAAAAAAA	||||||	CGUUCGGGUCUGGCGUUUUUC	miR-129	81771
ENSDLAG00005033429	1758	miR-129-5p			GO:0006520	amino acid metabolic process	7mer-1a	1183	1189	0.008	-0.018	0.079			-0.005	21	AUAAAUUAAAACGCACAAAAAAA	||||||	CGUUCGGGUCUGGCGUUUUUC	miR-129	81771
ENSDLAG00005033795	1758	miR-129-5p	gstz1	glutathione S-transferase zeta 1	GO:0006520	amino acid metabolic process	7mer-m8	311	317	0.003	0.01	-0.018			-0.125	71	AUGGUCAUUUAAGAGGCAAAAAC	|||||||	CGUUCGGGUCUGGCGUUUUUC	miR-129	84866
ENSDLAG00005033795	1758	miR-129-5p	gstz1	glutathione S-transferase zeta 1	GO:0006520	amino acid metabolic process	8mer-1a	2271	2278	0.045	-0.093	0.265			-0.03	28	AAUCUAUGUUUUUCUGCAAAAAA	|||||||	CGUUCGGGUCUGGCGUUUUUC	miR-129	84865
ENSDLAG00005033811	1758	miR-129-5p			GO:0006520	amino acid metabolic process	7mer-1a	3042	3048	0.001	-0.005	-0.014			-0.092	54	GGAAAGAAGCUCCCCCAAAAAAU	||||||	CGUUCGGGUCUGGCGUUUUUC	miR-129	100254
ENSDLAG00005033834	1758	miR-129-5p	pars2	prolyl-tRNA synthetase 2, mitochondrial	GO:0006520	amino acid metabolic process	7mer-1a	5578	5584	0.004	0.004	0.047			-0.019	25	GUUAAUAUGAACAUUCAAAAAAC	||||||	CGUUCGGGUCUGGCGUUUUUC	miR-129	96800
ENSDLAG00005000160	1758	miR-129-5p			GO:0048856	anatomical structure development	7mer-1a	250	256	0.011	0.009	-0.023			-0.077	46	AAUGUUCUUGUGUGCCAAAAAAA	||||||	CGUUCGGGUCUGGCGUUUUUC	miR-129	480
ENSDLAG00005000160	1758	miR-129-5p			GO:0048856	anatomical structure development	7mer-1a	250	256	0.011	0.009	-0.023			-0.077	46	AAUGUUCUUGUGUGCCAAAAAAA	||||||	CGUUCGGGUCUGGCGUUUUUC	miR-129	279
ENSDLAG00005000375	1758	miR-129-5p	lzts2a	leucine zipper, putative tumor suppressor 2a	GO:0048856	anatomical structure development	8mer-1a	408	415	0.024	-0.035	-0.011			-0.269	94	GUCGGGGAACUUGAAGCAAAAAA	|||||||	CGUUCGGGUCUGGCGUUUUUC	miR-129	1297
ENSDLAG00005000403	1758	miR-129-5p	cadm4	cell adhesion molecule 4	GO:0048856	anatomical structure development	7mer-1a	372	378	0.004	0.013	-0.009			-0.066	41	UGAGGUGAAUGUAGACAAAAAAC	||||||	CGUUCGGGUCUGGCGUUUUUC	miR-129	916
ENSDLAG00005000403	1758	miR-129-5p	cadm4	cell adhesion molecule 4	GO:0048856	anatomical structure development	7mer-1a	372	378	0.004	0.013	-0.009			-0.066	41	UGAGGUGAAUGUAGACAAAAAAC	||||||	CGUUCGGGUCUGGCGUUUUUC	miR-129	916
ENSDLAG00005000403	1758	miR-129-5p	cadm4	cell adhesion molecule 4	GO:0048856	anatomical structure development	7mer-1a	372	378	0.004	0.013	-0.009			-0.066	41	UGAGGUGAAUGUAGACAAAAAAC	||||||	CGUUCGGGUCUGGCGUUUUUC	miR-129	916
ENSDLAG00005000403	1758	miR-129-5p	cadm4	cell adhesion molecule 4	GO:0048856	anatomical structure development	7mer-1a	372	378	0.004	0.013	-0.009			-0.066	41	UGAGGUGAAUGUAGACAAAAAAC	||||||	CGUUCGGGUCUGGCGUUUUUC	miR-129	916
ENSDLAG00005000403	1758	miR-129-5p	cadm4	cell adhesion molecule 4	GO:0048856	anatomical structure development	7mer-1a	372	378	0.004	0.013	-0.009			-0.066	41	UGAGGUGAAUGUAGACAAAAAAC	||||||	CGUUCGGGUCUGGCGUUUUUC	miR-129	89662
ENSDLAG00005000403	1758	miR-129-5p	cadm4	cell adhesion molecule 4	GO:0048856	anatomical structure development	7mer-1a	372	378	0.004	0.013	-0.009			-0.066	41	UGAGGUGAAUGUAGACAAAAAAC	||||||	CGUUCGGGUCUGGCGUUUUUC	miR-129	89662
ENSDLAG00005000403	1758	miR-129-5p	cadm4	cell adhesion molecule 4	GO:0048856	anatomical structure development	7mer-1a	372	378	0.004	0.013	-0.009			-0.066	41	UGAGGUGAAUGUAGACAAAAAAC	||||||	CGUUCGGGUCUGGCGUUUUUC	miR-129	89662
ENSDLAG00005000403	1758	miR-129-5p	cadm4	cell adhesion molecule 4	GO:0048856	anatomical structure development	7mer-1a	372	378	0.004	0.013	-0.009			-0.066	41	UGAGGUGAAUGUAGACAAAAAAC	||||||	CGUUCGGGUCUGGCGUUUUUC	miR-129	89662
ENSDLAG00005000403	1758	miR-129-5p	cadm4	cell adhesion molecule 4	GO:0048856	anatomical structure development	7mer-1a	372	378	0.004	0.013	-0.009			-0.066	41	UGAGGUGAAUGUAGACAAAAAAC	||||||	CGUUCGGGUCUGGCGUUUUUC	miR-129	770
ENSDLAG00005000403	1758	miR-129-5p	cadm4	cell adhesion molecule 4	GO:0048856	anatomical structure development	7mer-1a	372	378	0.004	0.013	-0.009			-0.066	41	UGAGGUGAAUGUAGACAAAAAAC	||||||	CGUUCGGGUCUGGCGUUUUUC	miR-129	770
ENSDLAG00005000403	1758	miR-129-5p	cadm4	cell adhesion molecule 4	GO:0048856	anatomical structure development	7mer-1a	372	378	0.004	0.013	-0.009			-0.066	41	UGAGGUGAAUGUAGACAAAAAAC	||||||	CGUUCGGGUCUGGCGUUUUUC	miR-129	770
ENSDLAG00005000403	1758	miR-129-5p	cadm4	cell adhesion molecule 4	GO:0048856	anatomical structure development	7mer-1a	372	378	0.004	0.013	-0.009			-0.066	41	UGAGGUGAAUGUAGACAAAAAAC	||||||	CGUUCGGGUCUGGCGUUUUUC	miR-129	770
ENSDLAG00005000403	1758	miR-129-5p	cadm4	cell adhesion molecule 4	GO:0048856	anatomical structure development	7mer-1a	520	526	0.004	0.013	0.007			-0.05	35	UGAGGUGAAUGUAGACAAAAAAC	||||||	CGUUCGGGUCUGGCGUUUUUC	miR-129	154326
ENSDLAG00005000403	1758	miR-129-5p	cadm4	cell adhesion molecule 4	GO:0048856	anatomical structure development	7mer-1a	520	526	0.004	0.013	0.007			-0.05	35	UGAGGUGAAUGUAGACAAAAAAC	||||||	CGUUCGGGUCUGGCGUUUUUC	miR-129	154326
ENSDLAG00005000403	1758	miR-129-5p	cadm4	cell adhesion molecule 4	GO:0048856	anatomical structure development	7mer-1a	520	526	0.004	0.013	0.007			-0.05	35	UGAGGUGAAUGUAGACAAAAAAC	||||||	CGUUCGGGUCUGGCGUUUUUC	miR-129	154326
ENSDLAG00005000403	1758	miR-129-5p	cadm4	cell adhesion molecule 4	GO:0048856	anatomical structure development	7mer-1a	520	526	0.004	0.013	0.007			-0.05	35	UGAGGUGAAUGUAGACAAAAAAC	||||||	CGUUCGGGUCUGGCGUUUUUC	miR-129	154326
ENSDLAG00005000403	1758	miR-129-5p	cadm4	cell adhesion molecule 4	GO:0048856	anatomical structure development	7mer-1a	372	378	0.004	0.013	-0.009			-0.066	41	UGAGGUGAAUGUAGACAAAAAAC	||||||	CGUUCGGGUCUGGCGUUUUUC	miR-129	796
ENSDLAG00005000403	1758	miR-129-5p	cadm4	cell adhesion molecule 4	GO:0048856	anatomical structure development	7mer-1a	372	378	0.004	0.013	-0.009			-0.066	41	UGAGGUGAAUGUAGACAAAAAAC	||||||	CGUUCGGGUCUGGCGUUUUUC	miR-129	796
ENSDLAG00005000403	1758	miR-129-5p	cadm4	cell adhesion molecule 4	GO:0048856	anatomical structure development	7mer-1a	372	378	0.004	0.013	-0.009			-0.066	41	UGAGGUGAAUGUAGACAAAAAAC	||||||	CGUUCGGGUCUGGCGUUUUUC	miR-129	796
ENSDLAG00005000403	1758	miR-129-5p	cadm4	cell adhesion molecule 4	GO:0048856	anatomical structure development	7mer-1a	372	378	0.004	0.013	-0.009			-0.066	41	UGAGGUGAAUGUAGACAAAAAAC	||||||	CGUUCGGGUCUGGCGUUUUUC	miR-129	796
ENSDLAG00005000403	1758	miR-129-5p	cadm4	cell adhesion molecule 4	GO:0048856	anatomical structure development	7mer-1a	372	378	0.004	0.013	-0.009			-0.066	41	UGAGGUGAAUGUAGACAAAAAAC	||||||	CGUUCGGGUCUGGCGUUUUUC	miR-129	742
ENSDLAG00005000403	1758	miR-129-5p	cadm4	cell adhesion molecule 4	GO:0048856	anatomical structure development	7mer-1a	372	378	0.004	0.013	-0.009			-0.066	41	UGAGGUGAAUGUAGACAAAAAAC	||||||	CGUUCGGGUCUGGCGUUUUUC	miR-129	742
ENSDLAG00005000403	1758	miR-129-5p	cadm4	cell adhesion molecule 4	GO:0048856	anatomical structure development	7mer-1a	372	378	0.004	0.013	-0.009			-0.066	41	UGAGGUGAAUGUAGACAAAAAAC	||||||	CGUUCGGGUCUGGCGUUUUUC	miR-129	742
ENSDLAG00005000403	1758	miR-129-5p	cadm4	cell adhesion molecule 4	GO:0048856	anatomical structure development	7mer-1a	372	378	0.004	0.013	-0.009			-0.066	41	UGAGGUGAAUGUAGACAAAAAAC	||||||	CGUUCGGGUCUGGCGUUUUUC	miR-129	742
ENSDLAG00005000403	1758	miR-129-5p	cadm4	cell adhesion molecule 4	GO:0048856	anatomical structure development	7mer-1a	372	378	0.004	0.013	-0.009			-0.066	41	UGAGGUGAAUGUAGACAAAAAAC	||||||	CGUUCGGGUCUGGCGUUUUUC	miR-129	109501
ENSDLAG00005000403	1758	miR-129-5p	cadm4	cell adhesion molecule 4	GO:0048856	anatomical structure development	7mer-1a	372	378	0.004	0.013	-0.009			-0.066	41	UGAGGUGAAUGUAGACAAAAAAC	||||||	CGUUCGGGUCUGGCGUUUUUC	miR-129	109501
ENSDLAG00005000403	1758	miR-129-5p	cadm4	cell adhesion molecule 4	GO:0048856	anatomical structure development	7mer-1a	372	378	0.004	0.013	-0.009			-0.066	41	UGAGGUGAAUGUAGACAAAAAAC	||||||	CGUUCGGGUCUGGCGUUUUUC	miR-129	109501
ENSDLAG00005000403	1758	miR-129-5p	cadm4	cell adhesion molecule 4	GO:0048856	anatomical structure development	7mer-1a	372	378	0.004	0.013	-0.009			-0.066	41	UGAGGUGAAUGUAGACAAAAAAC	||||||	CGUUCGGGUCUGGCGUUUUUC	miR-129	109501
ENSDLAG00005000409	1758	miR-129-5p	CSPG5	chondroitin sulfate proteoglycan 5	GO:0048856	anatomical structure development	8mer-1a	247	254	-0.018	0.086	-0.052			-0.231	92	GCGGCCCGGGCCGCUGCAAAAAA	|||| |||||||	CGUUCGGGUCUGG---CGUUUUUC	miR-129	1286
ENSDLAG00005000409	1758	miR-129-5p	CSPG5	chondroitin sulfate proteoglycan 5	GO:0048856	anatomical structure development	8mer-1a	247	254	-0.018	0.086	-0.052			-0.231	92	GCGGCCCGGGCCGCUGCAAAAAA	|||| |||||||	CGUUCGGGUCUGG---CGUUUUUC	miR-129	1286
ENSDLAG00005000409	1758	miR-129-5p	CSPG5	chondroitin sulfate proteoglycan 5	GO:0048856	anatomical structure development	8mer-1a	247	254	-0.018	0.086	-0.052			-0.231	92	GCGGCCCGGGCCGCUGCAAAAAA	|||| |||||||	CGUUCGGGUCUGG---CGUUUUUC	miR-129	1286
ENSDLAG00005000409	1758	miR-129-5p	CSPG5	chondroitin sulfate proteoglycan 5	GO:0048856	anatomical structure development	8mer-1a	247	254	-0.018	0.086	-0.052			-0.231	92	GCGGCCCGGGCCGCUGCAAAAAA	|||| |||||||	CGUUCGGGUCUGG---CGUUUUUC	miR-129	112551
ENSDLAG00005000409	1758	miR-129-5p	CSPG5	chondroitin sulfate proteoglycan 5	GO:0048856	anatomical structure development	8mer-1a	247	254	-0.018	0.086	-0.052			-0.231	92	GCGGCCCGGGCCGCUGCAAAAAA	|||| |||||||	CGUUCGGGUCUGG---CGUUUUUC	miR-129	112551
ENSDLAG00005000409	1758	miR-129-5p	CSPG5	chondroitin sulfate proteoglycan 5	GO:0048856	anatomical structure development	8mer-1a	247	254	-0.018	0.086	-0.052			-0.231	92	GCGGCCCGGGCCGCUGCAAAAAA	|||| |||||||	CGUUCGGGUCUGG---CGUUUUUC	miR-129	112551
ENSDLAG00005000409	1758	miR-129-5p	CSPG5	chondroitin sulfate proteoglycan 5	GO:0048856	anatomical structure development	7mer-1a	9	15	too_close	too_close	too_close			too_close		NNNNNNNNAAACAAAACAAAAAAC	||||||	CGUUCGGGUCUGGCGUUUUUC	miR-129	1287
ENSDLAG00005000409	1758	miR-129-5p	CSPG5	chondroitin sulfate proteoglycan 5	GO:0048856	anatomical structure development	7mer-1a	9	15	too_close	too_close	too_close			too_close		NNNNNNNNAAACAAAACAAAAAAC	||||||	CGUUCGGGUCUGGCGUUUUUC	miR-129	1287
ENSDLAG00005000409	1758	miR-129-5p	CSPG5	chondroitin sulfate proteoglycan 5	GO:0048856	anatomical structure development	7mer-1a	9	15	too_close	too_close	too_close			too_close		NNNNNNNNAAACAAAACAAAAAAC	||||||	CGUUCGGGUCUGGCGUUUUUC	miR-129	1287
ENSDLAG00005000409	1758	miR-129-5p	CSPG5	chondroitin sulfate proteoglycan 5	GO:0048856	anatomical structure development	7mer-1a	9	15	too_close	too_close	too_close			too_close		NNNNNNNNAAACAAAACAAAAAAC	||||||	CGUUCGGGUCUGGCGUUUUUC	miR-129	151917
ENSDLAG00005000409	1758	miR-129-5p	CSPG5	chondroitin sulfate proteoglycan 5	GO:0048856	anatomical structure development	7mer-1a	9	15	too_close	too_close	too_close			too_close		NNNNNNNNAAACAAAACAAAAAAC	||||||	CGUUCGGGUCUGGCGUUUUUC	miR-129	151917
ENSDLAG00005000409	1758	miR-129-5p	CSPG5	chondroitin sulfate proteoglycan 5	GO:0048856	anatomical structure development	7mer-1a	9	15	too_close	too_close	too_close			too_close		NNNNNNNNAAACAAAACAAAAAAC	||||||	CGUUCGGGUCUGGCGUUUUUC	miR-129	151917
ENSDLAG00005000409	1758	miR-129-5p	CSPG5	chondroitin sulfate proteoglycan 5	GO:0048856	anatomical structure development	7mer-1a	9	15	too_close	too_close	too_close			too_close		NNNNNNNNAAACAAAACAAAAAAC	||||||	CGUUCGGGUCUGGCGUUUUUC	miR-129	112552
ENSDLAG00005000409	1758	miR-129-5p	CSPG5	chondroitin sulfate proteoglycan 5	GO:0048856	anatomical structure development	7mer-1a	9	15	too_close	too_close	too_close			too_close		NNNNNNNNAAACAAAACAAAAAAC	||||||	CGUUCGGGUCUGGCGUUUUUC	miR-129	112552
ENSDLAG00005000409	1758	miR-129-5p	CSPG5	chondroitin sulfate proteoglycan 5	GO:0048856	anatomical structure development	7mer-1a	9	15	too_close	too_close	too_close			too_close		NNNNNNNNAAACAAAACAAAAAAC	||||||	CGUUCGGGUCUGGCGUUUUUC	miR-129	112552
ENSDLAG00005000409	1758	miR-129-5p	CSPG5	chondroitin sulfate proteoglycan 5	GO:0048856	anatomical structure development	8mer-1a	247	254	-0.018	0.086	-0.052			-0.231	92	GCGGCCCGGGCCGCUGCAAAAAA	|||| |||||||	CGUUCGGGUCUGG---CGUUUUUC	miR-129	1115
ENSDLAG00005000409	1758	miR-129-5p	CSPG5	chondroitin sulfate proteoglycan 5	GO:0048856	anatomical structure development	8mer-1a	247	254	-0.018	0.086	-0.052			-0.231	92	GCGGCCCGGGCCGCUGCAAAAAA	|||| |||||||	CGUUCGGGUCUGG---CGUUUUUC	miR-129	1115
ENSDLAG00005000409	1758	miR-129-5p	CSPG5	chondroitin sulfate proteoglycan 5	GO:0048856	anatomical structure development	8mer-1a	247	254	-0.018	0.086	-0.052			-0.231	92	GCGGCCCGGGCCGCUGCAAAAAA	|||| |||||||	CGUUCGGGUCUGG---CGUUUUUC	miR-129	1115
ENSDLAG00005000409	1758	miR-129-5p	CSPG5	chondroitin sulfate proteoglycan 5	GO:0048856	anatomical structure development	8mer-1a	247	254	-0.018	0.086	-0.052			-0.231	92	GCGGCCCGGGCCGCUGCAAAAAA	|||| |||||||	CGUUCGGGUCUGG---CGUUUUUC	miR-129	151916
ENSDLAG00005000409	1758	miR-129-5p	CSPG5	chondroitin sulfate proteoglycan 5	GO:0048856	anatomical structure development	8mer-1a	247	254	-0.018	0.086	-0.052			-0.231	92	GCGGCCCGGGCCGCUGCAAAAAA	|||| |||||||	CGUUCGGGUCUGG---CGUUUUUC	miR-129	151916
ENSDLAG00005000409	1758	miR-129-5p	CSPG5	chondroitin sulfate proteoglycan 5	GO:0048856	anatomical structure development	8mer-1a	247	254	-0.018	0.086	-0.052			-0.231	92	GCGGCCCGGGCCGCUGCAAAAAA	|||| |||||||	CGUUCGGGUCUGG---CGUUUUUC	miR-129	151916
ENSDLAG00005000409	1758	miR-129-5p	CSPG5	chondroitin sulfate proteoglycan 5	GO:0048856	anatomical structure development	7mer-1a	9	15	too_close	too_close	too_close			too_close		NNNNNNNNAAACAAAACAAAAAAC	||||||	CGUUCGGGUCUGGCGUUUUUC	miR-129	1116
ENSDLAG00005000409	1758	miR-129-5p	CSPG5	chondroitin sulfate proteoglycan 5	GO:0048856	anatomical structure development	7mer-1a	9	15	too_close	too_close	too_close			too_close		NNNNNNNNAAACAAAACAAAAAAC	||||||	CGUUCGGGUCUGGCGUUUUUC	miR-129	1116
ENSDLAG00005000409	1758	miR-129-5p	CSPG5	chondroitin sulfate proteoglycan 5	GO:0048856	anatomical structure development	7mer-1a	9	15	too_close	too_close	too_close			too_close		NNNNNNNNAAACAAAACAAAAAAC	||||||	CGUUCGGGUCUGGCGUUUUUC	miR-129	1116
ENSDLAG00005000437	1758	miR-129-5p	apoc2	apolipoprotein C-II	GO:0048856	anatomical structure development	7mer-1a	514	520	0.008	-0.07	-0.049			-0.185	87	AAUAAAAUAUUUAUACAAAAAAA	||||||	CGUUCGGGUCUGGCGUUUUUC	miR-129	839
ENSDLAG00005000441	1758	miR-129-5p	eya1	EYA transcriptional coactivator and phosphatase 1	GO:0048856	anatomical structure development	7mer-1a	833	839	0.004	-0.049	-0.049			-0.168	85	AUUUAAGAAAAUAAACAAAAAAC	||||||	CGUUCGGGUCUGGCGUUUUUC	miR-129	151813
ENSDLAG00005000441	1758	miR-129-5p	eya1	EYA transcriptional coactivator and phosphatase 1	GO:0048856	anatomical structure development	7mer-1a	833	839	0.004	-0.049	-0.049			-0.168	85	AUUUAAGAAAAUAAACAAAAAAC	||||||	CGUUCGGGUCUGGCGUUUUUC	miR-129	151813
ENSDLAG00005000441	1758	miR-129-5p	eya1	EYA transcriptional coactivator and phosphatase 1	GO:0048856	anatomical structure development	7mer-1a	833	839	0.004	-0.049	-0.049			-0.168	85	AUUUAAGAAAAUAAACAAAAAAC	||||||	CGUUCGGGUCUGGCGUUUUUC	miR-129	151813
ENSDLAG00005000441	1758	miR-129-5p	eya1	EYA transcriptional coactivator and phosphatase 1	GO:0048856	anatomical structure development	7mer-1a	833	839	0.004	-0.049	-0.049			-0.168	85	AUUUAAGAAAAUAAACAAAAAAC	||||||	CGUUCGGGUCUGGCGUUUUUC	miR-129	887
ENSDLAG00005000441	1758	miR-129-5p	eya1	EYA transcriptional coactivator and phosphatase 1	GO:0048856	anatomical structure development	7mer-1a	833	839	0.004	-0.049	-0.049			-0.168	85	AUUUAAGAAAAUAAACAAAAAAC	||||||	CGUUCGGGUCUGGCGUUUUUC	miR-129	887
ENSDLAG00005000441	1758	miR-129-5p	eya1	EYA transcriptional coactivator and phosphatase 1	GO:0048856	anatomical structure development	7mer-1a	833	839	0.004	-0.049	-0.049			-0.168	85	AUUUAAGAAAAUAAACAAAAAAC	||||||	CGUUCGGGUCUGGCGUUUUUC	miR-129	887
ENSDLAG00005000441	1758	miR-129-5p	eya1	EYA transcriptional coactivator and phosphatase 1	GO:0048856	anatomical structure development	7mer-1a	833	839	0.004	-0.049	-0.049			-0.168	85	AUUUAAGAAAAUAAACAAAAAAC	||||||	CGUUCGGGUCUGGCGUUUUUC	miR-129	920
ENSDLAG00005000441	1758	miR-129-5p	eya1	EYA transcriptional coactivator and phosphatase 1	GO:0048856	anatomical structure development	7mer-1a	833	839	0.004	-0.049	-0.049			-0.168	85	AUUUAAGAAAAUAAACAAAAAAC	||||||	CGUUCGGGUCUGGCGUUUUUC	miR-129	920
ENSDLAG00005000441	1758	miR-129-5p	eya1	EYA transcriptional coactivator and phosphatase 1	GO:0048856	anatomical structure development	7mer-1a	833	839	0.004	-0.049	-0.049			-0.168	85	AUUUAAGAAAAUAAACAAAAAAC	||||||	CGUUCGGGUCUGGCGUUUUUC	miR-129	920
ENSDLAG00005000441	1758	miR-129-5p	eya1	EYA transcriptional coactivator and phosphatase 1	GO:0048856	anatomical structure development	7mer-1a	833	839	0.004	-0.049	-0.049			-0.168	85	AUUUAAGAAAAUAAACAAAAAAC	||||||	CGUUCGGGUCUGGCGUUUUUC	miR-129	1080
ENSDLAG00005000441	1758	miR-129-5p	eya1	EYA transcriptional coactivator and phosphatase 1	GO:0048856	anatomical structure development	7mer-1a	833	839	0.004	-0.049	-0.049			-0.168	85	AUUUAAGAAAAUAAACAAAAAAC	||||||	CGUUCGGGUCUGGCGUUUUUC	miR-129	1080
ENSDLAG00005000441	1758	miR-129-5p	eya1	EYA transcriptional coactivator and phosphatase 1	GO:0048856	anatomical structure development	7mer-1a	833	839	0.004	-0.049	-0.049			-0.168	85	AUUUAAGAAAAUAAACAAAAAAC	||||||	CGUUCGGGUCUGGCGUUUUUC	miR-129	1080
ENSDLAG00005000441	1758	miR-129-5p	eya1	EYA transcriptional coactivator and phosphatase 1	GO:0048856	anatomical structure development	7mer-1a	833	839	0.004	-0.049	-0.049			-0.168	85	AUUUAAGAAAAUAAACAAAAAAC	||||||	CGUUCGGGUCUGGCGUUUUUC	miR-129	104336
ENSDLAG00005000441	1758	miR-129-5p	eya1	EYA transcriptional coactivator and phosphatase 1	GO:0048856	anatomical structure development	7mer-1a	833	839	0.004	-0.049	-0.049			-0.168	85	AUUUAAGAAAAUAAACAAAAAAC	||||||	CGUUCGGGUCUGGCGUUUUUC	miR-129	104336
ENSDLAG00005000441	1758	miR-129-5p	eya1	EYA transcriptional coactivator and phosphatase 1	GO:0048856	anatomical structure development	7mer-1a	833	839	0.004	-0.049	-0.049			-0.168	85	AUUUAAGAAAAUAAACAAAAAAC	||||||	CGUUCGGGUCUGGCGUUUUUC	miR-129	104336
ENSDLAG00005000441	1758	miR-129-5p	eya1	EYA transcriptional coactivator and phosphatase 1	GO:0048856	anatomical structure development	7mer-1a	833	839	0.004	-0.049	-0.049			-0.168	85	AUUUAAGAAAAUAAACAAAAAAC	||||||	CGUUCGGGUCUGGCGUUUUUC	miR-129	1118
ENSDLAG00005000441	1758	miR-129-5p	eya1	EYA transcriptional coactivator and phosphatase 1	GO:0048856	anatomical structure development	7mer-1a	833	839	0.004	-0.049	-0.049			-0.168	85	AUUUAAGAAAAUAAACAAAAAAC	||||||	CGUUCGGGUCUGGCGUUUUUC	miR-129	1118
ENSDLAG00005000441	1758	miR-129-5p	eya1	EYA transcriptional coactivator and phosphatase 1	GO:0048856	anatomical structure development	7mer-1a	833	839	0.004	-0.049	-0.049			-0.168	85	AUUUAAGAAAAUAAACAAAAAAC	||||||	CGUUCGGGUCUGGCGUUUUUC	miR-129	1118
ENSDLAG00005000441	1758	miR-129-5p	eya1	EYA transcriptional coactivator and phosphatase 1	GO:0048856	anatomical structure development	7mer-1a	833	839	0.004	-0.049	-0.049			-0.168	85	AUUUAAGAAAAUAAACAAAAAAC	||||||	CGUUCGGGUCUGGCGUUUUUC	miR-129	959
ENSDLAG00005000441	1758	miR-129-5p	eya1	EYA transcriptional coactivator and phosphatase 1	GO:0048856	anatomical structure development	7mer-1a	833	839	0.004	-0.049	-0.049			-0.168	85	AUUUAAGAAAAUAAACAAAAAAC	||||||	CGUUCGGGUCUGGCGUUUUUC	miR-129	959
ENSDLAG00005000441	1758	miR-129-5p	eya1	EYA transcriptional coactivator and phosphatase 1	GO:0048856	anatomical structure development	7mer-1a	833	839	0.004	-0.049	-0.049			-0.168	85	AUUUAAGAAAAUAAACAAAAAAC	||||||	CGUUCGGGUCUGGCGUUUUUC	miR-129	959
ENSDLAG00005000441	1758	miR-129-5p	eya1	EYA transcriptional coactivator and phosphatase 1	GO:0048856	anatomical structure development	7mer-1a	833	839	0.004	-0.049	-0.049			-0.168	85	AUUUAAGAAAAUAAACAAAAAAC	||||||	CGUUCGGGUCUGGCGUUUUUC	miR-129	1318
ENSDLAG00005000441	1758	miR-129-5p	eya1	EYA transcriptional coactivator and phosphatase 1	GO:0048856	anatomical structure development	7mer-1a	833	839	0.004	-0.049	-0.049			-0.168	85	AUUUAAGAAAAUAAACAAAAAAC	||||||	CGUUCGGGUCUGGCGUUUUUC	miR-129	1318
ENSDLAG00005000441	1758	miR-129-5p	eya1	EYA transcriptional coactivator and phosphatase 1	GO:0048856	anatomical structure development	7mer-1a	833	839	0.004	-0.049	-0.049			-0.168	85	AUUUAAGAAAAUAAACAAAAAAC	||||||	CGUUCGGGUCUGGCGUUUUUC	miR-129	1318
ENSDLAG00005000441	1758	miR-129-5p	eya1	EYA transcriptional coactivator and phosphatase 1	GO:0048856	anatomical structure development	7mer-1a	833	839	0.004	-0.049	-0.049			-0.168	85	AUUUAAGAAAAUAAACAAAAAAC	||||||	CGUUCGGGUCUGGCGUUUUUC	miR-129	635
ENSDLAG00005000441	1758	miR-129-5p	eya1	EYA transcriptional coactivator and phosphatase 1	GO:0048856	anatomical structure development	7mer-1a	833	839	0.004	-0.049	-0.049			-0.168	85	AUUUAAGAAAAUAAACAAAAAAC	||||||	CGUUCGGGUCUGGCGUUUUUC	miR-129	635
ENSDLAG00005000441	1758	miR-129-5p	eya1	EYA transcriptional coactivator and phosphatase 1	GO:0048856	anatomical structure development	7mer-1a	833	839	0.004	-0.049	-0.049			-0.168	85	AUUUAAGAAAAUAAACAAAAAAC	||||||	CGUUCGGGUCUGGCGUUUUUC	miR-129	635
ENSDLAG00005000441	1758	miR-129-5p	eya1	EYA transcriptional coactivator and phosphatase 1	GO:0048856	anatomical structure development	7mer-1a	833	839	0.004	-0.049	-0.049			-0.168	85	AUUUAAGAAAAUAAACAAAAAAC	||||||	CGUUCGGGUCUGGCGUUUUUC	miR-129	924
ENSDLAG00005000441	1758	miR-129-5p	eya1	EYA transcriptional coactivator and phosphatase 1	GO:0048856	anatomical structure development	7mer-1a	833	839	0.004	-0.049	-0.049			-0.168	85	AUUUAAGAAAAUAAACAAAAAAC	||||||	CGUUCGGGUCUGGCGUUUUUC	miR-129	924
ENSDLAG00005000441	1758	miR-129-5p	eya1	EYA transcriptional coactivator and phosphatase 1	GO:0048856	anatomical structure development	7mer-1a	833	839	0.004	-0.049	-0.049			-0.168	85	AUUUAAGAAAAUAAACAAAAAAC	||||||	CGUUCGGGUCUGGCGUUUUUC	miR-129	924
ENSDLAG00005000595	1758	miR-129-5p	arrb1	arrestin, beta 1	GO:0048856	anatomical structure development	8mer-1a	1733	1740	0.024	-0.06	0.147			-0.136	76	AGUUUUAAAAAAAAUGCAAAAAA	|||||||	CGUUCGGGUCUGGCGUUUUUC	miR-129	88271
ENSDLAG00005000595	1758	miR-129-5p	arrb1	arrestin, beta 1	GO:0048856	anatomical structure development	8mer-1a	1733	1740	0.024	-0.06	0.147			-0.136	76	AGUUUUAAAAAAAAUGCAAAAAA	|||||||	CGUUCGGGUCUGGCGUUUUUC	miR-129	88271
ENSDLAG00005000595	1758	miR-129-5p	arrb1	arrestin, beta 1	GO:0048856	anatomical structure development	7mer-1a	1244	1250	0.008	-0.009	-0.042			-0.117	67	AAACACUGAAUUGGUCAAAAAAU	||||||	CGUUCGGGUCUGGCGUUUUUC	miR-129	114343
ENSDLAG00005000595	1758	miR-129-5p	arrb1	arrestin, beta 1	GO:0048856	anatomical structure development	7mer-1a	1244	1250	0.008	-0.009	-0.042			-0.117	67	AAACACUGAAUUGGUCAAAAAAU	||||||	CGUUCGGGUCUGGCGUUUUUC	miR-129	114343
ENSDLAG00005000595	1758	miR-129-5p	arrb1	arrestin, beta 1	GO:0048856	anatomical structure development	8mer-1a	780	787	0.003	-0.003	0.021			-0.226	91	ACCAGAAACGCAUCAGCAAAAAA	|||||||	CGUUCGGGUCUGGCGUUUUUC	miR-129	114344
ENSDLAG00005000595	1758	miR-129-5p	arrb1	arrestin, beta 1	GO:0048856	anatomical structure development	8mer-1a	780	787	0.003	-0.003	0.021			-0.226	91	ACCAGAAACGCAUCAGCAAAAAA	|||||||	CGUUCGGGUCUGGCGUUUUUC	miR-129	114344
ENSDLAG00005000595	1758	miR-129-5p	arrb1	arrestin, beta 1	GO:0048856	anatomical structure development	8mer-1a	780	787	0.003	-0.003	0.083			-0.164	84	ACCAGAAACGCAUCAGCAAAAAA	|||||||	CGUUCGGGUCUGGCGUUUUUC	miR-129	88272
ENSDLAG00005000595	1758	miR-129-5p	arrb1	arrestin, beta 1	GO:0048856	anatomical structure development	8mer-1a	780	787	0.003	-0.003	0.083			-0.164	84	ACCAGAAACGCAUCAGCAAAAAA	|||||||	CGUUCGGGUCUGGCGUUUUUC	miR-129	88272
ENSDLAG00005000595	1758	miR-129-5p	arrb1	arrestin, beta 1	GO:0048856	anatomical structure development	7mer-1a	1244	1250	0.008	-0.009	0.086			0.011	16	AAACACUGAAUUGGUCAAAAAAU	||||||	CGUUCGGGUCUGGCGUUUUUC	miR-129	88270
ENSDLAG00005000595	1758	miR-129-5p	arrb1	arrestin, beta 1	GO:0048856	anatomical structure development	7mer-1a	1244	1250	0.008	-0.009	0.086			0.011	16	AAACACUGAAUUGGUCAAAAAAU	||||||	CGUUCGGGUCUGGCGUUUUUC	miR-129	88270
ENSDLAG00005000704	1758	miR-129-5p	prdm14	PR domain containing 14	GO:0048856	anatomical structure development	8mer-1a	264	271	0.024	-0.008	-0.048			-0.279	95	UAAUAUAAAUUGUCGGCAAAAAA	|||||||	CGUUCGGGUCUGGCGUUUUUC	miR-129	2107
ENSDLAG00005000743	1758	miR-129-5p	sulf1	sulfatase 1	GO:0048856	anatomical structure development	7mer-m8	1248	1254	0.012	0.003	-0.045			-0.15	81	GAUGUUAGAAAACCUGCAAAAAC	|||||||	CGUUCGGGUCUGGCGUUUUUC	miR-129	1628
ENSDLAG00005000743	1758	miR-129-5p	sulf1	sulfatase 1	GO:0048856	anatomical structure development	7mer-m8	2125	2131	0.012	0.003	0.151			0.046	5	GAUGUUAGAAAACCUGCAAAAAC	|||||||	CGUUCGGGUCUGGCGUUUUUC	miR-129	1432
ENSDLAG00005000743	1758	miR-129-5p	sulf1	sulfatase 1	GO:0048856	anatomical structure development	7mer-m8	1248	1254	0.012	0.003	-0.045			-0.15	81	GAUGUUAGAAAACCUGCAAAAAC	|||||||	CGUUCGGGUCUGGCGUUUUUC	miR-129	2707
ENSDLAG00005000743	1758	miR-129-5p	sulf1	sulfatase 1	GO:0048856	anatomical structure development	7mer-m8	1248	1254	0.012	0.003	-0.045			-0.15	81	GAUGUUAGAAAACCUGCAAAAAC	|||||||	CGUUCGGGUCUGGCGUUUUUC	miR-129	1387
ENSDLAG00005000756	1758	miR-129-5p	megf8	multiple EGF-like-domains 8	GO:0048856	anatomical structure development	7mer-1a	1113	1119	0.001	-0.022	0.019			-0.076	45	UAGCUACAAUUUGAUCAAAAAAU	||||||	CGUUCGGGUCUGGCGUUUUUC	miR-129	1370
ENSDLAG00005000756	1758	miR-129-5p	megf8	multiple EGF-like-domains 8	GO:0048856	anatomical structure development	7mer-1a	1113	1119	0.001	-0.022	0.019			-0.076	45	UAGCUACAAUUUGAUCAAAAAAU	||||||	CGUUCGGGUCUGGCGUUUUUC	miR-129	2282
ENSDLAG00005000845	1758	miR-129-5p	itgb1a	integrin, beta 1a	GO:0048856	anatomical structure development	7mer-1a	962	968	0.001	-0.001	-0.011			-0.085	50	GUUUGUCAAGUACGCCAAAAAAU	||||||	CGUUCGGGUCUGGCGUUUUUC	miR-129	2526
ENSDLAG00005000845	1758	miR-129-5p	itgb1a	integrin, beta 1a	GO:0048856	anatomical structure development	7mer-1a	962	968	0.001	-0.001	-0.011			-0.085	50	GUUUGUCAAGUACGCCAAAAAAU	||||||	CGUUCGGGUCUGGCGUUUUUC	miR-129	1680
ENSDLAG00005000845	1758	miR-129-5p	itgb1a	integrin, beta 1a	GO:0048856	anatomical structure development	7mer-1a	962	968	0.001	-0.001	-0.011			-0.085	50	GUUUGUCAAGUACGCCAAAAAAU	||||||	CGUUCGGGUCUGGCGUUUUUC	miR-129	2164
ENSDLAG00005000845	1758	miR-129-5p	itgb1a	integrin, beta 1a	GO:0048856	anatomical structure development	7mer-1a	962	968	0.001	-0.001	-0.011			-0.085	50	GUUUGUCAAGUACGCCAAAAAAU	||||||	CGUUCGGGUCUGGCGUUUUUC	miR-129	1789
ENSDLAG00005000845	1758	miR-129-5p	itgb1a	integrin, beta 1a	GO:0048856	anatomical structure development	7mer-1a	962	968	0.001	-0.001	-0.011			-0.085	50	GUUUGUCAAGUACGCCAAAAAAU	||||||	CGUUCGGGUCUGGCGUUUUUC	miR-129	1895
ENSDLAG00005000845	1758	miR-129-5p	itgb1a	integrin, beta 1a	GO:0048856	anatomical structure development	7mer-1a	962	968	0.001	-0.001	-0.011			-0.085	50	GUUUGUCAAGUACGCCAAAAAAU	||||||	CGUUCGGGUCUGGCGUUUUUC	miR-129	2732
ENSDLAG00005000845	1758	miR-129-5p	itgb1a	integrin, beta 1a	GO:0048856	anatomical structure development	7mer-1a	962	968	0.001	-0.001	-0.011			-0.085	50	GUUUGUCAAGUACGCCAAAAAAU	||||||	CGUUCGGGUCUGGCGUUUUUC	miR-129	1399
ENSDLAG00005000903	1758	miR-129-5p	mcm3	minichromosome maintenance complex component 3	GO:0048856	anatomical structure development	7mer-1a	121	127	0.001	-0.05	-0.037			-0.16	83	UUCUUUUCAACAAAACAAAAAAA	||||||	CGUUCGGGUCUGGCGUUUUUC	miR-129	2745
ENSDLAG00005000903	1758	miR-129-5p	mcm3	minichromosome maintenance complex component 3	GO:0048856	anatomical structure development	7mer-1a	121	127	0.001	-0.05	-0.037			-0.16	83	UUCUUUUCAACAAAACAAAAAAA	||||||	CGUUCGGGUCUGGCGUUUUUC	miR-129	2745
ENSDLAG00005000903	1758	miR-129-5p	mcm3	minichromosome maintenance complex component 3	GO:0048856	anatomical structure development	7mer-1a	121	127	0.001	-0.05	-0.037			-0.16	83	UUCUUUUCAACAAAACAAAAAAA	||||||	CGUUCGGGUCUGGCGUUUUUC	miR-129	104822
ENSDLAG00005000903	1758	miR-129-5p	mcm3	minichromosome maintenance complex component 3	GO:0048856	anatomical structure development	7mer-1a	121	127	0.001	-0.05	-0.037			-0.16	83	UUCUUUUCAACAAAACAAAAAAA	||||||	CGUUCGGGUCUGGCGUUUUUC	miR-129	104822
ENSDLAG00005001124	1758	miR-129-5p			GO:0048856	anatomical structure development	8mer-1a	458	465	-0.008	0.027	0.001			-0.227	91	AGCUAUUUCAGCUUGGCAAAAAA	|||||||	CGUUCGGGUCUGGCGUUUUUC	miR-129	3209
ENSDLAG00005001124	1758	miR-129-5p			GO:0048856	anatomical structure development	8mer-1a	458	465	-0.008	0.027	0.001			-0.227	91	AGCUAUUUCAGCUUGGCAAAAAA	|||||||	CGUUCGGGUCUGGCGUUUUUC	miR-129	3122
ENSDLAG00005001124	1758	miR-129-5p			GO:0048856	anatomical structure development	8mer-1a	458	465	-0.008	0.027	0.001			-0.227	91	AGCUAUUUCAGCUUGGCAAAAAA	|||||||	CGUUCGGGUCUGGCGUUUUUC	miR-129	4049
ENSDLAG00005001124	1758	miR-129-5p			GO:0048856	anatomical structure development	8mer-1a	458	465	-0.008	0.027	0.001			-0.227	91	AGCUAUUUCAGCUUGGCAAAAAA	|||||||	CGUUCGGGUCUGGCGUUUUUC	miR-129	3104
ENSDLAG00005001124	1758	miR-129-5p			GO:0048856	anatomical structure development	8mer-1a	458	465	-0.008	0.027	0.001			-0.227	91	AGCUAUUUCAGCUUGGCAAAAAA	|||||||	CGUUCGGGUCUGGCGUUUUUC	miR-129	5010
ENSDLAG00005001130	1758	miR-129-5p	etv5a	ETS variant transcription factor 5a	GO:0048856	anatomical structure development	8mer-1a	1176	1183	0.013	-0.02	0.051			-0.203	89	AUCAGGACGUUGCAUGCAAAAAA	|||||||	CGUUCGGGUCUGGCGUUUUUC	miR-129	3846
ENSDLAG00005001130	1758	miR-129-5p	etv5a	ETS variant transcription factor 5a	GO:0048856	anatomical structure development	8mer-1a	1176	1183	0.013	-0.02	0.051			-0.203	89	AUCAGGACGUUGCAUGCAAAAAA	|||||||	CGUUCGGGUCUGGCGUUUUUC	miR-129	4429
ENSDLAG00005001181	1758	miR-129-5p	rasip1	Ras interacting protein 1	GO:0048856	anatomical structure development	8mer-1a	93	100	-0.018	-0.053	-0.091			-0.409	99	CUGCACACCACAAAAGCAAAAAA	||| |||||||	CGUUCGGGUCUGG-CGUUUUUC	miR-129	4184
ENSDLAG00005001181	1758	miR-129-5p	rasip1	Ras interacting protein 1	GO:0048856	anatomical structure development	8mer-1a	93	100	-0.018	-0.053	-0.091			-0.409	99	CUGCACACCACAAAAGCAAAAAA	||| |||||||	CGUUCGGGUCUGG-CGUUUUUC	miR-129	4326
ENSDLAG00005001181	1758	miR-129-5p	rasip1	Ras interacting protein 1	GO:0048856	anatomical structure development	8mer-1a	93	100	-0.018	-0.053	-0.091			-0.409	99	CUGCACACCACAAAAGCAAAAAA	||| |||||||	CGUUCGGGUCUGG-CGUUUUUC	miR-129	3844
ENSDLAG00005001190	1758	miR-129-5p	akap12b	A kinase (PRKA) anchor protein 12b	GO:0048856	anatomical structure development	7mer-1a	1045	1051	0.001	-0.03	-0.04			-0.143	79	UUCAUGUAGAUAAGACAAAAAAA	||||||	CGUUCGGGUCUGGCGUUUUUC	miR-129	4857
ENSDLAG00005001265	1758	miR-129-5p	inha	inhibin subunit alpha	GO:0048856	anatomical structure development	7mer-1a	154	160	0.008	-0.007	-0.033			-0.106	61	GAAACUACUUUCGAACAAAAAAA	||||||	CGUUCGGGUCUGGCGUUUUUC	miR-129	3813
ENSDLAG00005001446	1758	miR-129-5p	nlk1	nemo-like kinase, type 1	GO:0048856	anatomical structure development	7mer-1a	1317	1323	-0.006	-0.012	-0.044			-0.136	76	CAAACCCUGGAAAGACAAAAAAA	||| ||||||	CGUUCGGGUCUGGC--GUUUUUC	miR-129	3926
ENSDLAG00005001476	1758	miR-129-5p	tgfbr3	transforming growth factor, beta receptor III	GO:0048856	anatomical structure development	7mer-1a	2100	2106	0.001	0.001	0.109			0.037	7	CCCUGUUAACCGUAACAAAAAAC	||||||	CGUUCGGGUCUGGCGUUUUUC	miR-129	4217
ENSDLAG00005001476	1758	miR-129-5p	tgfbr3	transforming growth factor, beta receptor III	GO:0048856	anatomical structure development	7mer-1a	2100	2106	0.001	0.001	0.109			0.037	7	CCCUGUUAACCGUAACAAAAAAC	||||||	CGUUCGGGUCUGGCGUUUUUC	miR-129	4264
ENSDLAG00005001476	1758	miR-129-5p	tgfbr3	transforming growth factor, beta receptor III	GO:0048856	anatomical structure development	7mer-1a	2100	2106	0.001	0.001	0.109			0.037	7	CCCUGUUAACCGUAACAAAAAAC	||||||	CGUUCGGGUCUGGCGUUUUUC	miR-129	5305
ENSDLAG00005001476	1758	miR-129-5p	tgfbr3	transforming growth factor, beta receptor III	GO:0048856	anatomical structure development	7mer-1a	2100	2106	0.001	0.001	0.109			0.037	7	CCCUGUUAACCGUAACAAAAAAC	||||||	CGUUCGGGUCUGGCGUUUUUC	miR-129	4013
ENSDLAG00005001476	1758	miR-129-5p	tgfbr3	transforming growth factor, beta receptor III	GO:0048856	anatomical structure development	7mer-1a	2100	2106	0.001	0.001	0.109			0.037	7	CCCUGUUAACCGUAACAAAAAAC	||||||	CGUUCGGGUCUGGCGUUUUUC	miR-129	3761
ENSDLAG00005001477	1758	miR-129-5p	camsap2a	calmodulin regulated spectrin-associated protein family, member 2a	GO:0048856	anatomical structure development	7mer-1a	622	628	0.001	0.018	0.005			-0.05	35	GAAACUACAAAGGGCCAAAAAAC	||||||	CGUUCGGGUCUGGCGUUUUUC	miR-129	3238
ENSDLAG00005001477	1758	miR-129-5p	camsap2a	calmodulin regulated spectrin-associated protein family, member 2a	GO:0048856	anatomical structure development	7mer-1a	356	362	-0.006	0	-0.011			-0.091	53	CUACGUGCCAAAUGUCAAAAAAA	||| ||||||	CGUUCGGGUCUGGCGUUUUUC	miR-129	4902
ENSDLAG00005001477	1758	miR-129-5p	camsap2a	calmodulin regulated spectrin-associated protein family, member 2a	GO:0048856	anatomical structure development	7mer-1a	622	628	0.001	0.018	0.005			-0.05	35	GAAACUACAAAGGGCCAAAAAAC	||||||	CGUUCGGGUCUGGCGUUUUUC	miR-129	4854
ENSDLAG00005001477	1758	miR-129-5p	camsap2a	calmodulin regulated spectrin-associated protein family, member 2a	GO:0048856	anatomical structure development	7mer-1a	356	362	-0.006	0	-0.011			-0.091	53	CUACGUGCCAAAUGUCAAAAAAA	||| ||||||	CGUUCGGGUCUGGCGUUUUUC	miR-129	3237
ENSDLAG00005001477	1758	miR-129-5p	camsap2a	calmodulin regulated spectrin-associated protein family, member 2a	GO:0048856	anatomical structure development	7mer-1a	356	362	-0.006	0	-0.011			-0.091	53	CUACGUGCCAAAUGUCAAAAAAA	||| ||||||	CGUUCGGGUCUGGCGUUUUUC	miR-129	4853
ENSDLAG00005001477	1758	miR-129-5p	camsap2a	calmodulin regulated spectrin-associated protein family, member 2a	GO:0048856	anatomical structure development	7mer-1a	622	628	0.001	0.018	0.005			-0.05	35	GAAACUACAAAGGGCCAAAAAAC	||||||	CGUUCGGGUCUGGCGUUUUUC	miR-129	4903
ENSDLAG00005001477	1758	miR-129-5p	camsap2a	calmodulin regulated spectrin-associated protein family, member 2a	GO:0048856	anatomical structure development	7mer-1a	356	362	-0.006	0	-0.011			-0.091	53	CUACGUGCCAAAUGUCAAAAAAA	||| ||||||	CGUUCGGGUCUGGCGUUUUUC	miR-129	5351
ENSDLAG00005001477	1758	miR-129-5p	camsap2a	calmodulin regulated spectrin-associated protein family, member 2a	GO:0048856	anatomical structure development	7mer-1a	622	628	0.001	0.018	0.005			-0.05	35	GAAACUACAAAGGGCCAAAAAAC	||||||	CGUUCGGGUCUGGCGUUUUUC	miR-129	5352
ENSDLAG00005001526	1758	miR-129-5p	zyg11	zyg-11 homolog (C. elegans)	GO:0048856	anatomical structure development	7mer-1a	374	380	0.001	0	-0.009			-0.082	48	UUAUGAUUUUCAAACCAAAAAAC	||||||	CGUUCGGGUCUGGCGUUUUUC	miR-129	3217
ENSDLAG00005001526	1758	miR-129-5p	zyg11	zyg-11 homolog (C. elegans)	GO:0048856	anatomical structure development	7mer-1a	227	233	-0.009	-0.024	-0.025			-0.132	74	GUGUUUGUUUCCAGA---CAAAAAAA	||||| ||||||	CGUUCGGGUCUGGCGUUUUUC	miR-129	3483
ENSDLAG00005001526	1758	miR-129-5p	zyg11	zyg-11 homolog (C. elegans)	GO:0048856	anatomical structure development	7mer-1a	374	380	0.001	0	-0.009			-0.082	48	UUAUGAUUUUCAAACCAAAAAAC	||||||	CGUUCGGGUCUGGCGUUUUUC	miR-129	3484
ENSDLAG00005001526	1758	miR-129-5p	zyg11	zyg-11 homolog (C. elegans)	GO:0048856	anatomical structure development	7mer-1a	227	233	-0.009	-0.024	-0.025			-0.132	74	GUGUUUGUUUCCAGA---CAAAAAAA	||||| ||||||	CGUUCGGGUCUGGCGUUUUUC	miR-129	3216
ENSDLAG00005001526	1758	miR-129-5p	zyg11	zyg-11 homolog (C. elegans)	GO:0048856	anatomical structure development	7mer-1a	374	380	0.001	0	-0.009			-0.082	48	UUAUGAUUUUCAAACCAAAAAAC	||||||	CGUUCGGGUCUGGCGUUUUUC	miR-129	3500
ENSDLAG00005001526	1758	miR-129-5p	zyg11	zyg-11 homolog (C. elegans)	GO:0048856	anatomical structure development	7mer-1a	227	233	-0.009	-0.024	-0.025			-0.132	74	GUGUUUGUUUCCAGA---CAAAAAAA	||||| ||||||	CGUUCGGGUCUGGCGUUUUUC	miR-129	3499
ENSDLAG00005001624	1758	miR-129-5p	crppa	CDP-L-ribitol pyrophosphorylase A	GO:0048856	anatomical structure development	7mer-1a	1254	1260	-0.002	0.019	-0.05			-0.107	61	CUCUAAUAAAGACAUCAAAAAAC	||||||	CGUUCGGGUCUGGCGUUUUUC	miR-129	5120
ENSDLAG00005001654	1758	miR-129-5p	nrap	nebulin-related anchoring protein	GO:0048856	anatomical structure development	7mer-1a	148	154	0.004	0.011	-0.034			-0.093	54	UUACAUGAAAUGCCACAAAAAAU	||||||	CGUUCGGGUCUGGCGUUUUUC	miR-129	3059
ENSDLAG00005001654	1758	miR-129-5p	nrap	nebulin-related anchoring protein	GO:0048856	anatomical structure development	7mer-1a	148	154	0.004	0.011	-0.034			-0.093	54	UUACAUGAAAUGCCACAAAAAAU	||||||	CGUUCGGGUCUGGCGUUUUUC	miR-129	3059
ENSDLAG00005001654	1758	miR-129-5p	nrap	nebulin-related anchoring protein	GO:0048856	anatomical structure development	7mer-1a	148	154	0.004	0.011	-0.034			-0.093	54	UUACAUGAAAUGCCACAAAAAAU	||||||	CGUUCGGGUCUGGCGUUUUUC	miR-129	162546
ENSDLAG00005001654	1758	miR-129-5p	nrap	nebulin-related anchoring protein	GO:0048856	anatomical structure development	7mer-1a	148	154	0.004	0.011	-0.034			-0.093	54	UUACAUGAAAUGCCACAAAAAAU	||||||	CGUUCGGGUCUGGCGUUUUUC	miR-129	162546
ENSDLAG00005001659	1758	miR-129-5p	skib	v-ski avian sarcoma viral oncogene homolog b	GO:0048856	anatomical structure development	7mer-1a	1171	1177	0.001	-0.046	0.013			-0.106	61	CCCUGUUACAUUUUUCAAAAAAA	||||||	CGUUCGGGUCUGGCGUUUUUC	miR-129	5478
ENSDLAG00005001675	1758	miR-129-5p	csad	cysteine sulfinic acid decarboxylase	GO:0048856	anatomical structure development	7mer-1a	1947	1953	-0.002	0.019	0.114			0.057	2	UCCCAAGAAGAAGCACAAAAAAU	||||||	CGUUCGGGUCUGGCGUUUUUC	miR-129	145115
ENSDLAG00005001675	1758	miR-129-5p	csad	cysteine sulfinic acid decarboxylase	GO:0048856	anatomical structure development	7mer-1a	1947	1953	-0.002	0.019	0.114			0.057	2	UCCCAAGAAGAAGCACAAAAAAU	||||||	CGUUCGGGUCUGGCGUUUUUC	miR-129	145115
ENSDLAG00005001675	1758	miR-129-5p	csad	cysteine sulfinic acid decarboxylase	GO:0048856	anatomical structure development	7mer-1a	1947	1953	-0.002	0.019	0.114			0.057	2	UCCCAAGAAGAAGCACAAAAAAU	||||||	CGUUCGGGUCUGGCGUUUUUC	miR-129	145115
ENSDLAG00005001675	1758	miR-129-5p	csad	cysteine sulfinic acid decarboxylase	GO:0048856	anatomical structure development	7mer-1a	1947	1953	-0.002	0.019	0.114			0.057	2	UCCCAAGAAGAAGCACAAAAAAU	||||||	CGUUCGGGUCUGGCGUUUUUC	miR-129	83105
ENSDLAG00005001675	1758	miR-129-5p	csad	cysteine sulfinic acid decarboxylase	GO:0048856	anatomical structure development	7mer-1a	1947	1953	-0.002	0.019	0.114			0.057	2	UCCCAAGAAGAAGCACAAAAAAU	||||||	CGUUCGGGUCUGGCGUUUUUC	miR-129	83105
ENSDLAG00005001675	1758	miR-129-5p	csad	cysteine sulfinic acid decarboxylase	GO:0048856	anatomical structure development	7mer-1a	1947	1953	-0.002	0.019	0.114			0.057	2	UCCCAAGAAGAAGCACAAAAAAU	||||||	CGUUCGGGUCUGGCGUUUUUC	miR-129	83105
ENSDLAG00005001675	1758	miR-129-5p	csad	cysteine sulfinic acid decarboxylase	GO:0048856	anatomical structure development	8mer-1a	596	603	0.003	-0.054	0.036			-0.262	94	AUAGGCAUAUACACAGCAAAAAA	|||||||	CGUUCGGGUCUGGCGUUUUUC	miR-129	83107
ENSDLAG00005001675	1758	miR-129-5p	csad	cysteine sulfinic acid decarboxylase	GO:0048856	anatomical structure development	8mer-1a	596	603	0.003	-0.054	0.036			-0.262	94	AUAGGCAUAUACACAGCAAAAAA	|||||||	CGUUCGGGUCUGGCGUUUUUC	miR-129	83107
ENSDLAG00005001675	1758	miR-129-5p	csad	cysteine sulfinic acid decarboxylase	GO:0048856	anatomical structure development	8mer-1a	596	603	0.003	-0.054	0.036			-0.262	94	AUAGGCAUAUACACAGCAAAAAA	|||||||	CGUUCGGGUCUGGCGUUUUUC	miR-129	83107
ENSDLAG00005001675	1758	miR-129-5p	csad	cysteine sulfinic acid decarboxylase	GO:0048856	anatomical structure development	7mer-m8	3492	3498	-0.007	-0.045	0.021			-0.151	81	ACUCAUCUGCCUGUUGCAAAAAU	|||||||	CGUUCGGGUCUGGCGUUUUUC	miR-129	103035
ENSDLAG00005001675	1758	miR-129-5p	csad	cysteine sulfinic acid decarboxylase	GO:0048856	anatomical structure development	7mer-m8	3492	3498	-0.007	-0.045	0.021			-0.151	81	ACUCAUCUGCCUGUUGCAAAAAU	|||||||	CGUUCGGGUCUGGCGUUUUUC	miR-129	103035
ENSDLAG00005001675	1758	miR-129-5p	csad	cysteine sulfinic acid decarboxylase	GO:0048856	anatomical structure development	7mer-m8	3492	3498	-0.007	-0.045	0.021			-0.151	81	ACUCAUCUGCCUGUUGCAAAAAU	|||||||	CGUUCGGGUCUGGCGUUUUUC	miR-129	103035
ENSDLAG00005001675	1758	miR-129-5p	csad	cysteine sulfinic acid decarboxylase	GO:0048856	anatomical structure development	7mer-1a	1947	1953	-0.002	0.019	0.114			0.057	2	UCCCAAGAAGAAGCACAAAAAAU	||||||	CGUUCGGGUCUGGCGUUUUUC	miR-129	103034
ENSDLAG00005001675	1758	miR-129-5p	csad	cysteine sulfinic acid decarboxylase	GO:0048856	anatomical structure development	7mer-1a	1947	1953	-0.002	0.019	0.114			0.057	2	UCCCAAGAAGAAGCACAAAAAAU	||||||	CGUUCGGGUCUGGCGUUUUUC	miR-129	103034
ENSDLAG00005001675	1758	miR-129-5p	csad	cysteine sulfinic acid decarboxylase	GO:0048856	anatomical structure development	7mer-1a	1947	1953	-0.002	0.019	0.114			0.057	2	UCCCAAGAAGAAGCACAAAAAAU	||||||	CGUUCGGGUCUGGCGUUUUUC	miR-129	103034
ENSDLAG00005001675	1758	miR-129-5p	csad	cysteine sulfinic acid decarboxylase	GO:0048856	anatomical structure development	8mer-1a	596	603	0.003	-0.054	0.036			-0.262	94	AUAGGCAUAUACACAGCAAAAAA	|||||||	CGUUCGGGUCUGGCGUUUUUC	miR-129	162811
ENSDLAG00005001675	1758	miR-129-5p	csad	cysteine sulfinic acid decarboxylase	GO:0048856	anatomical structure development	8mer-1a	596	603	0.003	-0.054	0.036			-0.262	94	AUAGGCAUAUACACAGCAAAAAA	|||||||	CGUUCGGGUCUGGCGUUUUUC	miR-129	162811
ENSDLAG00005001675	1758	miR-129-5p	csad	cysteine sulfinic acid decarboxylase	GO:0048856	anatomical structure development	8mer-1a	596	603	0.003	-0.054	0.036			-0.262	94	AUAGGCAUAUACACAGCAAAAAA	|||||||	CGUUCGGGUCUGGCGUUUUUC	miR-129	162811
ENSDLAG00005001675	1758	miR-129-5p	csad	cysteine sulfinic acid decarboxylase	GO:0048856	anatomical structure development	7mer-m8	3492	3498	-0.007	-0.045	0.021			-0.151	81	ACUCAUCUGCCUGUUGCAAAAAU	|||||||	CGUUCGGGUCUGGCGUUUUUC	miR-129	83106
ENSDLAG00005001675	1758	miR-129-5p	csad	cysteine sulfinic acid decarboxylase	GO:0048856	anatomical structure development	7mer-m8	3492	3498	-0.007	-0.045	0.021			-0.151	81	ACUCAUCUGCCUGUUGCAAAAAU	|||||||	CGUUCGGGUCUGGCGUUUUUC	miR-129	83106
ENSDLAG00005001675	1758	miR-129-5p	csad	cysteine sulfinic acid decarboxylase	GO:0048856	anatomical structure development	7mer-m8	3492	3498	-0.007	-0.045	0.021			-0.151	81	ACUCAUCUGCCUGUUGCAAAAAU	|||||||	CGUUCGGGUCUGGCGUUUUUC	miR-129	83106
ENSDLAG00005001675	1758	miR-129-5p	csad	cysteine sulfinic acid decarboxylase	GO:0048856	anatomical structure development	7mer-1a	1947	1953	-0.002	0.019	0.114			0.057	2	UCCCAAGAAGAAGCACAAAAAAU	||||||	CGUUCGGGUCUGGCGUUUUUC	miR-129	146627
ENSDLAG00005001675	1758	miR-129-5p	csad	cysteine sulfinic acid decarboxylase	GO:0048856	anatomical structure development	7mer-1a	1947	1953	-0.002	0.019	0.114			0.057	2	UCCCAAGAAGAAGCACAAAAAAU	||||||	CGUUCGGGUCUGGCGUUUUUC	miR-129	146627
ENSDLAG00005001675	1758	miR-129-5p	csad	cysteine sulfinic acid decarboxylase	GO:0048856	anatomical structure development	7mer-1a	1947	1953	-0.002	0.019	0.114			0.057	2	UCCCAAGAAGAAGCACAAAAAAU	||||||	CGUUCGGGUCUGGCGUUUUUC	miR-129	146627
ENSDLAG00005001675	1758	miR-129-5p	csad	cysteine sulfinic acid decarboxylase	GO:0048856	anatomical structure development	8mer-1a	596	603	0.003	-0.054	0.036			-0.262	94	AUAGGCAUAUACACAGCAAAAAA	|||||||	CGUUCGGGUCUGGCGUUUUUC	miR-129	146629
ENSDLAG00005001675	1758	miR-129-5p	csad	cysteine sulfinic acid decarboxylase	GO:0048856	anatomical structure development	8mer-1a	596	603	0.003	-0.054	0.036			-0.262	94	AUAGGCAUAUACACAGCAAAAAA	|||||||	CGUUCGGGUCUGGCGUUUUUC	miR-129	146629
ENSDLAG00005001675	1758	miR-129-5p	csad	cysteine sulfinic acid decarboxylase	GO:0048856	anatomical structure development	8mer-1a	596	603	0.003	-0.054	0.036			-0.262	94	AUAGGCAUAUACACAGCAAAAAA	|||||||	CGUUCGGGUCUGGCGUUUUUC	miR-129	146629
ENSDLAG00005001675	1758	miR-129-5p	csad	cysteine sulfinic acid decarboxylase	GO:0048856	anatomical structure development	8mer-1a	596	603	0.003	-0.054	0.036			-0.262	94	AUAGGCAUAUACACAGCAAAAAA	|||||||	CGUUCGGGUCUGGCGUUUUUC	miR-129	145117
ENSDLAG00005001675	1758	miR-129-5p	csad	cysteine sulfinic acid decarboxylase	GO:0048856	anatomical structure development	8mer-1a	596	603	0.003	-0.054	0.036			-0.262	94	AUAGGCAUAUACACAGCAAAAAA	|||||||	CGUUCGGGUCUGGCGUUUUUC	miR-129	145117
ENSDLAG00005001675	1758	miR-129-5p	csad	cysteine sulfinic acid decarboxylase	GO:0048856	anatomical structure development	8mer-1a	596	603	0.003	-0.054	0.036			-0.262	94	AUAGGCAUAUACACAGCAAAAAA	|||||||	CGUUCGGGUCUGGCGUUUUUC	miR-129	145117
ENSDLAG00005001675	1758	miR-129-5p	csad	cysteine sulfinic acid decarboxylase	GO:0048856	anatomical structure development	7mer-m8	3492	3498	-0.007	-0.045	0.021			-0.151	81	ACUCAUCUGCCUGUUGCAAAAAU	|||||||	CGUUCGGGUCUGGCGUUUUUC	miR-129	162810
ENSDLAG00005001675	1758	miR-129-5p	csad	cysteine sulfinic acid decarboxylase	GO:0048856	anatomical structure development	7mer-m8	3492	3498	-0.007	-0.045	0.021			-0.151	81	ACUCAUCUGCCUGUUGCAAAAAU	|||||||	CGUUCGGGUCUGGCGUUUUUC	miR-129	162810
ENSDLAG00005001675	1758	miR-129-5p	csad	cysteine sulfinic acid decarboxylase	GO:0048856	anatomical structure development	7mer-m8	3492	3498	-0.007	-0.045	0.021			-0.151	81	ACUCAUCUGCCUGUUGCAAAAAU	|||||||	CGUUCGGGUCUGGCGUUUUUC	miR-129	162810
ENSDLAG00005001675	1758	miR-129-5p	csad	cysteine sulfinic acid decarboxylase	GO:0048856	anatomical structure development	7mer-m8	3492	3498	-0.007	-0.045	0.021			-0.151	81	ACUCAUCUGCCUGUUGCAAAAAU	|||||||	CGUUCGGGUCUGGCGUUUUUC	miR-129	145116
ENSDLAG00005001675	1758	miR-129-5p	csad	cysteine sulfinic acid decarboxylase	GO:0048856	anatomical structure development	7mer-m8	3492	3498	-0.007	-0.045	0.021			-0.151	81	ACUCAUCUGCCUGUUGCAAAAAU	|||||||	CGUUCGGGUCUGGCGUUUUUC	miR-129	145116
ENSDLAG00005001675	1758	miR-129-5p	csad	cysteine sulfinic acid decarboxylase	GO:0048856	anatomical structure development	7mer-m8	3492	3498	-0.007	-0.045	0.021			-0.151	81	ACUCAUCUGCCUGUUGCAAAAAU	|||||||	CGUUCGGGUCUGGCGUUUUUC	miR-129	145116
ENSDLAG00005001675	1758	miR-129-5p	csad	cysteine sulfinic acid decarboxylase	GO:0048856	anatomical structure development	7mer-m8	3492	3498	-0.007	-0.045	0.021			-0.151	81	ACUCAUCUGCCUGUUGCAAAAAU	|||||||	CGUUCGGGUCUGGCGUUUUUC	miR-129	131410
ENSDLAG00005001675	1758	miR-129-5p	csad	cysteine sulfinic acid decarboxylase	GO:0048856	anatomical structure development	7mer-m8	3492	3498	-0.007	-0.045	0.021			-0.151	81	ACUCAUCUGCCUGUUGCAAAAAU	|||||||	CGUUCGGGUCUGGCGUUUUUC	miR-129	131410
ENSDLAG00005001675	1758	miR-129-5p	csad	cysteine sulfinic acid decarboxylase	GO:0048856	anatomical structure development	7mer-m8	3492	3498	-0.007	-0.045	0.021			-0.151	81	ACUCAUCUGCCUGUUGCAAAAAU	|||||||	CGUUCGGGUCUGGCGUUUUUC	miR-129	131410
ENSDLAG00005001675	1758	miR-129-5p	csad	cysteine sulfinic acid decarboxylase	GO:0048856	anatomical structure development	8mer-1a	596	603	0.003	-0.054	0.036			-0.262	94	AUAGGCAUAUACACAGCAAAAAA	|||||||	CGUUCGGGUCUGGCGUUUUUC	miR-129	131411
ENSDLAG00005001675	1758	miR-129-5p	csad	cysteine sulfinic acid decarboxylase	GO:0048856	anatomical structure development	8mer-1a	596	603	0.003	-0.054	0.036			-0.262	94	AUAGGCAUAUACACAGCAAAAAA	|||||||	CGUUCGGGUCUGGCGUUUUUC	miR-129	131411
ENSDLAG00005001675	1758	miR-129-5p	csad	cysteine sulfinic acid decarboxylase	GO:0048856	anatomical structure development	8mer-1a	596	603	0.003	-0.054	0.036			-0.262	94	AUAGGCAUAUACACAGCAAAAAA	|||||||	CGUUCGGGUCUGGCGUUUUUC	miR-129	131411
ENSDLAG00005001675	1758	miR-129-5p	csad	cysteine sulfinic acid decarboxylase	GO:0048856	anatomical structure development	7mer-m8	3492	3498	-0.007	-0.045	0.021			-0.151	81	ACUCAUCUGCCUGUUGCAAAAAU	|||||||	CGUUCGGGUCUGGCGUUUUUC	miR-129	146628
ENSDLAG00005001675	1758	miR-129-5p	csad	cysteine sulfinic acid decarboxylase	GO:0048856	anatomical structure development	7mer-m8	3492	3498	-0.007	-0.045	0.021			-0.151	81	ACUCAUCUGCCUGUUGCAAAAAU	|||||||	CGUUCGGGUCUGGCGUUUUUC	miR-129	146628
ENSDLAG00005001675	1758	miR-129-5p	csad	cysteine sulfinic acid decarboxylase	GO:0048856	anatomical structure development	7mer-m8	3492	3498	-0.007	-0.045	0.021			-0.151	81	ACUCAUCUGCCUGUUGCAAAAAU	|||||||	CGUUCGGGUCUGGCGUUUUUC	miR-129	146628
ENSDLAG00005001675	1758	miR-129-5p	csad	cysteine sulfinic acid decarboxylase	GO:0048856	anatomical structure development	8mer-1a	596	603	0.003	-0.054	0.036			-0.262	94	AUAGGCAUAUACACAGCAAAAAA	|||||||	CGUUCGGGUCUGGCGUUUUUC	miR-129	103036
ENSDLAG00005001675	1758	miR-129-5p	csad	cysteine sulfinic acid decarboxylase	GO:0048856	anatomical structure development	8mer-1a	596	603	0.003	-0.054	0.036			-0.262	94	AUAGGCAUAUACACAGCAAAAAA	|||||||	CGUUCGGGUCUGGCGUUUUUC	miR-129	103036
ENSDLAG00005001675	1758	miR-129-5p	csad	cysteine sulfinic acid decarboxylase	GO:0048856	anatomical structure development	8mer-1a	596	603	0.003	-0.054	0.036			-0.262	94	AUAGGCAUAUACACAGCAAAAAA	|||||||	CGUUCGGGUCUGGCGUUUUUC	miR-129	103036
ENSDLAG00005001675	1758	miR-129-5p	csad	cysteine sulfinic acid decarboxylase	GO:0048856	anatomical structure development	7mer-1a	1947	1953	-0.002	0.019	0.114			0.057	2	UCCCAAGAAGAAGCACAAAAAAU	||||||	CGUUCGGGUCUGGCGUUUUUC	miR-129	162809
ENSDLAG00005001675	1758	miR-129-5p	csad	cysteine sulfinic acid decarboxylase	GO:0048856	anatomical structure development	7mer-1a	1947	1953	-0.002	0.019	0.114			0.057	2	UCCCAAGAAGAAGCACAAAAAAU	||||||	CGUUCGGGUCUGGCGUUUUUC	miR-129	162809
ENSDLAG00005001675	1758	miR-129-5p	csad	cysteine sulfinic acid decarboxylase	GO:0048856	anatomical structure development	7mer-1a	1947	1953	-0.002	0.019	0.114			0.057	2	UCCCAAGAAGAAGCACAAAAAAU	||||||	CGUUCGGGUCUGGCGUUUUUC	miR-129	162809
ENSDLAG00005001675	1758	miR-129-5p	csad	cysteine sulfinic acid decarboxylase	GO:0048856	anatomical structure development	7mer-1a	1947	1953	-0.002	0.019	0.114			0.057	2	UCCCAAGAAGAAGCACAAAAAAU	||||||	CGUUCGGGUCUGGCGUUUUUC	miR-129	131409
ENSDLAG00005001675	1758	miR-129-5p	csad	cysteine sulfinic acid decarboxylase	GO:0048856	anatomical structure development	7mer-1a	1947	1953	-0.002	0.019	0.114			0.057	2	UCCCAAGAAGAAGCACAAAAAAU	||||||	CGUUCGGGUCUGGCGUUUUUC	miR-129	131409
ENSDLAG00005001675	1758	miR-129-5p	csad	cysteine sulfinic acid decarboxylase	GO:0048856	anatomical structure development	7mer-1a	1947	1953	-0.002	0.019	0.114			0.057	2	UCCCAAGAAGAAGCACAAAAAAU	||||||	CGUUCGGGUCUGGCGUUUUUC	miR-129	131409
ENSDLAG00005001753	1758	miR-129-5p	ythdf2	YTH N(6)-methyladenosine RNA binding protein 2	GO:0048856	anatomical structure development	7mer-1a	119	125	-0.006	-0.01	-0.037			-0.127	72	AGAAUUAACCAAGGA-CAAAAAAA	||| ||||||	CGUUCGGGUCUGGCGUUUUUC	miR-129	3703
ENSDLAG00005001753	1758	miR-129-5p	ythdf2	YTH N(6)-methyladenosine RNA binding protein 2	GO:0048856	anatomical structure development	7mer-1a	119	125	-0.006	-0.01	-0.037			-0.127	72	AGAAUUAACCAAGGA-CAAAAAAA	||| ||||||	CGUUCGGGUCUGGCGUUUUUC	miR-129	3703
ENSDLAG00005001753	1758	miR-129-5p	ythdf2	YTH N(6)-methyladenosine RNA binding protein 2	GO:0048856	anatomical structure development	7mer-1a	119	125	-0.006	-0.01	-0.037			-0.127	72	AGAAUUAACCAAGGA-CAAAAAAA	||| ||||||	CGUUCGGGUCUGGCGUUUUUC	miR-129	94547
ENSDLAG00005001753	1758	miR-129-5p	ythdf2	YTH N(6)-methyladenosine RNA binding protein 2	GO:0048856	anatomical structure development	7mer-1a	119	125	-0.006	-0.01	-0.037			-0.127	72	AGAAUUAACCAAGGA-CAAAAAAA	||| ||||||	CGUUCGGGUCUGGCGUUUUUC	miR-129	94547
ENSDLAG00005001844	1758	miR-129-5p	ntn1a	netrin 1	GO:0048856	anatomical structure development	7mer-m8	390	396	0.021	-0.026	-0.007			-0.132	74	ACAUUUUCUGCUGGUGCAAAAAU	|||||||	CGUUCGGGUCUGGCGUUUUUC	miR-129	152496
ENSDLAG00005001844	1758	miR-129-5p	ntn1a	netrin 1	GO:0048856	anatomical structure development	7mer-m8	390	396	0.021	-0.026	-0.007			-0.132	74	ACAUUUUCUGCUGGUGCAAAAAU	|||||||	CGUUCGGGUCUGGCGUUUUUC	miR-129	152496
ENSDLAG00005001844	1758	miR-129-5p	ntn1a	netrin 1	GO:0048856	anatomical structure development	7mer-m8	390	396	0.021	-0.026	-0.007			-0.132	74	ACAUUUUCUGCUGGUGCAAAAAU	|||||||	CGUUCGGGUCUGGCGUUUUUC	miR-129	3161
ENSDLAG00005001844	1758	miR-129-5p	ntn1a	netrin 1	GO:0048856	anatomical structure development	7mer-m8	390	396	0.021	-0.026	-0.007			-0.132	74	ACAUUUUCUGCUGGUGCAAAAAU	|||||||	CGUUCGGGUCUGGCGUUUUUC	miR-129	3161
ENSDLAG00005001844	1758	miR-129-5p	ntn1a	netrin 1	GO:0048856	anatomical structure development	7mer-m8	390	396	0.021	-0.026	-0.007			-0.132	74	ACAUUUUCUGCUGGUGCAAAAAU	|||||||	CGUUCGGGUCUGGCGUUUUUC	miR-129	3433
ENSDLAG00005001844	1758	miR-129-5p	ntn1a	netrin 1	GO:0048856	anatomical structure development	7mer-m8	390	396	0.021	-0.026	-0.007			-0.132	74	ACAUUUUCUGCUGGUGCAAAAAU	|||||||	CGUUCGGGUCUGGCGUUUUUC	miR-129	3433
ENSDLAG00005001844	1758	miR-129-5p	ntn1a	netrin 1	GO:0048856	anatomical structure development	7mer-m8	390	396	0.021	-0.026	-0.007			-0.132	74	ACAUUUUCUGCUGGUGCAAAAAU	|||||||	CGUUCGGGUCUGGCGUUUUUC	miR-129	2940
ENSDLAG00005001844	1758	miR-129-5p	ntn1a	netrin 1	GO:0048856	anatomical structure development	7mer-m8	390	396	0.021	-0.026	-0.007			-0.132	74	ACAUUUUCUGCUGGUGCAAAAAU	|||||||	CGUUCGGGUCUGGCGUUUUUC	miR-129	2940
ENSDLAG00005001873	1758	miR-129-5p	angptl1a	angiopoietin-like 1a	GO:0048856	anatomical structure development	8mer-1a	2531	2538	-0.018	-0.069	-0.075			-0.409	99	AUUAUCCCCUCUAAUGCAAAAAA	||| |||||||	CGUUCGGGUCUGG-CGUUUUUC	miR-129	4556
ENSDLAG00005001873	1758	miR-129-5p	angptl1a	angiopoietin-like 1a	GO:0048856	anatomical structure development	8mer-1a	2636	2643	0.024	-0.063	-0.101			-0.387	99	AUUUUGAGUUAUUUUGCAAAAAA	|||||||	CGUUCGGGUCUGGCGUUUUUC	miR-129	3533
ENSDLAG00005001873	1758	miR-129-5p	angptl1a	angiopoietin-like 1a	GO:0048856	anatomical structure development	8mer-1a	2531	2538	-0.018	-0.069	-0.075			-0.409	99	AUUAUCCCCUCUAAUGCAAAAAA	||| |||||||	CGUUCGGGUCUGG-CGUUUUUC	miR-129	3532
ENSDLAG00005001873	1758	miR-129-5p	angptl1a	angiopoietin-like 1a	GO:0048856	anatomical structure development	8mer-1a	2636	2643	0.024	-0.063	-0.101			-0.387	99	AUUUUGAGUUAUUUUGCAAAAAA	|||||||	CGUUCGGGUCUGGCGUUUUUC	miR-129	4557
ENSDLAG00005001949	1758	miR-129-5p	nsmfa	NMDA receptor synaptonuclear signaling and neuronal migration factor a	GO:0048856	anatomical structure development	7mer-1a	258	264	0.004	-0.002	-0.046			-0.118	68	ACGAACAAAAAGGGCCAAAAAAA	||||||	CGUUCGGGUCUGGCGUUUUUC	miR-129	8869
ENSDLAG00005001949	1758	miR-129-5p	nsmfa	NMDA receptor synaptonuclear signaling and neuronal migration factor a	GO:0048856	anatomical structure development	7mer-1a	258	264	0.004	-0.002	-0.046			-0.118	68	ACGAACAAAAAGGGCCAAAAAAA	||||||	CGUUCGGGUCUGGCGUUUUUC	miR-129	8869
ENSDLAG00005001949	1758	miR-129-5p	nsmfa	NMDA receptor synaptonuclear signaling and neuronal migration factor a	GO:0048856	anatomical structure development	7mer-1a	258	264	0.004	-0.002	-0.046			-0.118	68	ACGAACAAAAAGGGCCAAAAAAA	||||||	CGUUCGGGUCUGGCGUUUUUC	miR-129	118458
ENSDLAG00005001949	1758	miR-129-5p	nsmfa	NMDA receptor synaptonuclear signaling and neuronal migration factor a	GO:0048856	anatomical structure development	7mer-1a	258	264	0.004	-0.002	-0.046			-0.118	68	ACGAACAAAAAGGGCCAAAAAAA	||||||	CGUUCGGGUCUGGCGUUUUUC	miR-129	118458
ENSDLAG00005001949	1758	miR-129-5p	nsmfa	NMDA receptor synaptonuclear signaling and neuronal migration factor a	GO:0048856	anatomical structure development	7mer-1a	258	264	0.004	-0.002	-0.046			-0.118	68	ACGAACAAAAAGGGCCAAAAAAA	||||||	CGUUCGGGUCUGGCGUUUUUC	miR-129	9603
ENSDLAG00005001949	1758	miR-129-5p	nsmfa	NMDA receptor synaptonuclear signaling and neuronal migration factor a	GO:0048856	anatomical structure development	7mer-1a	258	264	0.004	-0.002	-0.046			-0.118	68	ACGAACAAAAAGGGCCAAAAAAA	||||||	CGUUCGGGUCUGGCGUUUUUC	miR-129	9603
ENSDLAG00005001949	1758	miR-129-5p	nsmfa	NMDA receptor synaptonuclear signaling and neuronal migration factor a	GO:0048856	anatomical structure development	7mer-1a	258	264	0.004	-0.002	-0.046			-0.118	68	ACGAACAAAAAGGGCCAAAAAAA	||||||	CGUUCGGGUCUGGCGUUUUUC	miR-129	9667
ENSDLAG00005001949	1758	miR-129-5p	nsmfa	NMDA receptor synaptonuclear signaling and neuronal migration factor a	GO:0048856	anatomical structure development	7mer-1a	258	264	0.004	-0.002	-0.046			-0.118	68	ACGAACAAAAAGGGCCAAAAAAA	||||||	CGUUCGGGUCUGGCGUUUUUC	miR-129	9667
ENSDLAG00005001949	1758	miR-129-5p	nsmfa	NMDA receptor synaptonuclear signaling and neuronal migration factor a	GO:0048856	anatomical structure development	7mer-1a	258	264	0.004	-0.002	-0.046			-0.118	68	ACGAACAAAAAGGGCCAAAAAAA	||||||	CGUUCGGGUCUGGCGUUUUUC	miR-129	7335
ENSDLAG00005001949	1758	miR-129-5p	nsmfa	NMDA receptor synaptonuclear signaling and neuronal migration factor a	GO:0048856	anatomical structure development	7mer-1a	258	264	0.004	-0.002	-0.046			-0.118	68	ACGAACAAAAAGGGCCAAAAAAA	||||||	CGUUCGGGUCUGGCGUUUUUC	miR-129	7335
ENSDLAG00005001949	1758	miR-129-5p	nsmfa	NMDA receptor synaptonuclear signaling and neuronal migration factor a	GO:0048856	anatomical structure development	7mer-1a	258	264	0.004	-0.002	-0.046			-0.118	68	ACGAACAAAAAGGGCCAAAAAAA	||||||	CGUUCGGGUCUGGCGUUUUUC	miR-129	8583
ENSDLAG00005001949	1758	miR-129-5p	nsmfa	NMDA receptor synaptonuclear signaling and neuronal migration factor a	GO:0048856	anatomical structure development	7mer-1a	258	264	0.004	-0.002	-0.046			-0.118	68	ACGAACAAAAAGGGCCAAAAAAA	||||||	CGUUCGGGUCUGGCGUUUUUC	miR-129	8583
ENSDLAG00005001949	1758	miR-129-5p	nsmfa	NMDA receptor synaptonuclear signaling and neuronal migration factor a	GO:0048856	anatomical structure development	7mer-1a	258	264	0.004	-0.002	-0.046			-0.118	68	ACGAACAAAAAGGGCCAAAAAAA	||||||	CGUUCGGGUCUGGCGUUUUUC	miR-129	9792
ENSDLAG00005001949	1758	miR-129-5p	nsmfa	NMDA receptor synaptonuclear signaling and neuronal migration factor a	GO:0048856	anatomical structure development	7mer-1a	258	264	0.004	-0.002	-0.046			-0.118	68	ACGAACAAAAAGGGCCAAAAAAA	||||||	CGUUCGGGUCUGGCGUUUUUC	miR-129	9792
ENSDLAG00005001982	1758	miR-129-5p	pdcd4b	programmed cell death 4b	GO:0048856	anatomical structure development	7mer-m8	537	543	-0.007	-0.037	0.014			-0.15	81	AGACAUAAGUACAGUGCAAAAAC	|||||||	CGUUCGGGUCUGGCGUUUUUC	miR-129	7201
ENSDLAG00005001982	1758	miR-129-5p	pdcd4b	programmed cell death 4b	GO:0048856	anatomical structure development	7mer-1a	149	155	0.001	-0.033	-0.034			-0.14	77	UACAAAAAAACAAAACAAAAAAA	||||||	CGUUCGGGUCUGGCGUUUUUC	miR-129	7200
ENSDLAG00005001982	1758	miR-129-5p	pdcd4b	programmed cell death 4b	GO:0048856	anatomical structure development	7mer-1a	1286	1292	-0.006	-0.023	0.023			-0.08	47	UGUUGCCAAAACAGACAAAAAAA	||| ||||||	CGUUCGGGUCUGGC--GUUUUUC	miR-129	10584
ENSDLAG00005001982	1758	miR-129-5p	pdcd4b	programmed cell death 4b	GO:0048856	anatomical structure development	7mer-1a	136	142	0.004	-0.011	-0.035			-0.116	67	AAUGGAGGUGAGGUACAAAAAAA	||||||	CGUUCGGGUCUGGCGUUUUUC	miR-129	7199
ENSDLAG00005001982	1758	miR-129-5p	pdcd4b	programmed cell death 4b	GO:0048856	anatomical structure development	7mer-1a	149	155	0.001	-0.033	-0.034			-0.14	77	UACAAAAAAACAAAACAAAAAAA	||||||	CGUUCGGGUCUGGCGUUUUUC	miR-129	10586
ENSDLAG00005001982	1758	miR-129-5p	pdcd4b	programmed cell death 4b	GO:0048856	anatomical structure development	7mer-m8	537	543	-0.007	-0.037	0.014			-0.15	81	AGACAUAAGUACAGUGCAAAAAC	|||||||	CGUUCGGGUCUGGCGUUUUUC	miR-129	10587
ENSDLAG00005001982	1758	miR-129-5p	pdcd4b	programmed cell death 4b	GO:0048856	anatomical structure development	7mer-1a	136	142	0.004	-0.011	-0.035			-0.116	67	AAUGGAGGUGAGGUACAAAAAAA	||||||	CGUUCGGGUCUGGCGUUUUUC	miR-129	10585
ENSDLAG00005001982	1758	miR-129-5p	pdcd4b	programmed cell death 4b	GO:0048856	anatomical structure development	7mer-1a	1286	1292	-0.006	-0.023	0.023			-0.08	47	UGUUGCCAAAACAGACAAAAAAA	||| ||||||	CGUUCGGGUCUGGC--GUUUUUC	miR-129	7198
ENSDLAG00005002015	1758	miR-129-5p	tle5	TLE family member 5, transcriptional modulator	GO:0048856	anatomical structure development	7mer-1a	1795	1801	0.004	0.012	0.027			-0.031	29	AAAUCUUAGGUGUCUCAAAAAAA	||||||	CGUUCGGGUCUGGCGUUUUUC	miR-129	4137
ENSDLAG00005002135	1758	miR-129-5p	dpf3	D4, zinc and double PHD fingers, family 3	GO:0048856	anatomical structure development	7mer-1a	1588	1594	0.004	-0.025	0.114			0.019	13	AGCUCAAAACUACAACAAAAAAA	||||||	CGUUCGGGUCUGGCGUUUUUC	miR-129	106210
ENSDLAG00005002135	1758	miR-129-5p	dpf3	D4, zinc and double PHD fingers, family 3	GO:0048856	anatomical structure development	7mer-1a	1588	1594	0.004	-0.025	0.114			0.019	13	AGCUCAAAACUACAACAAAAAAA	||||||	CGUUCGGGUCUGGCGUUUUUC	miR-129	106210
ENSDLAG00005002135	1758	miR-129-5p	dpf3	D4, zinc and double PHD fingers, family 3	GO:0048856	anatomical structure development	7mer-m8	878	884	-0.035	-0.016	0.063			-0.108	62	CAUGCCCACACAUCAGCAAAAAG	||||| |||||||	CGUUCGGGUCUGG---CGUUUUUC	miR-129	128301
ENSDLAG00005002135	1758	miR-129-5p	dpf3	D4, zinc and double PHD fingers, family 3	GO:0048856	anatomical structure development	7mer-m8	878	884	-0.035	-0.016	0.063			-0.108	62	CAUGCCCACACAUCAGCAAAAAG	||||| |||||||	CGUUCGGGUCUGG---CGUUUUUC	miR-129	128301
ENSDLAG00005002135	1758	miR-129-5p	dpf3	D4, zinc and double PHD fingers, family 3	GO:0048856	anatomical structure development	7mer-1a	939	945	-0.002	0.022	0.053			-0.001	20	GCCCCCUUUGGAUGCCAAAAAAA	||||||	CGUUCGGGUCUGGCGUUUUUC	miR-129	106213
ENSDLAG00005002135	1758	miR-129-5p	dpf3	D4, zinc and double PHD fingers, family 3	GO:0048856	anatomical structure development	7mer-1a	939	945	-0.002	0.022	0.053			-0.001	20	GCCCCCUUUGGAUGCCAAAAAAA	||||||	CGUUCGGGUCUGGCGUUUUUC	miR-129	106213
ENSDLAG00005002135	1758	miR-129-5p	dpf3	D4, zinc and double PHD fingers, family 3	GO:0048856	anatomical structure development	7mer-m8	846	852	-0.035	-0.016	0.058			-0.113	65	CAUGCCCACACAUCAGCAAAAAG	||||| |||||||	CGUUCGGGUCUGG---CGUUUUUC	miR-129	88592
ENSDLAG00005002135	1758	miR-129-5p	dpf3	D4, zinc and double PHD fingers, family 3	GO:0048856	anatomical structure development	7mer-m8	846	852	-0.035	-0.016	0.058			-0.113	65	CAUGCCCACACAUCAGCAAAAAG	||||| |||||||	CGUUCGGGUCUGG---CGUUUUUC	miR-129	88592
ENSDLAG00005002135	1758	miR-129-5p	dpf3	D4, zinc and double PHD fingers, family 3	GO:0048856	anatomical structure development	7mer-m8	90	96	-0.035	-0.016	-0.049			-0.22	91	CAUGCCCACACAUCAGCAAAAAG	||||| |||||||	CGUUCGGGUCUGG---CGUUUUUC	miR-129	106212
ENSDLAG00005002135	1758	miR-129-5p	dpf3	D4, zinc and double PHD fingers, family 3	GO:0048856	anatomical structure development	7mer-m8	90	96	-0.035	-0.016	-0.049			-0.22	91	CAUGCCCACACAUCAGCAAAAAG	||||| |||||||	CGUUCGGGUCUGG---CGUUUUUC	miR-129	106212
ENSDLAG00005002135	1758	miR-129-5p	dpf3	D4, zinc and double PHD fingers, family 3	GO:0048856	anatomical structure development	7mer-1a	1727	1733	-0.002	0.022	-0.021			-0.075	45	GCCCCCUUUGGAUGCCAAAAAAA	||||||	CGUUCGGGUCUGGCGUUUUUC	miR-129	128300
ENSDLAG00005002135	1758	miR-129-5p	dpf3	D4, zinc and double PHD fingers, family 3	GO:0048856	anatomical structure development	7mer-1a	1727	1733	-0.002	0.022	-0.021			-0.075	45	GCCCCCUUUGGAUGCCAAAAAAA	||||||	CGUUCGGGUCUGGCGUUUUUC	miR-129	128300
ENSDLAG00005002135	1758	miR-129-5p	dpf3	D4, zinc and double PHD fingers, family 3	GO:0048856	anatomical structure development	7mer-1a	2368	2374	-0.006	-0.033	0.114			0.001	20	CUUUUCACCACUUUCCAAAAAAU	||| ||||||	CGUUCGGGUCUGGCGUUUUUC	miR-129	106211
ENSDLAG00005002135	1758	miR-129-5p	dpf3	D4, zinc and double PHD fingers, family 3	GO:0048856	anatomical structure development	7mer-1a	2368	2374	-0.006	-0.033	0.114			0.001	20	CUUUUCACCACUUUCCAAAAAAU	||| ||||||	CGUUCGGGUCUGGCGUUUUUC	miR-129	106211
ENSDLAG00005002135	1758	miR-129-5p	dpf3	D4, zinc and double PHD fingers, family 3	GO:0048856	anatomical structure development	7mer-1a	1695	1701	-0.002	0.022	-0.021			-0.075	45	GCCCCCUUUGGAUGCCAAAAAAA	||||||	CGUUCGGGUCUGGCGUUUUUC	miR-129	88591
ENSDLAG00005002135	1758	miR-129-5p	dpf3	D4, zinc and double PHD fingers, family 3	GO:0048856	anatomical structure development	7mer-1a	1695	1701	-0.002	0.022	-0.021			-0.075	45	GCCCCCUUUGGAUGCCAAAAAAA	||||||	CGUUCGGGUCUGGCGUUUUUC	miR-129	88591
ENSDLAG00005002149	1758	miR-129-5p			GO:0048856	anatomical structure development	7mer-1a	329	335	0.001	-0.014	-0.014			-0.101	58	ACGGGUCAAACUGUACAAAAAAA	||||||	CGUUCGGGUCUGGCGUUUUUC	miR-129	125482
ENSDLAG00005002149	1758	miR-129-5p			GO:0048856	anatomical structure development	7mer-1a	329	335	0.001	-0.014	-0.014			-0.101	58	ACGGGUCAAACUGUACAAAAAAA	||||||	CGUUCGGGUCUGGCGUUUUUC	miR-129	125482
ENSDLAG00005002149	1758	miR-129-5p			GO:0048856	anatomical structure development	7mer-1a	329	335	0.001	-0.014	-0.014			-0.101	58	ACGGGUCAAACUGUACAAAAAAA	||||||	CGUUCGGGUCUGGCGUUUUUC	miR-129	125482
ENSDLAG00005002149	1758	miR-129-5p			GO:0048856	anatomical structure development	7mer-1a	394	400	0.001	-0.014	-0.007			-0.094	55	ACGGGUCAAACUGUACAAAAAAA	||||||	CGUUCGGGUCUGGCGUUUUUC	miR-129	10219
ENSDLAG00005002149	1758	miR-129-5p			GO:0048856	anatomical structure development	7mer-1a	394	400	0.001	-0.014	-0.007			-0.094	55	ACGGGUCAAACUGUACAAAAAAA	||||||	CGUUCGGGUCUGGCGUUUUUC	miR-129	10219
ENSDLAG00005002149	1758	miR-129-5p			GO:0048856	anatomical structure development	7mer-1a	394	400	0.001	-0.014	-0.007			-0.094	55	ACGGGUCAAACUGUACAAAAAAA	||||||	CGUUCGGGUCUGGCGUUUUUC	miR-129	10219
ENSDLAG00005002149	1758	miR-129-5p			GO:0048856	anatomical structure development	7mer-1a	394	400	0.001	-0.014	-0.007			-0.094	55	ACGGGUCAAACUGUACAAAAAAA	||||||	CGUUCGGGUCUGGCGUUUUUC	miR-129	141206
ENSDLAG00005002149	1758	miR-129-5p			GO:0048856	anatomical structure development	7mer-1a	394	400	0.001	-0.014	-0.007			-0.094	55	ACGGGUCAAACUGUACAAAAAAA	||||||	CGUUCGGGUCUGGCGUUUUUC	miR-129	141206
ENSDLAG00005002149	1758	miR-129-5p			GO:0048856	anatomical structure development	7mer-1a	394	400	0.001	-0.014	-0.007			-0.094	55	ACGGGUCAAACUGUACAAAAAAA	||||||	CGUUCGGGUCUGGCGUUUUUC	miR-129	141206
ENSDLAG00005002274	1758	miR-129-5p	flt1	fms-related tyrosine kinase 1 (vascular endothelial growth factor/vascular permeability factor receptor)	GO:0048856	anatomical structure development	7mer-1a	2105	2111	0.001	0.024	0.114			0.065	1	UUUGUACACAUUCGUCAAAAAAG	||||||	CGUUCGGGUCUGGCGUUUUUC	miR-129	109690
ENSDLAG00005002274	1758	miR-129-5p	flt1	fms-related tyrosine kinase 1 (vascular endothelial growth factor/vascular permeability factor receptor)	GO:0048856	anatomical structure development	7mer-1a	3517	3523	0.004	-0.058	0.093			-0.035	30	AAUAACAAAAAUUAACAAAAAAA	||||||	CGUUCGGGUCUGGCGUUUUUC	miR-129	109692
ENSDLAG00005002274	1758	miR-129-5p	flt1	fms-related tyrosine kinase 1 (vascular endothelial growth factor/vascular permeability factor receptor)	GO:0048856	anatomical structure development	7mer-m8	2633	2639	0.012	-0.031	0.151			0.012	16	UAAAGUUGAAUUGAGGCAAAAAU	|||||||	CGUUCGGGUCUGGCGUUUUUC	miR-129	109691
ENSDLAG00005002274	1758	miR-129-5p	flt1	fms-related tyrosine kinase 1 (vascular endothelial growth factor/vascular permeability factor receptor)	GO:0048856	anatomical structure development	7mer-1a	2105	2111	0.001	0.024	0.114			0.065	1	UUUGUACACAUUCGUCAAAAAAG	||||||	CGUUCGGGUCUGGCGUUUUUC	miR-129	122078
ENSDLAG00005002274	1758	miR-129-5p	flt1	fms-related tyrosine kinase 1 (vascular endothelial growth factor/vascular permeability factor receptor)	GO:0048856	anatomical structure development	7mer-m8	4268	4274	0.021	-0.063	0.016			-0.146	80	UAAGUCAUUUUUUAAGCAAAAAC	|||||||	CGUUCGGGUCUGGCGUUUUUC	miR-129	122081
ENSDLAG00005002274	1758	miR-129-5p	flt1	fms-related tyrosine kinase 1 (vascular endothelial growth factor/vascular permeability factor receptor)	GO:0048856	anatomical structure development	7mer-m8	2633	2639	0.012	-0.031	0.151			0.012	16	UAAAGUUGAAUUGAGGCAAAAAU	|||||||	CGUUCGGGUCUGGCGUUUUUC	miR-129	122079
ENSDLAG00005002274	1758	miR-129-5p	flt1	fms-related tyrosine kinase 1 (vascular endothelial growth factor/vascular permeability factor receptor)	GO:0048856	anatomical structure development	7mer-1a	3517	3523	0.004	-0.058	0.093			-0.035	30	AAUAACAAAAAUUAACAAAAAAA	||||||	CGUUCGGGUCUGGCGUUUUUC	miR-129	122080
ENSDLAG00005002274	1758	miR-129-5p	flt1	fms-related tyrosine kinase 1 (vascular endothelial growth factor/vascular permeability factor receptor)	GO:0048856	anatomical structure development	7mer-m8	4268	4274	0.021	-0.063	0.016			-0.146	80	UAAGUCAUUUUUUAAGCAAAAAC	|||||||	CGUUCGGGUCUGGCGUUUUUC	miR-129	109693
ENSDLAG00005002354	1758	miR-129-5p	ntn4	netrin 4	GO:0048856	anatomical structure development	8mer-1a	382	389	0.003	-0.046	-0.018			-0.308	96	CAUUAAAACACACAUGCAAAAAA	|||||||	CGUUCGGGUCUGGCGUUUUUC	miR-129	9565
ENSDLAG00005002355	1758	miR-129-5p			GO:0048856	anatomical structure development	7mer-1a	1387	1393	0.004	0	0.05			-0.02	25	UUAAAGAGUAAAUCACAAAAAAA	||||||	CGUUCGGGUCUGGCGUUUUUC	miR-129	10256
ENSDLAG00005002355	1758	miR-129-5p			GO:0048856	anatomical structure development	7mer-1a	1387	1393	0.004	0	0.05			-0.02	25	UUAAAGAGUAAAUCACAAAAAAA	||||||	CGUUCGGGUCUGGCGUUUUUC	miR-129	10256
ENSDLAG00005002355	1758	miR-129-5p			GO:0048856	anatomical structure development	7mer-1a	1387	1393	0.004	0	0.05			-0.02	25	UUAAAGAGUAAAUCACAAAAAAA	||||||	CGUUCGGGUCUGGCGUUUUUC	miR-129	119957
ENSDLAG00005002355	1758	miR-129-5p			GO:0048856	anatomical structure development	7mer-1a	1387	1393	0.004	0	0.05			-0.02	25	UUAAAGAGUAAAUCACAAAAAAA	||||||	CGUUCGGGUCUGGCGUUUUUC	miR-129	119957
ENSDLAG00005002355	1758	miR-129-5p			GO:0048856	anatomical structure development	7mer-1a	1387	1393	0.004	0	0.05			-0.02	25	UUAAAGAGUAAAUCACAAAAAAA	||||||	CGUUCGGGUCUGGCGUUUUUC	miR-129	125698
ENSDLAG00005002355	1758	miR-129-5p			GO:0048856	anatomical structure development	7mer-1a	1387	1393	0.004	0	0.05			-0.02	25	UUAAAGAGUAAAUCACAAAAAAA	||||||	CGUUCGGGUCUGGCGUUUUUC	miR-129	125698
ENSDLAG00005002603	1758	miR-129-5p	brinp2	bone morphogenetic protein/retinoic acid inducible neural-specific 2	GO:0048856	anatomical structure development	7mer-1a	1006	1012	-0.002	-0.026	0.06			-0.042	32	ACCGAGUGCAAAGACCAAAAAAA	||||||	CGUUCGGGUCUGGCGUUUUUC	miR-129	6904
ENSDLAG00005002603	1758	miR-129-5p	brinp2	bone morphogenetic protein/retinoic acid inducible neural-specific 2	GO:0048856	anatomical structure development	7mer-1a	1006	1012	-0.002	-0.026	0.06			-0.042	32	ACCGAGUGCAAAGACCAAAAAAA	||||||	CGUUCGGGUCUGGCGUUUUUC	miR-129	8838
ENSDLAG00005002603	1758	miR-129-5p	brinp2	bone morphogenetic protein/retinoic acid inducible neural-specific 2	GO:0048856	anatomical structure development	7mer-1a	1006	1012	-0.002	-0.026	0.06			-0.042	32	ACCGAGUGCAAAGACCAAAAAAA	||||||	CGUUCGGGUCUGGCGUUUUUC	miR-129	6979
ENSDLAG00005002723	1758	miR-129-5p	ncaldb	neurocalcin delta b	GO:0048856	anatomical structure development	8mer-1a	1024	1031	0.013	-0.084	0.107			-0.211	90	UCAAUAAGUGUAUCAGCAAAAAA	|||||||	CGUUCGGGUCUGGCGUUUUUC	miR-129	8697
ENSDLAG00005002772	1758	miR-129-5p	grhl2b	grainyhead-like transcription factor 2b	GO:0048856	anatomical structure development	7mer-m8	35	41	0.003	0.032	-0.057			-0.142	78	UGAAGGAGCUGAGAUGCAAAAAG	|||||||	CGUUCGGGUCUGGCGUUUUUC	miR-129	10567
ENSDLAG00005002772	1758	miR-129-5p	grhl2b	grainyhead-like transcription factor 2b	GO:0048856	anatomical structure development	7mer-m8	35	41	0.003	0.032	-0.057			-0.142	78	UGAAGGAGCUGAGAUGCAAAAAG	|||||||	CGUUCGGGUCUGGCGUUUUUC	miR-129	8325
ENSDLAG00005002772	1758	miR-129-5p	grhl2b	grainyhead-like transcription factor 2b	GO:0048856	anatomical structure development	7mer-m8	35	41	0.003	0.032	-0.057			-0.142	78	UGAAGGAGCUGAGAUGCAAAAAG	|||||||	CGUUCGGGUCUGGCGUUUUUC	miR-129	6935
ENSDLAG00005002937	1758	miR-129-5p	znf219	zinc finger protein 219	GO:0048856	anatomical structure development	7mer-m8	99	105	-0.016	-0.02	-0.048			-0.204	90	AGAUAGCUUUGCAGA--GCAAAAAU	|||| |||||||	CGUUCGGGUCUGGCGUUUUUC	miR-129	9994
ENSDLAG00005002937	1758	miR-129-5p	znf219	zinc finger protein 219	GO:0048856	anatomical structure development	7mer-m8	99	105	-0.016	-0.02	-0.048			-0.204	90	AGAUAGCUUUGCAGA--GCAAAAAU	|||| |||||||	CGUUCGGGUCUGGCGUUUUUC	miR-129	6028
ENSDLAG00005002937	1758	miR-129-5p	znf219	zinc finger protein 219	GO:0048856	anatomical structure development	7mer-m8	99	105	-0.016	-0.02	-0.048			-0.204	90	AGAUAGCUUUGCAGA--GCAAAAAU	|||| |||||||	CGUUCGGGUCUGGCGUUUUUC	miR-129	7669
ENSDLAG00005003509	1758	miR-129-5p	stk25b	serine/threonine kinase 25b	GO:0048856	anatomical structure development	7mer-1a	209	215	0.004	0.013	-0.04			-0.097	56	GGAGAGUAUUUAAGACAAAAAAG	||||||	CGUUCGGGUCUGGCGUUUUUC	miR-129	6582
ENSDLAG00005003509	1758	miR-129-5p	stk25b	serine/threonine kinase 25b	GO:0048856	anatomical structure development	7mer-1a	209	215	0.004	0.013	-0.04			-0.097	56	GGAGAGUAUUUAAGACAAAAAAG	||||||	CGUUCGGGUCUGGCGUUUUUC	miR-129	6206
ENSDLAG00005003509	1758	miR-129-5p	stk25b	serine/threonine kinase 25b	GO:0048856	anatomical structure development	7mer-1a	209	215	0.004	0.013	-0.04			-0.097	56	GGAGAGUAUUUAAGACAAAAAAG	||||||	CGUUCGGGUCUGGCGUUUUUC	miR-129	8769
ENSDLAG00005003633	1758	miR-129-5p	ppdpfb	pancreatic progenitor cell differentiation and proliferation factor b	GO:0048856	anatomical structure development	7mer-1a	228	234	0.001	-0.055	-0.049			-0.177	86	UAAAAAAAACAACAACAAAAAAA	||||||	CGUUCGGGUCUGGCGUUUUUC	miR-129	8860
ENSDLAG00005003713	1758	miR-129-5p	pi4kb	phosphatidylinositol 4-kinase, catalytic, beta	GO:0048856	anatomical structure development	7mer-m8	1325	1331	-0.016	0.003	-0.035			-0.168	85	CAGUGAGCAGAACCAGCAAAAAC	|||| |||||||	CGUUCGGGUCUGG--CGUUUUUC	miR-129	96473
ENSDLAG00005003713	1758	miR-129-5p	pi4kb	phosphatidylinositol 4-kinase, catalytic, beta	GO:0048856	anatomical structure development	7mer-m8	1325	1331	-0.016	0.003	-0.035			-0.168	85	CAGUGAGCAGAACCAGCAAAAAC	|||| |||||||	CGUUCGGGUCUGG--CGUUUUUC	miR-129	96473
ENSDLAG00005003713	1758	miR-129-5p	pi4kb	phosphatidylinositol 4-kinase, catalytic, beta	GO:0048856	anatomical structure development	7mer-m8	948	954	-0.016	0.008	0.018			-0.11	63	CAGUGAGCAGAACCAGCAAAAAC	|||| |||||||	CGUUCGGGUCUGG--CGUUUUUC	miR-129	96474
ENSDLAG00005003713	1758	miR-129-5p	pi4kb	phosphatidylinositol 4-kinase, catalytic, beta	GO:0048856	anatomical structure development	7mer-m8	948	954	-0.016	0.008	0.018			-0.11	63	CAGUGAGCAGAACCAGCAAAAAC	|||| |||||||	CGUUCGGGUCUGG--CGUUUUUC	miR-129	96474
ENSDLAG00005003713	1758	miR-129-5p	pi4kb	phosphatidylinositol 4-kinase, catalytic, beta	GO:0048856	anatomical structure development	7mer-m8	924	930	-0.016	0.008	0.018			-0.11	63	CAGUGAGCAGAACCAGCAAAAAC	|||| |||||||	CGUUCGGGUCUGG--CGUUUUUC	miR-129	9331
ENSDLAG00005003713	1758	miR-129-5p	pi4kb	phosphatidylinositol 4-kinase, catalytic, beta	GO:0048856	anatomical structure development	7mer-m8	924	930	-0.016	0.008	0.018			-0.11	63	CAGUGAGCAGAACCAGCAAAAAC	|||| |||||||	CGUUCGGGUCUGG--CGUUUUUC	miR-129	9331
ENSDLAG00005003713	1758	miR-129-5p	pi4kb	phosphatidylinositol 4-kinase, catalytic, beta	GO:0048856	anatomical structure development	7mer-m8	1301	1307	-0.016	0.003	-0.035			-0.168	85	CAGUGAGCAGAACCAGCAAAAAC	|||| |||||||	CGUUCGGGUCUGG--CGUUUUUC	miR-129	9330
ENSDLAG00005003713	1758	miR-129-5p	pi4kb	phosphatidylinositol 4-kinase, catalytic, beta	GO:0048856	anatomical structure development	7mer-m8	1301	1307	-0.016	0.003	-0.035			-0.168	85	CAGUGAGCAGAACCAGCAAAAAC	|||| |||||||	CGUUCGGGUCUGG--CGUUUUUC	miR-129	9330
ENSDLAG00005003831	1758	miR-129-5p	dnmt3bb.1	DNA (cytosine-5-)-methyltransferase 3 beta, duplicate b.1	GO:0048856	anatomical structure development	7mer-1a	1409	1415	-0.002	-0.013	0.104			0.015	15	GCAAGAAAAACGAAACAAAAAAA	||||||	CGUUCGGGUCUGGCGUUUUUC	miR-129	98966
ENSDLAG00005003831	1758	miR-129-5p	dnmt3bb.1	DNA (cytosine-5-)-methyltransferase 3 beta, duplicate b.1	GO:0048856	anatomical structure development	7mer-1a	1409	1415	-0.002	-0.013	0.104			0.015	15	GCAAGAAAAACGAAACAAAAAAA	||||||	CGUUCGGGUCUGGCGUUUUUC	miR-129	98966
ENSDLAG00005003831	1758	miR-129-5p	dnmt3bb.1	DNA (cytosine-5-)-methyltransferase 3 beta, duplicate b.1	GO:0048856	anatomical structure development	7mer-1a	1409	1415	-0.002	-0.013	0.104			0.015	15	GCAAGAAAAACGAAACAAAAAAA	||||||	CGUUCGGGUCUGGCGUUUUUC	miR-129	98966
ENSDLAG00005003831	1758	miR-129-5p	dnmt3bb.1	DNA (cytosine-5-)-methyltransferase 3 beta, duplicate b.1	GO:0048856	anatomical structure development	7mer-1a	1409	1415	-0.002	-0.013	0.104			0.015	15	GCAAGAAAAACGAAACAAAAAAA	||||||	CGUUCGGGUCUGGCGUUUUUC	miR-129	98966
ENSDLAG00005003831	1758	miR-129-5p	dnmt3bb.1	DNA (cytosine-5-)-methyltransferase 3 beta, duplicate b.1	GO:0048856	anatomical structure development	7mer-1a	3744	3750	0.001	-0.034	0.114			0.007	18	CAAAUAAUUCACAAACAAAAAAA	||||||	CGUUCGGGUCUGGCGUUUUUC	miR-129	11343
ENSDLAG00005003831	1758	miR-129-5p	dnmt3bb.1	DNA (cytosine-5-)-methyltransferase 3 beta, duplicate b.1	GO:0048856	anatomical structure development	7mer-1a	3744	3750	0.001	-0.034	0.114			0.007	18	CAAAUAAUUCACAAACAAAAAAA	||||||	CGUUCGGGUCUGGCGUUUUUC	miR-129	11343
ENSDLAG00005003831	1758	miR-129-5p	dnmt3bb.1	DNA (cytosine-5-)-methyltransferase 3 beta, duplicate b.1	GO:0048856	anatomical structure development	7mer-1a	3744	3750	0.001	-0.034	0.114			0.007	18	CAAAUAAUUCACAAACAAAAAAA	||||||	CGUUCGGGUCUGGCGUUUUUC	miR-129	11343
ENSDLAG00005003831	1758	miR-129-5p	dnmt3bb.1	DNA (cytosine-5-)-methyltransferase 3 beta, duplicate b.1	GO:0048856	anatomical structure development	7mer-1a	3744	3750	0.001	-0.034	0.114			0.007	18	CAAAUAAUUCACAAACAAAAAAA	||||||	CGUUCGGGUCUGGCGUUUUUC	miR-129	11343
ENSDLAG00005003831	1758	miR-129-5p	dnmt3bb.1	DNA (cytosine-5-)-methyltransferase 3 beta, duplicate b.1	GO:0048856	anatomical structure development	7mer-1a	3744	3750	0.001	-0.034	0.114			0.007	18	CAAAUAAUUCACAAACAAAAAAA	||||||	CGUUCGGGUCUGGCGUUUUUC	miR-129	98967
ENSDLAG00005003831	1758	miR-129-5p	dnmt3bb.1	DNA (cytosine-5-)-methyltransferase 3 beta, duplicate b.1	GO:0048856	anatomical structure development	7mer-1a	3744	3750	0.001	-0.034	0.114			0.007	18	CAAAUAAUUCACAAACAAAAAAA	||||||	CGUUCGGGUCUGGCGUUUUUC	miR-129	98967
ENSDLAG00005003831	1758	miR-129-5p	dnmt3bb.1	DNA (cytosine-5-)-methyltransferase 3 beta, duplicate b.1	GO:0048856	anatomical structure development	7mer-1a	3744	3750	0.001	-0.034	0.114			0.007	18	CAAAUAAUUCACAAACAAAAAAA	||||||	CGUUCGGGUCUGGCGUUUUUC	miR-129	98967
ENSDLAG00005003831	1758	miR-129-5p	dnmt3bb.1	DNA (cytosine-5-)-methyltransferase 3 beta, duplicate b.1	GO:0048856	anatomical structure development	7mer-1a	3744	3750	0.001	-0.034	0.114			0.007	18	CAAAUAAUUCACAAACAAAAAAA	||||||	CGUUCGGGUCUGGCGUUUUUC	miR-129	98967
ENSDLAG00005003831	1758	miR-129-5p	dnmt3bb.1	DNA (cytosine-5-)-methyltransferase 3 beta, duplicate b.1	GO:0048856	anatomical structure development	7mer-1a	1409	1415	-0.002	-0.013	0.104			0.015	15	GCAAGAAAAACGAAACAAAAAAA	||||||	CGUUCGGGUCUGGCGUUUUUC	miR-129	13051
ENSDLAG00005003831	1758	miR-129-5p	dnmt3bb.1	DNA (cytosine-5-)-methyltransferase 3 beta, duplicate b.1	GO:0048856	anatomical structure development	7mer-1a	1409	1415	-0.002	-0.013	0.104			0.015	15	GCAAGAAAAACGAAACAAAAAAA	||||||	CGUUCGGGUCUGGCGUUUUUC	miR-129	13051
ENSDLAG00005003831	1758	miR-129-5p	dnmt3bb.1	DNA (cytosine-5-)-methyltransferase 3 beta, duplicate b.1	GO:0048856	anatomical structure development	7mer-1a	1409	1415	-0.002	-0.013	0.104			0.015	15	GCAAGAAAAACGAAACAAAAAAA	||||||	CGUUCGGGUCUGGCGUUUUUC	miR-129	13051
ENSDLAG00005003831	1758	miR-129-5p	dnmt3bb.1	DNA (cytosine-5-)-methyltransferase 3 beta, duplicate b.1	GO:0048856	anatomical structure development	7mer-1a	1409	1415	-0.002	-0.013	0.104			0.015	15	GCAAGAAAAACGAAACAAAAAAA	||||||	CGUUCGGGUCUGGCGUUUUUC	miR-129	13051
ENSDLAG00005003831	1758	miR-129-5p	dnmt3bb.1	DNA (cytosine-5-)-methyltransferase 3 beta, duplicate b.1	GO:0048856	anatomical structure development	7mer-1a	5166	5172	0.008	-0.048	0.098			-0.016	24	UUAAAAAAAAUAAAACAAAAAAA	||||||	CGUUCGGGUCUGGCGUUUUUC	miR-129	98968
ENSDLAG00005003831	1758	miR-129-5p	dnmt3bb.1	DNA (cytosine-5-)-methyltransferase 3 beta, duplicate b.1	GO:0048856	anatomical structure development	7mer-1a	5166	5172	0.008	-0.048	0.098			-0.016	24	UUAAAAAAAAUAAAACAAAAAAA	||||||	CGUUCGGGUCUGGCGUUUUUC	miR-129	98968
ENSDLAG00005003831	1758	miR-129-5p	dnmt3bb.1	DNA (cytosine-5-)-methyltransferase 3 beta, duplicate b.1	GO:0048856	anatomical structure development	7mer-1a	5166	5172	0.008	-0.048	0.098			-0.016	24	UUAAAAAAAAUAAAACAAAAAAA	||||||	CGUUCGGGUCUGGCGUUUUUC	miR-129	98968
ENSDLAG00005003831	1758	miR-129-5p	dnmt3bb.1	DNA (cytosine-5-)-methyltransferase 3 beta, duplicate b.1	GO:0048856	anatomical structure development	7mer-1a	5166	5172	0.008	-0.048	0.098			-0.016	24	UUAAAAAAAAUAAAACAAAAAAA	||||||	CGUUCGGGUCUGGCGUUUUUC	miR-129	98968
ENSDLAG00005003831	1758	miR-129-5p	dnmt3bb.1	DNA (cytosine-5-)-methyltransferase 3 beta, duplicate b.1	GO:0048856	anatomical structure development	7mer-1a	1409	1415	-0.002	-0.013	0.104			0.015	15	GCAAGAAAAACGAAACAAAAAAA	||||||	CGUUCGGGUCUGGCGUUUUUC	miR-129	110130
ENSDLAG00005003831	1758	miR-129-5p	dnmt3bb.1	DNA (cytosine-5-)-methyltransferase 3 beta, duplicate b.1	GO:0048856	anatomical structure development	7mer-1a	1409	1415	-0.002	-0.013	0.104			0.015	15	GCAAGAAAAACGAAACAAAAAAA	||||||	CGUUCGGGUCUGGCGUUUUUC	miR-129	110130
ENSDLAG00005003831	1758	miR-129-5p	dnmt3bb.1	DNA (cytosine-5-)-methyltransferase 3 beta, duplicate b.1	GO:0048856	anatomical structure development	7mer-1a	1409	1415	-0.002	-0.013	0.104			0.015	15	GCAAGAAAAACGAAACAAAAAAA	||||||	CGUUCGGGUCUGGCGUUUUUC	miR-129	110130
ENSDLAG00005003831	1758	miR-129-5p	dnmt3bb.1	DNA (cytosine-5-)-methyltransferase 3 beta, duplicate b.1	GO:0048856	anatomical structure development	7mer-1a	1409	1415	-0.002	-0.013	0.104			0.015	15	GCAAGAAAAACGAAACAAAAAAA	||||||	CGUUCGGGUCUGGCGUUUUUC	miR-129	110130
ENSDLAG00005003831	1758	miR-129-5p	dnmt3bb.1	DNA (cytosine-5-)-methyltransferase 3 beta, duplicate b.1	GO:0048856	anatomical structure development	7mer-1a	704	710	0.008	-0.016	0.027			-0.055	37	UUAAUCUAAAACUAACAAAAAAA	||||||	CGUUCGGGUCUGGCGUUUUUC	miR-129	13054
ENSDLAG00005003831	1758	miR-129-5p	dnmt3bb.1	DNA (cytosine-5-)-methyltransferase 3 beta, duplicate b.1	GO:0048856	anatomical structure development	7mer-1a	704	710	0.008	-0.016	0.027			-0.055	37	UUAAUCUAAAACUAACAAAAAAA	||||||	CGUUCGGGUCUGGCGUUUUUC	miR-129	13054
ENSDLAG00005003831	1758	miR-129-5p	dnmt3bb.1	DNA (cytosine-5-)-methyltransferase 3 beta, duplicate b.1	GO:0048856	anatomical structure development	7mer-1a	704	710	0.008	-0.016	0.027			-0.055	37	UUAAUCUAAAACUAACAAAAAAA	||||||	CGUUCGGGUCUGGCGUUUUUC	miR-129	13054
ENSDLAG00005003831	1758	miR-129-5p	dnmt3bb.1	DNA (cytosine-5-)-methyltransferase 3 beta, duplicate b.1	GO:0048856	anatomical structure development	7mer-1a	704	710	0.008	-0.016	0.027			-0.055	37	UUAAUCUAAAACUAACAAAAAAA	||||||	CGUUCGGGUCUGGCGUUUUUC	miR-129	13054
ENSDLAG00005003831	1758	miR-129-5p	dnmt3bb.1	DNA (cytosine-5-)-methyltransferase 3 beta, duplicate b.1	GO:0048856	anatomical structure development	7mer-1a	1409	1415	-0.002	-0.013	0.104			0.015	15	GCAAGAAAAACGAAACAAAAAAA	||||||	CGUUCGGGUCUGGCGUUUUUC	miR-129	14102
ENSDLAG00005003831	1758	miR-129-5p	dnmt3bb.1	DNA (cytosine-5-)-methyltransferase 3 beta, duplicate b.1	GO:0048856	anatomical structure development	7mer-1a	1409	1415	-0.002	-0.013	0.104			0.015	15	GCAAGAAAAACGAAACAAAAAAA	||||||	CGUUCGGGUCUGGCGUUUUUC	miR-129	14102
ENSDLAG00005003831	1758	miR-129-5p	dnmt3bb.1	DNA (cytosine-5-)-methyltransferase 3 beta, duplicate b.1	GO:0048856	anatomical structure development	7mer-1a	1409	1415	-0.002	-0.013	0.104			0.015	15	GCAAGAAAAACGAAACAAAAAAA	||||||	CGUUCGGGUCUGGCGUUUUUC	miR-129	14102
ENSDLAG00005003831	1758	miR-129-5p	dnmt3bb.1	DNA (cytosine-5-)-methyltransferase 3 beta, duplicate b.1	GO:0048856	anatomical structure development	7mer-1a	1409	1415	-0.002	-0.013	0.104			0.015	15	GCAAGAAAAACGAAACAAAAAAA	||||||	CGUUCGGGUCUGGCGUUUUUC	miR-129	14102
ENSDLAG00005003831	1758	miR-129-5p	dnmt3bb.1	DNA (cytosine-5-)-methyltransferase 3 beta, duplicate b.1	GO:0048856	anatomical structure development	7mer-1a	704	710	0.008	-0.016	0.027			-0.055	37	UUAAUCUAAAACUAACAAAAAAA	||||||	CGUUCGGGUCUGGCGUUUUUC	miR-129	11345
ENSDLAG00005003831	1758	miR-129-5p	dnmt3bb.1	DNA (cytosine-5-)-methyltransferase 3 beta, duplicate b.1	GO:0048856	anatomical structure development	7mer-1a	704	710	0.008	-0.016	0.027			-0.055	37	UUAAUCUAAAACUAACAAAAAAA	||||||	CGUUCGGGUCUGGCGUUUUUC	miR-129	11345
ENSDLAG00005003831	1758	miR-129-5p	dnmt3bb.1	DNA (cytosine-5-)-methyltransferase 3 beta, duplicate b.1	GO:0048856	anatomical structure development	7mer-1a	704	710	0.008	-0.016	0.027			-0.055	37	UUAAUCUAAAACUAACAAAAAAA	||||||	CGUUCGGGUCUGGCGUUUUUC	miR-129	11345
ENSDLAG00005003831	1758	miR-129-5p	dnmt3bb.1	DNA (cytosine-5-)-methyltransferase 3 beta, duplicate b.1	GO:0048856	anatomical structure development	7mer-1a	704	710	0.008	-0.016	0.027			-0.055	37	UUAAUCUAAAACUAACAAAAAAA	||||||	CGUUCGGGUCUGGCGUUUUUC	miR-129	11345
ENSDLAG00005003831	1758	miR-129-5p	dnmt3bb.1	DNA (cytosine-5-)-methyltransferase 3 beta, duplicate b.1	GO:0048856	anatomical structure development	7mer-1a	3744	3750	0.001	-0.034	0.114			0.007	18	CAAAUAAUUCACAAACAAAAAAA	||||||	CGUUCGGGUCUGGCGUUUUUC	miR-129	13052
ENSDLAG00005003831	1758	miR-129-5p	dnmt3bb.1	DNA (cytosine-5-)-methyltransferase 3 beta, duplicate b.1	GO:0048856	anatomical structure development	7mer-1a	3744	3750	0.001	-0.034	0.114			0.007	18	CAAAUAAUUCACAAACAAAAAAA	||||||	CGUUCGGGUCUGGCGUUUUUC	miR-129	13052
ENSDLAG00005003831	1758	miR-129-5p	dnmt3bb.1	DNA (cytosine-5-)-methyltransferase 3 beta, duplicate b.1	GO:0048856	anatomical structure development	7mer-1a	3744	3750	0.001	-0.034	0.114			0.007	18	CAAAUAAUUCACAAACAAAAAAA	||||||	CGUUCGGGUCUGGCGUUUUUC	miR-129	13052
ENSDLAG00005003831	1758	miR-129-5p	dnmt3bb.1	DNA (cytosine-5-)-methyltransferase 3 beta, duplicate b.1	GO:0048856	anatomical structure development	7mer-1a	3744	3750	0.001	-0.034	0.114			0.007	18	CAAAUAAUUCACAAACAAAAAAA	||||||	CGUUCGGGUCUGGCGUUUUUC	miR-129	13052
ENSDLAG00005003831	1758	miR-129-5p	dnmt3bb.1	DNA (cytosine-5-)-methyltransferase 3 beta, duplicate b.1	GO:0048856	anatomical structure development	7mer-1a	704	710	0.008	-0.016	0.027			-0.055	37	UUAAUCUAAAACUAACAAAAAAA	||||||	CGUUCGGGUCUGGCGUUUUUC	miR-129	82563
ENSDLAG00005003831	1758	miR-129-5p	dnmt3bb.1	DNA (cytosine-5-)-methyltransferase 3 beta, duplicate b.1	GO:0048856	anatomical structure development	7mer-1a	704	710	0.008	-0.016	0.027			-0.055	37	UUAAUCUAAAACUAACAAAAAAA	||||||	CGUUCGGGUCUGGCGUUUUUC	miR-129	82563
ENSDLAG00005003831	1758	miR-129-5p	dnmt3bb.1	DNA (cytosine-5-)-methyltransferase 3 beta, duplicate b.1	GO:0048856	anatomical structure development	7mer-1a	704	710	0.008	-0.016	0.027			-0.055	37	UUAAUCUAAAACUAACAAAAAAA	||||||	CGUUCGGGUCUGGCGUUUUUC	miR-129	82563
ENSDLAG00005003831	1758	miR-129-5p	dnmt3bb.1	DNA (cytosine-5-)-methyltransferase 3 beta, duplicate b.1	GO:0048856	anatomical structure development	7mer-1a	704	710	0.008	-0.016	0.027			-0.055	37	UUAAUCUAAAACUAACAAAAAAA	||||||	CGUUCGGGUCUGGCGUUUUUC	miR-129	82563
ENSDLAG00005003831	1758	miR-129-5p	dnmt3bb.1	DNA (cytosine-5-)-methyltransferase 3 beta, duplicate b.1	GO:0048856	anatomical structure development	7mer-1a	5166	5172	0.008	-0.048	0.098			-0.016	24	UUAAAAAAAAUAAAACAAAAAAA	||||||	CGUUCGGGUCUGGCGUUUUUC	miR-129	110132
ENSDLAG00005003831	1758	miR-129-5p	dnmt3bb.1	DNA (cytosine-5-)-methyltransferase 3 beta, duplicate b.1	GO:0048856	anatomical structure development	7mer-1a	5166	5172	0.008	-0.048	0.098			-0.016	24	UUAAAAAAAAUAAAACAAAAAAA	||||||	CGUUCGGGUCUGGCGUUUUUC	miR-129	110132
ENSDLAG00005003831	1758	miR-129-5p	dnmt3bb.1	DNA (cytosine-5-)-methyltransferase 3 beta, duplicate b.1	GO:0048856	anatomical structure development	7mer-1a	5166	5172	0.008	-0.048	0.098			-0.016	24	UUAAAAAAAAUAAAACAAAAAAA	||||||	CGUUCGGGUCUGGCGUUUUUC	miR-129	110132
ENSDLAG00005003831	1758	miR-129-5p	dnmt3bb.1	DNA (cytosine-5-)-methyltransferase 3 beta, duplicate b.1	GO:0048856	anatomical structure development	7mer-1a	5166	5172	0.008	-0.048	0.098			-0.016	24	UUAAAAAAAAUAAAACAAAAAAA	||||||	CGUUCGGGUCUGGCGUUUUUC	miR-129	110132
ENSDLAG00005003831	1758	miR-129-5p	dnmt3bb.1	DNA (cytosine-5-)-methyltransferase 3 beta, duplicate b.1	GO:0048856	anatomical structure development	7mer-1a	704	710	0.008	-0.016	0.027			-0.055	37	UUAAUCUAAAACUAACAAAAAAA	||||||	CGUUCGGGUCUGGCGUUUUUC	miR-129	14392
ENSDLAG00005003831	1758	miR-129-5p	dnmt3bb.1	DNA (cytosine-5-)-methyltransferase 3 beta, duplicate b.1	GO:0048856	anatomical structure development	7mer-1a	704	710	0.008	-0.016	0.027			-0.055	37	UUAAUCUAAAACUAACAAAAAAA	||||||	CGUUCGGGUCUGGCGUUUUUC	miR-129	14392
ENSDLAG00005003831	1758	miR-129-5p	dnmt3bb.1	DNA (cytosine-5-)-methyltransferase 3 beta, duplicate b.1	GO:0048856	anatomical structure development	7mer-1a	704	710	0.008	-0.016	0.027			-0.055	37	UUAAUCUAAAACUAACAAAAAAA	||||||	CGUUCGGGUCUGGCGUUUUUC	miR-129	14392
ENSDLAG00005003831	1758	miR-129-5p	dnmt3bb.1	DNA (cytosine-5-)-methyltransferase 3 beta, duplicate b.1	GO:0048856	anatomical structure development	7mer-1a	704	710	0.008	-0.016	0.027			-0.055	37	UUAAUCUAAAACUAACAAAAAAA	||||||	CGUUCGGGUCUGGCGUUUUUC	miR-129	14392
ENSDLAG00005003831	1758	miR-129-5p	dnmt3bb.1	DNA (cytosine-5-)-methyltransferase 3 beta, duplicate b.1	GO:0048856	anatomical structure development	7mer-1a	3744	3750	0.001	-0.034	0.114			0.007	18	CAAAUAAUUCACAAACAAAAAAA	||||||	CGUUCGGGUCUGGCGUUUUUC	miR-129	110131
ENSDLAG00005003831	1758	miR-129-5p	dnmt3bb.1	DNA (cytosine-5-)-methyltransferase 3 beta, duplicate b.1	GO:0048856	anatomical structure development	7mer-1a	3744	3750	0.001	-0.034	0.114			0.007	18	CAAAUAAUUCACAAACAAAAAAA	||||||	CGUUCGGGUCUGGCGUUUUUC	miR-129	110131
ENSDLAG00005003831	1758	miR-129-5p	dnmt3bb.1	DNA (cytosine-5-)-methyltransferase 3 beta, duplicate b.1	GO:0048856	anatomical structure development	7mer-1a	3744	3750	0.001	-0.034	0.114			0.007	18	CAAAUAAUUCACAAACAAAAAAA	||||||	CGUUCGGGUCUGGCGUUUUUC	miR-129	110131
ENSDLAG00005003831	1758	miR-129-5p	dnmt3bb.1	DNA (cytosine-5-)-methyltransferase 3 beta, duplicate b.1	GO:0048856	anatomical structure development	7mer-1a	3744	3750	0.001	-0.034	0.114			0.007	18	CAAAUAAUUCACAAACAAAAAAA	||||||	CGUUCGGGUCUGGCGUUUUUC	miR-129	110131
ENSDLAG00005003831	1758	miR-129-5p	dnmt3bb.1	DNA (cytosine-5-)-methyltransferase 3 beta, duplicate b.1	GO:0048856	anatomical structure development	7mer-1a	5166	5172	0.008	-0.048	0.098			-0.016	24	UUAAAAAAAAUAAAACAAAAAAA	||||||	CGUUCGGGUCUGGCGUUUUUC	miR-129	13053
ENSDLAG00005003831	1758	miR-129-5p	dnmt3bb.1	DNA (cytosine-5-)-methyltransferase 3 beta, duplicate b.1	GO:0048856	anatomical structure development	7mer-1a	5166	5172	0.008	-0.048	0.098			-0.016	24	UUAAAAAAAAUAAAACAAAAAAA	||||||	CGUUCGGGUCUGGCGUUUUUC	miR-129	13053
ENSDLAG00005003831	1758	miR-129-5p	dnmt3bb.1	DNA (cytosine-5-)-methyltransferase 3 beta, duplicate b.1	GO:0048856	anatomical structure development	7mer-1a	5166	5172	0.008	-0.048	0.098			-0.016	24	UUAAAAAAAAUAAAACAAAAAAA	||||||	CGUUCGGGUCUGGCGUUUUUC	miR-129	13053
ENSDLAG00005003831	1758	miR-129-5p	dnmt3bb.1	DNA (cytosine-5-)-methyltransferase 3 beta, duplicate b.1	GO:0048856	anatomical structure development	7mer-1a	5166	5172	0.008	-0.048	0.098			-0.016	24	UUAAAAAAAAUAAAACAAAAAAA	||||||	CGUUCGGGUCUGGCGUUUUUC	miR-129	13053
ENSDLAG00005003831	1758	miR-129-5p	dnmt3bb.1	DNA (cytosine-5-)-methyltransferase 3 beta, duplicate b.1	GO:0048856	anatomical structure development	7mer-1a	1409	1415	-0.002	-0.013	0.104			0.015	15	GCAAGAAAAACGAAACAAAAAAA	||||||	CGUUCGGGUCUGGCGUUUUUC	miR-129	14389
ENSDLAG00005003831	1758	miR-129-5p	dnmt3bb.1	DNA (cytosine-5-)-methyltransferase 3 beta, duplicate b.1	GO:0048856	anatomical structure development	7mer-1a	1409	1415	-0.002	-0.013	0.104			0.015	15	GCAAGAAAAACGAAACAAAAAAA	||||||	CGUUCGGGUCUGGCGUUUUUC	miR-129	14389
ENSDLAG00005003831	1758	miR-129-5p	dnmt3bb.1	DNA (cytosine-5-)-methyltransferase 3 beta, duplicate b.1	GO:0048856	anatomical structure development	7mer-1a	1409	1415	-0.002	-0.013	0.104			0.015	15	GCAAGAAAAACGAAACAAAAAAA	||||||	CGUUCGGGUCUGGCGUUUUUC	miR-129	14389
ENSDLAG00005003831	1758	miR-129-5p	dnmt3bb.1	DNA (cytosine-5-)-methyltransferase 3 beta, duplicate b.1	GO:0048856	anatomical structure development	7mer-1a	1409	1415	-0.002	-0.013	0.104			0.015	15	GCAAGAAAAACGAAACAAAAAAA	||||||	CGUUCGGGUCUGGCGUUUUUC	miR-129	14389
ENSDLAG00005003831	1758	miR-129-5p	dnmt3bb.1	DNA (cytosine-5-)-methyltransferase 3 beta, duplicate b.1	GO:0048856	anatomical structure development	7mer-1a	704	710	0.008	-0.016	0.027			-0.055	37	UUAAUCUAAAACUAACAAAAAAA	||||||	CGUUCGGGUCUGGCGUUUUUC	miR-129	110133
ENSDLAG00005003831	1758	miR-129-5p	dnmt3bb.1	DNA (cytosine-5-)-methyltransferase 3 beta, duplicate b.1	GO:0048856	anatomical structure development	7mer-1a	704	710	0.008	-0.016	0.027			-0.055	37	UUAAUCUAAAACUAACAAAAAAA	||||||	CGUUCGGGUCUGGCGUUUUUC	miR-129	110133
ENSDLAG00005003831	1758	miR-129-5p	dnmt3bb.1	DNA (cytosine-5-)-methyltransferase 3 beta, duplicate b.1	GO:0048856	anatomical structure development	7mer-1a	704	710	0.008	-0.016	0.027			-0.055	37	UUAAUCUAAAACUAACAAAAAAA	||||||	CGUUCGGGUCUGGCGUUUUUC	miR-129	110133
ENSDLAG00005003831	1758	miR-129-5p	dnmt3bb.1	DNA (cytosine-5-)-methyltransferase 3 beta, duplicate b.1	GO:0048856	anatomical structure development	7mer-1a	704	710	0.008	-0.016	0.027			-0.055	37	UUAAUCUAAAACUAACAAAAAAA	||||||	CGUUCGGGUCUGGCGUUUUUC	miR-129	110133
ENSDLAG00005003831	1758	miR-129-5p	dnmt3bb.1	DNA (cytosine-5-)-methyltransferase 3 beta, duplicate b.1	GO:0048856	anatomical structure development	7mer-1a	3744	3750	0.001	-0.034	0.114			0.007	18	CAAAUAAUUCACAAACAAAAAAA	||||||	CGUUCGGGUCUGGCGUUUUUC	miR-129	14103
ENSDLAG00005003831	1758	miR-129-5p	dnmt3bb.1	DNA (cytosine-5-)-methyltransferase 3 beta, duplicate b.1	GO:0048856	anatomical structure development	7mer-1a	3744	3750	0.001	-0.034	0.114			0.007	18	CAAAUAAUUCACAAACAAAAAAA	||||||	CGUUCGGGUCUGGCGUUUUUC	miR-129	14103
ENSDLAG00005003831	1758	miR-129-5p	dnmt3bb.1	DNA (cytosine-5-)-methyltransferase 3 beta, duplicate b.1	GO:0048856	anatomical structure development	7mer-1a	3744	3750	0.001	-0.034	0.114			0.007	18	CAAAUAAUUCACAAACAAAAAAA	||||||	CGUUCGGGUCUGGCGUUUUUC	miR-129	14103
ENSDLAG00005003831	1758	miR-129-5p	dnmt3bb.1	DNA (cytosine-5-)-methyltransferase 3 beta, duplicate b.1	GO:0048856	anatomical structure development	7mer-1a	3744	3750	0.001	-0.034	0.114			0.007	18	CAAAUAAUUCACAAACAAAAAAA	||||||	CGUUCGGGUCUGGCGUUUUUC	miR-129	14103
ENSDLAG00005003831	1758	miR-129-5p	dnmt3bb.1	DNA (cytosine-5-)-methyltransferase 3 beta, duplicate b.1	GO:0048856	anatomical structure development	7mer-1a	1409	1415	-0.002	-0.013	0.104			0.015	15	GCAAGAAAAACGAAACAAAAAAA	||||||	CGUUCGGGUCUGGCGUUUUUC	miR-129	87484
ENSDLAG00005003831	1758	miR-129-5p	dnmt3bb.1	DNA (cytosine-5-)-methyltransferase 3 beta, duplicate b.1	GO:0048856	anatomical structure development	7mer-1a	1409	1415	-0.002	-0.013	0.104			0.015	15	GCAAGAAAAACGAAACAAAAAAA	||||||	CGUUCGGGUCUGGCGUUUUUC	miR-129	87484
ENSDLAG00005003831	1758	miR-129-5p	dnmt3bb.1	DNA (cytosine-5-)-methyltransferase 3 beta, duplicate b.1	GO:0048856	anatomical structure development	7mer-1a	1409	1415	-0.002	-0.013	0.104			0.015	15	GCAAGAAAAACGAAACAAAAAAA	||||||	CGUUCGGGUCUGGCGUUUUUC	miR-129	87484
ENSDLAG00005003831	1758	miR-129-5p	dnmt3bb.1	DNA (cytosine-5-)-methyltransferase 3 beta, duplicate b.1	GO:0048856	anatomical structure development	7mer-1a	1409	1415	-0.002	-0.013	0.104			0.015	15	GCAAGAAAAACGAAACAAAAAAA	||||||	CGUUCGGGUCUGGCGUUUUUC	miR-129	87484
ENSDLAG00005003831	1758	miR-129-5p	dnmt3bb.1	DNA (cytosine-5-)-methyltransferase 3 beta, duplicate b.1	GO:0048856	anatomical structure development	7mer-1a	704	710	0.008	-0.016	0.027			-0.055	37	UUAAUCUAAAACUAACAAAAAAA	||||||	CGUUCGGGUCUGGCGUUUUUC	miR-129	98969
ENSDLAG00005003831	1758	miR-129-5p	dnmt3bb.1	DNA (cytosine-5-)-methyltransferase 3 beta, duplicate b.1	GO:0048856	anatomical structure development	7mer-1a	704	710	0.008	-0.016	0.027			-0.055	37	UUAAUCUAAAACUAACAAAAAAA	||||||	CGUUCGGGUCUGGCGUUUUUC	miR-129	98969
ENSDLAG00005003831	1758	miR-129-5p	dnmt3bb.1	DNA (cytosine-5-)-methyltransferase 3 beta, duplicate b.1	GO:0048856	anatomical structure development	7mer-1a	704	710	0.008	-0.016	0.027			-0.055	37	UUAAUCUAAAACUAACAAAAAAA	||||||	CGUUCGGGUCUGGCGUUUUUC	miR-129	98969
ENSDLAG00005003831	1758	miR-129-5p	dnmt3bb.1	DNA (cytosine-5-)-methyltransferase 3 beta, duplicate b.1	GO:0048856	anatomical structure development	7mer-1a	704	710	0.008	-0.016	0.027			-0.055	37	UUAAUCUAAAACUAACAAAAAAA	||||||	CGUUCGGGUCUGGCGUUUUUC	miR-129	98969
ENSDLAG00005003831	1758	miR-129-5p	dnmt3bb.1	DNA (cytosine-5-)-methyltransferase 3 beta, duplicate b.1	GO:0048856	anatomical structure development	7mer-1a	5166	5172	0.008	-0.048	0.098			-0.016	24	UUAAAAAAAAUAAAACAAAAAAA	||||||	CGUUCGGGUCUGGCGUUUUUC	miR-129	11344
ENSDLAG00005003831	1758	miR-129-5p	dnmt3bb.1	DNA (cytosine-5-)-methyltransferase 3 beta, duplicate b.1	GO:0048856	anatomical structure development	7mer-1a	5166	5172	0.008	-0.048	0.098			-0.016	24	UUAAAAAAAAUAAAACAAAAAAA	||||||	CGUUCGGGUCUGGCGUUUUUC	miR-129	11344
ENSDLAG00005003831	1758	miR-129-5p	dnmt3bb.1	DNA (cytosine-5-)-methyltransferase 3 beta, duplicate b.1	GO:0048856	anatomical structure development	7mer-1a	5166	5172	0.008	-0.048	0.098			-0.016	24	UUAAAAAAAAUAAAACAAAAAAA	||||||	CGUUCGGGUCUGGCGUUUUUC	miR-129	11344
ENSDLAG00005003831	1758	miR-129-5p	dnmt3bb.1	DNA (cytosine-5-)-methyltransferase 3 beta, duplicate b.1	GO:0048856	anatomical structure development	7mer-1a	5166	5172	0.008	-0.048	0.098			-0.016	24	UUAAAAAAAAUAAAACAAAAAAA	||||||	CGUUCGGGUCUGGCGUUUUUC	miR-129	11344
ENSDLAG00005003831	1758	miR-129-5p	dnmt3bb.1	DNA (cytosine-5-)-methyltransferase 3 beta, duplicate b.1	GO:0048856	anatomical structure development	7mer-1a	3744	3750	0.001	-0.034	0.114			0.007	18	CAAAUAAUUCACAAACAAAAAAA	||||||	CGUUCGGGUCUGGCGUUUUUC	miR-129	14390
ENSDLAG00005003831	1758	miR-129-5p	dnmt3bb.1	DNA (cytosine-5-)-methyltransferase 3 beta, duplicate b.1	GO:0048856	anatomical structure development	7mer-1a	3744	3750	0.001	-0.034	0.114			0.007	18	CAAAUAAUUCACAAACAAAAAAA	||||||	CGUUCGGGUCUGGCGUUUUUC	miR-129	14390
ENSDLAG00005003831	1758	miR-129-5p	dnmt3bb.1	DNA (cytosine-5-)-methyltransferase 3 beta, duplicate b.1	GO:0048856	anatomical structure development	7mer-1a	3744	3750	0.001	-0.034	0.114			0.007	18	CAAAUAAUUCACAAACAAAAAAA	||||||	CGUUCGGGUCUGGCGUUUUUC	miR-129	14390
ENSDLAG00005003831	1758	miR-129-5p	dnmt3bb.1	DNA (cytosine-5-)-methyltransferase 3 beta, duplicate b.1	GO:0048856	anatomical structure development	7mer-1a	3744	3750	0.001	-0.034	0.114			0.007	18	CAAAUAAUUCACAAACAAAAAAA	||||||	CGUUCGGGUCUGGCGUUUUUC	miR-129	14390
ENSDLAG00005003831	1758	miR-129-5p	dnmt3bb.1	DNA (cytosine-5-)-methyltransferase 3 beta, duplicate b.1	GO:0048856	anatomical structure development	7mer-1a	3744	3750	0.001	-0.034	0.114			0.007	18	CAAAUAAUUCACAAACAAAAAAA	||||||	CGUUCGGGUCUGGCGUUUUUC	miR-129	87485
ENSDLAG00005003831	1758	miR-129-5p	dnmt3bb.1	DNA (cytosine-5-)-methyltransferase 3 beta, duplicate b.1	GO:0048856	anatomical structure development	7mer-1a	3744	3750	0.001	-0.034	0.114			0.007	18	CAAAUAAUUCACAAACAAAAAAA	||||||	CGUUCGGGUCUGGCGUUUUUC	miR-129	87485
ENSDLAG00005003831	1758	miR-129-5p	dnmt3bb.1	DNA (cytosine-5-)-methyltransferase 3 beta, duplicate b.1	GO:0048856	anatomical structure development	7mer-1a	3744	3750	0.001	-0.034	0.114			0.007	18	CAAAUAAUUCACAAACAAAAAAA	||||||	CGUUCGGGUCUGGCGUUUUUC	miR-129	87485
ENSDLAG00005003831	1758	miR-129-5p	dnmt3bb.1	DNA (cytosine-5-)-methyltransferase 3 beta, duplicate b.1	GO:0048856	anatomical structure development	7mer-1a	3744	3750	0.001	-0.034	0.114			0.007	18	CAAAUAAUUCACAAACAAAAAAA	||||||	CGUUCGGGUCUGGCGUUUUUC	miR-129	87485
ENSDLAG00005003831	1758	miR-129-5p	dnmt3bb.1	DNA (cytosine-5-)-methyltransferase 3 beta, duplicate b.1	GO:0048856	anatomical structure development	7mer-1a	5166	5172	0.008	-0.048	0.098			-0.016	24	UUAAAAAAAAUAAAACAAAAAAA	||||||	CGUUCGGGUCUGGCGUUUUUC	miR-129	82562
ENSDLAG00005003831	1758	miR-129-5p	dnmt3bb.1	DNA (cytosine-5-)-methyltransferase 3 beta, duplicate b.1	GO:0048856	anatomical structure development	7mer-1a	5166	5172	0.008	-0.048	0.098			-0.016	24	UUAAAAAAAAUAAAACAAAAAAA	||||||	CGUUCGGGUCUGGCGUUUUUC	miR-129	82562
ENSDLAG00005003831	1758	miR-129-5p	dnmt3bb.1	DNA (cytosine-5-)-methyltransferase 3 beta, duplicate b.1	GO:0048856	anatomical structure development	7mer-1a	5166	5172	0.008	-0.048	0.098			-0.016	24	UUAAAAAAAAUAAAACAAAAAAA	||||||	CGUUCGGGUCUGGCGUUUUUC	miR-129	82562
ENSDLAG00005003831	1758	miR-129-5p	dnmt3bb.1	DNA (cytosine-5-)-methyltransferase 3 beta, duplicate b.1	GO:0048856	anatomical structure development	7mer-1a	5166	5172	0.008	-0.048	0.098			-0.016	24	UUAAAAAAAAUAAAACAAAAAAA	||||||	CGUUCGGGUCUGGCGUUUUUC	miR-129	82562
ENSDLAG00005003831	1758	miR-129-5p	dnmt3bb.1	DNA (cytosine-5-)-methyltransferase 3 beta, duplicate b.1	GO:0048856	anatomical structure development	7mer-1a	1409	1415	-0.002	-0.013	0.104			0.015	15	GCAAGAAAAACGAAACAAAAAAA	||||||	CGUUCGGGUCUGGCGUUUUUC	miR-129	82560
ENSDLAG00005003831	1758	miR-129-5p	dnmt3bb.1	DNA (cytosine-5-)-methyltransferase 3 beta, duplicate b.1	GO:0048856	anatomical structure development	7mer-1a	1409	1415	-0.002	-0.013	0.104			0.015	15	GCAAGAAAAACGAAACAAAAAAA	||||||	CGUUCGGGUCUGGCGUUUUUC	miR-129	82560
ENSDLAG00005003831	1758	miR-129-5p	dnmt3bb.1	DNA (cytosine-5-)-methyltransferase 3 beta, duplicate b.1	GO:0048856	anatomical structure development	7mer-1a	1409	1415	-0.002	-0.013	0.104			0.015	15	GCAAGAAAAACGAAACAAAAAAA	||||||	CGUUCGGGUCUGGCGUUUUUC	miR-129	82560
ENSDLAG00005003831	1758	miR-129-5p	dnmt3bb.1	DNA (cytosine-5-)-methyltransferase 3 beta, duplicate b.1	GO:0048856	anatomical structure development	7mer-1a	1409	1415	-0.002	-0.013	0.104			0.015	15	GCAAGAAAAACGAAACAAAAAAA	||||||	CGUUCGGGUCUGGCGUUUUUC	miR-129	82560
ENSDLAG00005003831	1758	miR-129-5p	dnmt3bb.1	DNA (cytosine-5-)-methyltransferase 3 beta, duplicate b.1	GO:0048856	anatomical structure development	7mer-1a	704	710	0.008	-0.016	0.027			-0.055	37	UUAAUCUAAAACUAACAAAAAAA	||||||	CGUUCGGGUCUGGCGUUUUUC	miR-129	14105
ENSDLAG00005003831	1758	miR-129-5p	dnmt3bb.1	DNA (cytosine-5-)-methyltransferase 3 beta, duplicate b.1	GO:0048856	anatomical structure development	7mer-1a	704	710	0.008	-0.016	0.027			-0.055	37	UUAAUCUAAAACUAACAAAAAAA	||||||	CGUUCGGGUCUGGCGUUUUUC	miR-129	14105
ENSDLAG00005003831	1758	miR-129-5p	dnmt3bb.1	DNA (cytosine-5-)-methyltransferase 3 beta, duplicate b.1	GO:0048856	anatomical structure development	7mer-1a	704	710	0.008	-0.016	0.027			-0.055	37	UUAAUCUAAAACUAACAAAAAAA	||||||	CGUUCGGGUCUGGCGUUUUUC	miR-129	14105
ENSDLAG00005003831	1758	miR-129-5p	dnmt3bb.1	DNA (cytosine-5-)-methyltransferase 3 beta, duplicate b.1	GO:0048856	anatomical structure development	7mer-1a	704	710	0.008	-0.016	0.027			-0.055	37	UUAAUCUAAAACUAACAAAAAAA	||||||	CGUUCGGGUCUGGCGUUUUUC	miR-129	14105
ENSDLAG00005003831	1758	miR-129-5p	dnmt3bb.1	DNA (cytosine-5-)-methyltransferase 3 beta, duplicate b.1	GO:0048856	anatomical structure development	7mer-1a	5166	5172	0.008	-0.048	0.098			-0.016	24	UUAAAAAAAAUAAAACAAAAAAA	||||||	CGUUCGGGUCUGGCGUUUUUC	miR-129	14391
ENSDLAG00005003831	1758	miR-129-5p	dnmt3bb.1	DNA (cytosine-5-)-methyltransferase 3 beta, duplicate b.1	GO:0048856	anatomical structure development	7mer-1a	5166	5172	0.008	-0.048	0.098			-0.016	24	UUAAAAAAAAUAAAACAAAAAAA	||||||	CGUUCGGGUCUGGCGUUUUUC	miR-129	14391
ENSDLAG00005003831	1758	miR-129-5p	dnmt3bb.1	DNA (cytosine-5-)-methyltransferase 3 beta, duplicate b.1	GO:0048856	anatomical structure development	7mer-1a	5166	5172	0.008	-0.048	0.098			-0.016	24	UUAAAAAAAAUAAAACAAAAAAA	||||||	CGUUCGGGUCUGGCGUUUUUC	miR-129	14391
ENSDLAG00005003831	1758	miR-129-5p	dnmt3bb.1	DNA (cytosine-5-)-methyltransferase 3 beta, duplicate b.1	GO:0048856	anatomical structure development	7mer-1a	5166	5172	0.008	-0.048	0.098			-0.016	24	UUAAAAAAAAUAAAACAAAAAAA	||||||	CGUUCGGGUCUGGCGUUUUUC	miR-129	14391
ENSDLAG00005003831	1758	miR-129-5p	dnmt3bb.1	DNA (cytosine-5-)-methyltransferase 3 beta, duplicate b.1	GO:0048856	anatomical structure development	7mer-1a	5166	5172	0.008	-0.048	0.098			-0.016	24	UUAAAAAAAAUAAAACAAAAAAA	||||||	CGUUCGGGUCUGGCGUUUUUC	miR-129	87486
ENSDLAG00005003831	1758	miR-129-5p	dnmt3bb.1	DNA (cytosine-5-)-methyltransferase 3 beta, duplicate b.1	GO:0048856	anatomical structure development	7mer-1a	5166	5172	0.008	-0.048	0.098			-0.016	24	UUAAAAAAAAUAAAACAAAAAAA	||||||	CGUUCGGGUCUGGCGUUUUUC	miR-129	87486
ENSDLAG00005003831	1758	miR-129-5p	dnmt3bb.1	DNA (cytosine-5-)-methyltransferase 3 beta, duplicate b.1	GO:0048856	anatomical structure development	7mer-1a	5166	5172	0.008	-0.048	0.098			-0.016	24	UUAAAAAAAAUAAAACAAAAAAA	||||||	CGUUCGGGUCUGGCGUUUUUC	miR-129	87486
ENSDLAG00005003831	1758	miR-129-5p	dnmt3bb.1	DNA (cytosine-5-)-methyltransferase 3 beta, duplicate b.1	GO:0048856	anatomical structure development	7mer-1a	5166	5172	0.008	-0.048	0.098			-0.016	24	UUAAAAAAAAUAAAACAAAAAAA	||||||	CGUUCGGGUCUGGCGUUUUUC	miR-129	87486
ENSDLAG00005003831	1758	miR-129-5p	dnmt3bb.1	DNA (cytosine-5-)-methyltransferase 3 beta, duplicate b.1	GO:0048856	anatomical structure development	7mer-1a	1409	1415	-0.002	-0.013	0.104			0.015	15	GCAAGAAAAACGAAACAAAAAAA	||||||	CGUUCGGGUCUGGCGUUUUUC	miR-129	11342
ENSDLAG00005003831	1758	miR-129-5p	dnmt3bb.1	DNA (cytosine-5-)-methyltransferase 3 beta, duplicate b.1	GO:0048856	anatomical structure development	7mer-1a	1409	1415	-0.002	-0.013	0.104			0.015	15	GCAAGAAAAACGAAACAAAAAAA	||||||	CGUUCGGGUCUGGCGUUUUUC	miR-129	11342
ENSDLAG00005003831	1758	miR-129-5p	dnmt3bb.1	DNA (cytosine-5-)-methyltransferase 3 beta, duplicate b.1	GO:0048856	anatomical structure development	7mer-1a	1409	1415	-0.002	-0.013	0.104			0.015	15	GCAAGAAAAACGAAACAAAAAAA	||||||	CGUUCGGGUCUGGCGUUUUUC	miR-129	11342
ENSDLAG00005003831	1758	miR-129-5p	dnmt3bb.1	DNA (cytosine-5-)-methyltransferase 3 beta, duplicate b.1	GO:0048856	anatomical structure development	7mer-1a	1409	1415	-0.002	-0.013	0.104			0.015	15	GCAAGAAAAACGAAACAAAAAAA	||||||	CGUUCGGGUCUGGCGUUUUUC	miR-129	11342
ENSDLAG00005003831	1758	miR-129-5p	dnmt3bb.1	DNA (cytosine-5-)-methyltransferase 3 beta, duplicate b.1	GO:0048856	anatomical structure development	7mer-1a	5166	5172	0.008	-0.048	0.098			-0.016	24	UUAAAAAAAAUAAAACAAAAAAA	||||||	CGUUCGGGUCUGGCGUUUUUC	miR-129	154799
ENSDLAG00005003831	1758	miR-129-5p	dnmt3bb.1	DNA (cytosine-5-)-methyltransferase 3 beta, duplicate b.1	GO:0048856	anatomical structure development	7mer-1a	5166	5172	0.008	-0.048	0.098			-0.016	24	UUAAAAAAAAUAAAACAAAAAAA	||||||	CGUUCGGGUCUGGCGUUUUUC	miR-129	154799
ENSDLAG00005003831	1758	miR-129-5p	dnmt3bb.1	DNA (cytosine-5-)-methyltransferase 3 beta, duplicate b.1	GO:0048856	anatomical structure development	7mer-1a	5166	5172	0.008	-0.048	0.098			-0.016	24	UUAAAAAAAAUAAAACAAAAAAA	||||||	CGUUCGGGUCUGGCGUUUUUC	miR-129	154799
ENSDLAG00005003831	1758	miR-129-5p	dnmt3bb.1	DNA (cytosine-5-)-methyltransferase 3 beta, duplicate b.1	GO:0048856	anatomical structure development	7mer-1a	5166	5172	0.008	-0.048	0.098			-0.016	24	UUAAAAAAAAUAAAACAAAAAAA	||||||	CGUUCGGGUCUGGCGUUUUUC	miR-129	154799
ENSDLAG00005003831	1758	miR-129-5p	dnmt3bb.1	DNA (cytosine-5-)-methyltransferase 3 beta, duplicate b.1	GO:0048856	anatomical structure development	7mer-1a	5166	5172	0.008	-0.048	0.098			-0.016	24	UUAAAAAAAAUAAAACAAAAAAA	||||||	CGUUCGGGUCUGGCGUUUUUC	miR-129	14104
ENSDLAG00005003831	1758	miR-129-5p	dnmt3bb.1	DNA (cytosine-5-)-methyltransferase 3 beta, duplicate b.1	GO:0048856	anatomical structure development	7mer-1a	5166	5172	0.008	-0.048	0.098			-0.016	24	UUAAAAAAAAUAAAACAAAAAAA	||||||	CGUUCGGGUCUGGCGUUUUUC	miR-129	14104
ENSDLAG00005003831	1758	miR-129-5p	dnmt3bb.1	DNA (cytosine-5-)-methyltransferase 3 beta, duplicate b.1	GO:0048856	anatomical structure development	7mer-1a	5166	5172	0.008	-0.048	0.098			-0.016	24	UUAAAAAAAAUAAAACAAAAAAA	||||||	CGUUCGGGUCUGGCGUUUUUC	miR-129	14104
ENSDLAG00005003831	1758	miR-129-5p	dnmt3bb.1	DNA (cytosine-5-)-methyltransferase 3 beta, duplicate b.1	GO:0048856	anatomical structure development	7mer-1a	5166	5172	0.008	-0.048	0.098			-0.016	24	UUAAAAAAAAUAAAACAAAAAAA	||||||	CGUUCGGGUCUGGCGUUUUUC	miR-129	14104
ENSDLAG00005003831	1758	miR-129-5p	dnmt3bb.1	DNA (cytosine-5-)-methyltransferase 3 beta, duplicate b.1	GO:0048856	anatomical structure development	7mer-1a	704	710	0.008	-0.016	0.027			-0.055	37	UUAAUCUAAAACUAACAAAAAAA	||||||	CGUUCGGGUCUGGCGUUUUUC	miR-129	87487
ENSDLAG00005003831	1758	miR-129-5p	dnmt3bb.1	DNA (cytosine-5-)-methyltransferase 3 beta, duplicate b.1	GO:0048856	anatomical structure development	7mer-1a	704	710	0.008	-0.016	0.027			-0.055	37	UUAAUCUAAAACUAACAAAAAAA	||||||	CGUUCGGGUCUGGCGUUUUUC	miR-129	87487
ENSDLAG00005003831	1758	miR-129-5p	dnmt3bb.1	DNA (cytosine-5-)-methyltransferase 3 beta, duplicate b.1	GO:0048856	anatomical structure development	7mer-1a	704	710	0.008	-0.016	0.027			-0.055	37	UUAAUCUAAAACUAACAAAAAAA	||||||	CGUUCGGGUCUGGCGUUUUUC	miR-129	87487
ENSDLAG00005003831	1758	miR-129-5p	dnmt3bb.1	DNA (cytosine-5-)-methyltransferase 3 beta, duplicate b.1	GO:0048856	anatomical structure development	7mer-1a	704	710	0.008	-0.016	0.027			-0.055	37	UUAAUCUAAAACUAACAAAAAAA	||||||	CGUUCGGGUCUGGCGUUUUUC	miR-129	87487
ENSDLAG00005003831	1758	miR-129-5p	dnmt3bb.1	DNA (cytosine-5-)-methyltransferase 3 beta, duplicate b.1	GO:0048856	anatomical structure development	7mer-1a	3744	3750	0.001	-0.034	0.114			0.007	18	CAAAUAAUUCACAAACAAAAAAA	||||||	CGUUCGGGUCUGGCGUUUUUC	miR-129	154798
ENSDLAG00005003831	1758	miR-129-5p	dnmt3bb.1	DNA (cytosine-5-)-methyltransferase 3 beta, duplicate b.1	GO:0048856	anatomical structure development	7mer-1a	3744	3750	0.001	-0.034	0.114			0.007	18	CAAAUAAUUCACAAACAAAAAAA	||||||	CGUUCGGGUCUGGCGUUUUUC	miR-129	154798
ENSDLAG00005003831	1758	miR-129-5p	dnmt3bb.1	DNA (cytosine-5-)-methyltransferase 3 beta, duplicate b.1	GO:0048856	anatomical structure development	7mer-1a	3744	3750	0.001	-0.034	0.114			0.007	18	CAAAUAAUUCACAAACAAAAAAA	||||||	CGUUCGGGUCUGGCGUUUUUC	miR-129	154798
ENSDLAG00005003831	1758	miR-129-5p	dnmt3bb.1	DNA (cytosine-5-)-methyltransferase 3 beta, duplicate b.1	GO:0048856	anatomical structure development	7mer-1a	3744	3750	0.001	-0.034	0.114			0.007	18	CAAAUAAUUCACAAACAAAAAAA	||||||	CGUUCGGGUCUGGCGUUUUUC	miR-129	154798
ENSDLAG00005003831	1758	miR-129-5p	dnmt3bb.1	DNA (cytosine-5-)-methyltransferase 3 beta, duplicate b.1	GO:0048856	anatomical structure development	7mer-1a	3744	3750	0.001	-0.034	0.114			0.007	18	CAAAUAAUUCACAAACAAAAAAA	||||||	CGUUCGGGUCUGGCGUUUUUC	miR-129	82561
ENSDLAG00005003831	1758	miR-129-5p	dnmt3bb.1	DNA (cytosine-5-)-methyltransferase 3 beta, duplicate b.1	GO:0048856	anatomical structure development	7mer-1a	3744	3750	0.001	-0.034	0.114			0.007	18	CAAAUAAUUCACAAACAAAAAAA	||||||	CGUUCGGGUCUGGCGUUUUUC	miR-129	82561
ENSDLAG00005003831	1758	miR-129-5p	dnmt3bb.1	DNA (cytosine-5-)-methyltransferase 3 beta, duplicate b.1	GO:0048856	anatomical structure development	7mer-1a	3744	3750	0.001	-0.034	0.114			0.007	18	CAAAUAAUUCACAAACAAAAAAA	||||||	CGUUCGGGUCUGGCGUUUUUC	miR-129	82561
ENSDLAG00005003831	1758	miR-129-5p	dnmt3bb.1	DNA (cytosine-5-)-methyltransferase 3 beta, duplicate b.1	GO:0048856	anatomical structure development	7mer-1a	3744	3750	0.001	-0.034	0.114			0.007	18	CAAAUAAUUCACAAACAAAAAAA	||||||	CGUUCGGGUCUGGCGUUUUUC	miR-129	82561
ENSDLAG00005003831	1758	miR-129-5p	dnmt3bb.1	DNA (cytosine-5-)-methyltransferase 3 beta, duplicate b.1	GO:0048856	anatomical structure development	7mer-1a	704	710	0.008	-0.016	0.027			-0.055	37	UUAAUCUAAAACUAACAAAAAAA	||||||	CGUUCGGGUCUGGCGUUUUUC	miR-129	154800
ENSDLAG00005003831	1758	miR-129-5p	dnmt3bb.1	DNA (cytosine-5-)-methyltransferase 3 beta, duplicate b.1	GO:0048856	anatomical structure development	7mer-1a	704	710	0.008	-0.016	0.027			-0.055	37	UUAAUCUAAAACUAACAAAAAAA	||||||	CGUUCGGGUCUGGCGUUUUUC	miR-129	154800
ENSDLAG00005003831	1758	miR-129-5p	dnmt3bb.1	DNA (cytosine-5-)-methyltransferase 3 beta, duplicate b.1	GO:0048856	anatomical structure development	7mer-1a	704	710	0.008	-0.016	0.027			-0.055	37	UUAAUCUAAAACUAACAAAAAAA	||||||	CGUUCGGGUCUGGCGUUUUUC	miR-129	154800
ENSDLAG00005003831	1758	miR-129-5p	dnmt3bb.1	DNA (cytosine-5-)-methyltransferase 3 beta, duplicate b.1	GO:0048856	anatomical structure development	7mer-1a	704	710	0.008	-0.016	0.027			-0.055	37	UUAAUCUAAAACUAACAAAAAAA	||||||	CGUUCGGGUCUGGCGUUUUUC	miR-129	154800
ENSDLAG00005003831	1758	miR-129-5p	dnmt3bb.1	DNA (cytosine-5-)-methyltransferase 3 beta, duplicate b.1	GO:0048856	anatomical structure development	7mer-1a	1409	1415	-0.002	-0.013	0.104			0.015	15	GCAAGAAAAACGAAACAAAAAAA	||||||	CGUUCGGGUCUGGCGUUUUUC	miR-129	154797
ENSDLAG00005003831	1758	miR-129-5p	dnmt3bb.1	DNA (cytosine-5-)-methyltransferase 3 beta, duplicate b.1	GO:0048856	anatomical structure development	7mer-1a	1409	1415	-0.002	-0.013	0.104			0.015	15	GCAAGAAAAACGAAACAAAAAAA	||||||	CGUUCGGGUCUGGCGUUUUUC	miR-129	154797
ENSDLAG00005003831	1758	miR-129-5p	dnmt3bb.1	DNA (cytosine-5-)-methyltransferase 3 beta, duplicate b.1	GO:0048856	anatomical structure development	7mer-1a	1409	1415	-0.002	-0.013	0.104			0.015	15	GCAAGAAAAACGAAACAAAAAAA	||||||	CGUUCGGGUCUGGCGUUUUUC	miR-129	154797
ENSDLAG00005003831	1758	miR-129-5p	dnmt3bb.1	DNA (cytosine-5-)-methyltransferase 3 beta, duplicate b.1	GO:0048856	anatomical structure development	7mer-1a	1409	1415	-0.002	-0.013	0.104			0.015	15	GCAAGAAAAACGAAACAAAAAAA	||||||	CGUUCGGGUCUGGCGUUUUUC	miR-129	154797
ENSDLAG00005003931	1758	miR-129-5p	taok2a	TAO kinase 2a	GO:0048856	anatomical structure development	7mer-1a	385	391	0.001	-0.009	-0.008			-0.09	53	AAACAAAAACAAUCACAAAAAAA	||||||	CGUUCGGGUCUGGCGUUUUUC	miR-129	8636
ENSDLAG00005003931	1758	miR-129-5p	taok2a	TAO kinase 2a	GO:0048856	anatomical structure development	7mer-1a	385	391	0.001	-0.009	-0.008			-0.09	53	AAACAAAAACAAUCACAAAAAAA	||||||	CGUUCGGGUCUGGCGUUUUUC	miR-129	9268
ENSDLAG00005003931	1758	miR-129-5p	taok2a	TAO kinase 2a	GO:0048856	anatomical structure development	7mer-1a	385	391	0.001	-0.009	-0.008			-0.09	53	AAACAAAAACAAUCACAAAAAAA	||||||	CGUUCGGGUCUGGCGUUUUUC	miR-129	5918
ENSDLAG00005003931	1758	miR-129-5p	taok2a	TAO kinase 2a	GO:0048856	anatomical structure development	7mer-1a	385	391	0.001	-0.009	-0.008			-0.09	53	AAACAAAAACAAUCACAAAAAAA	||||||	CGUUCGGGUCUGGCGUUUUUC	miR-129	7284
ENSDLAG00005003931	1758	miR-129-5p	taok2a	TAO kinase 2a	GO:0048856	anatomical structure development	7mer-1a	385	391	0.001	-0.009	-0.008			-0.09	53	AAACAAAAACAAUCACAAAAAAA	||||||	CGUUCGGGUCUGGCGUUUUUC	miR-129	7797
ENSDLAG00005003948	1758	miR-129-5p	rhoab	ras homolog family, member Ab	GO:0048856	anatomical structure development	7mer-1a	477	483	0.008	-0.019	-0.002			-0.087	51	UCAGUGUGAAAACAACAAAAAAA	||||||	CGUUCGGGUCUGGCGUUUUUC	miR-129	7573
ENSDLAG00005003948	1758	miR-129-5p	rhoab	ras homolog family, member Ab	GO:0048856	anatomical structure development	7mer-1a	477	483	0.008	-0.019	-0.002			-0.087	51	UCAGUGUGAAAACAACAAAAAAA	||||||	CGUUCGGGUCUGGCGUUUUUC	miR-129	7573
ENSDLAG00005003948	1758	miR-129-5p	rhoab	ras homolog family, member Ab	GO:0048856	anatomical structure development	7mer-1a	477	483	0.008	-0.019	-0.002			-0.087	51	UCAGUGUGAAAACAACAAAAAAA	||||||	CGUUCGGGUCUGGCGUUUUUC	miR-129	157756
ENSDLAG00005003948	1758	miR-129-5p	rhoab	ras homolog family, member Ab	GO:0048856	anatomical structure development	7mer-1a	477	483	0.008	-0.019	-0.002			-0.087	51	UCAGUGUGAAAACAACAAAAAAA	||||||	CGUUCGGGUCUGGCGUUUUUC	miR-129	157756
ENSDLAG00005004441	1758	miR-129-5p	st14a	suppression of tumorigenicity 14a	GO:0048856	anatomical structure development	7mer-1a	984	990	0.001	-0.014	-0.015			-0.102	59	AAUAUGAAGAGUGCUCAAAAAAA	||||||	CGUUCGGGUCUGGCGUUUUUC	miR-129	9859
ENSDLAG00005004441	1758	miR-129-5p	st14a	suppression of tumorigenicity 14a	GO:0048856	anatomical structure development	8mer-1a	1012	1019	0.003	-0.093	-0.04			-0.377	98	UUAAUCAUACAACUUGCAAAAAA	|||||||	CGUUCGGGUCUGGCGUUUUUC	miR-129	9858
ENSDLAG00005004441	1758	miR-129-5p	st14a	suppression of tumorigenicity 14a	GO:0048856	anatomical structure development	7mer-1a	984	990	0.001	-0.014	-0.015			-0.102	59	AAUAUGAAGAGUGCUCAAAAAAA	||||||	CGUUCGGGUCUGGCGUUUUUC	miR-129	7550
ENSDLAG00005004441	1758	miR-129-5p	st14a	suppression of tumorigenicity 14a	GO:0048856	anatomical structure development	7mer-1a	984	990	0.001	-0.014	-0.015			-0.102	59	AAUAUGAAGAGUGCUCAAAAAAA	||||||	CGUUCGGGUCUGGCGUUUUUC	miR-129	7465
ENSDLAG00005004441	1758	miR-129-5p	st14a	suppression of tumorigenicity 14a	GO:0048856	anatomical structure development	7mer-1a	984	990	0.001	-0.014	-0.015			-0.102	59	AAUAUGAAGAGUGCUCAAAAAAA	||||||	CGUUCGGGUCUGGCGUUUUUC	miR-129	10666
ENSDLAG00005004441	1758	miR-129-5p	st14a	suppression of tumorigenicity 14a	GO:0048856	anatomical structure development	8mer-1a	1012	1019	0.003	-0.093	-0.04			-0.377	98	UUAAUCAUACAACUUGCAAAAAA	|||||||	CGUUCGGGUCUGGCGUUUUUC	miR-129	7549
ENSDLAG00005004441	1758	miR-129-5p	st14a	suppression of tumorigenicity 14a	GO:0048856	anatomical structure development	7mer-1a	984	990	0.001	-0.014	-0.015			-0.102	59	AAUAUGAAGAGUGCUCAAAAAAA	||||||	CGUUCGGGUCUGGCGUUUUUC	miR-129	5885
ENSDLAG00005004441	1758	miR-129-5p	st14a	suppression of tumorigenicity 14a	GO:0048856	anatomical structure development	8mer-1a	1012	1019	0.003	-0.093	-0.04			-0.377	98	UUAAUCAUACAACUUGCAAAAAA	|||||||	CGUUCGGGUCUGGCGUUUUUC	miR-129	7464
ENSDLAG00005004441	1758	miR-129-5p	st14a	suppression of tumorigenicity 14a	GO:0048856	anatomical structure development	8mer-1a	1012	1019	0.003	-0.093	-0.04			-0.377	98	UUAAUCAUACAACUUGCAAAAAA	|||||||	CGUUCGGGUCUGGCGUUUUUC	miR-129	10665
ENSDLAG00005004441	1758	miR-129-5p	st14a	suppression of tumorigenicity 14a	GO:0048856	anatomical structure development	8mer-1a	1012	1019	0.003	-0.093	-0.04			-0.377	98	UUAAUCAUACAACUUGCAAAAAA	|||||||	CGUUCGGGUCUGGCGUUUUUC	miR-129	5884
ENSDLAG00005004633	1758	miR-129-5p	trrap	transformation/transcription domain-associated protein	GO:0048856	anatomical structure development	7mer-m8	802	808	0.012	0.023	-0.037			-0.122	70	AAAGUCAACUACUGGGCAAAAAC	|||||||	CGUUCGGGUCUGGCGUUUUUC	miR-129	21840
ENSDLAG00005004633	1758	miR-129-5p	trrap	transformation/transcription domain-associated protein	GO:0048856	anatomical structure development	7mer-m8	802	808	0.012	0.023	-0.037			-0.122	70	AAAGUCAACUACUGGGCAAAAAC	|||||||	CGUUCGGGUCUGGCGUUUUUC	miR-129	21840
ENSDLAG00005004633	1758	miR-129-5p	trrap	transformation/transcription domain-associated protein	GO:0048856	anatomical structure development	7mer-m8	802	808	0.012	0.023	-0.037			-0.122	70	AAAGUCAACUACUGGGCAAAAAC	|||||||	CGUUCGGGUCUGGCGUUUUUC	miR-129	23408
ENSDLAG00005004633	1758	miR-129-5p	trrap	transformation/transcription domain-associated protein	GO:0048856	anatomical structure development	7mer-m8	802	808	0.012	0.023	-0.037			-0.122	70	AAAGUCAACUACUGGGCAAAAAC	|||||||	CGUUCGGGUCUGGCGUUUUUC	miR-129	23408
ENSDLAG00005004633	1758	miR-129-5p	trrap	transformation/transcription domain-associated protein	GO:0048856	anatomical structure development	7mer-m8	802	808	0.012	0.023	-0.037			-0.122	70	AAAGUCAACUACUGGGCAAAAAC	|||||||	CGUUCGGGUCUGGCGUUUUUC	miR-129	25149
ENSDLAG00005004633	1758	miR-129-5p	trrap	transformation/transcription domain-associated protein	GO:0048856	anatomical structure development	7mer-m8	802	808	0.012	0.023	-0.037			-0.122	70	AAAGUCAACUACUGGGCAAAAAC	|||||||	CGUUCGGGUCUGGCGUUUUUC	miR-129	25149
ENSDLAG00005004633	1758	miR-129-5p	trrap	transformation/transcription domain-associated protein	GO:0048856	anatomical structure development	7mer-m8	802	808	0.012	0.023	-0.037			-0.122	70	AAAGUCAACUACUGGGCAAAAAC	|||||||	CGUUCGGGUCUGGCGUUUUUC	miR-129	23467
ENSDLAG00005004633	1758	miR-129-5p	trrap	transformation/transcription domain-associated protein	GO:0048856	anatomical structure development	7mer-m8	802	808	0.012	0.023	-0.037			-0.122	70	AAAGUCAACUACUGGGCAAAAAC	|||||||	CGUUCGGGUCUGGCGUUUUUC	miR-129	23467
ENSDLAG00005004633	1758	miR-129-5p	trrap	transformation/transcription domain-associated protein	GO:0048856	anatomical structure development	7mer-m8	802	808	0.012	0.023	-0.037			-0.122	70	AAAGUCAACUACUGGGCAAAAAC	|||||||	CGUUCGGGUCUGGCGUUUUUC	miR-129	25994
ENSDLAG00005004633	1758	miR-129-5p	trrap	transformation/transcription domain-associated protein	GO:0048856	anatomical structure development	7mer-m8	802	808	0.012	0.023	-0.037			-0.122	70	AAAGUCAACUACUGGGCAAAAAC	|||||||	CGUUCGGGUCUGGCGUUUUUC	miR-129	25994
ENSDLAG00005004633	1758	miR-129-5p	trrap	transformation/transcription domain-associated protein	GO:0048856	anatomical structure development	7mer-m8	1350	1356	0.012	0.023	-0.037			-0.122	70	AAAGUCAACUACUGGGCAAAAAC	|||||||	CGUUCGGGUCUGGCGUUUUUC	miR-129	130293
ENSDLAG00005004633	1758	miR-129-5p	trrap	transformation/transcription domain-associated protein	GO:0048856	anatomical structure development	7mer-m8	1350	1356	0.012	0.023	-0.037			-0.122	70	AAAGUCAACUACUGGGCAAAAAC	|||||||	CGUUCGGGUCUGGCGUUUUUC	miR-129	130293
ENSDLAG00005004660	1758	miR-129-5p	robo3	roundabout, axon guidance receptor, homolog 3 (Drosophila)	GO:0048856	anatomical structure development	7mer-1a	921	927	-0.006	-0.022	-0.042			-0.144	79	UCCUUCCAAAACAAACAAAAAAA	||| ||||||	CGUUCGGGUCUGGC--GUUUUUC	miR-129	8742
ENSDLAG00005004660	1758	miR-129-5p	robo3	roundabout, axon guidance receptor, homolog 3 (Drosophila)	GO:0048856	anatomical structure development	7mer-1a	921	927	-0.006	-0.022	-0.042			-0.144	79	UCCUUCCAAAACAAACAAAAAAA	||| ||||||	CGUUCGGGUCUGGC--GUUUUUC	miR-129	9943
ENSDLAG00005004697	1758	miR-129-5p	naa15a	N(alpha)-acetyltransferase 15, NatA auxiliary subunit a	GO:0048856	anatomical structure development	8mer-1a	1233	1240	0.013	-0.082	0.197			-0.119	68	CUUACCGACUAAAAAGCAAAAAA	|||||||	CGUUCGGGUCUGGCGUUUUUC	miR-129	107770
ENSDLAG00005004697	1758	miR-129-5p	naa15a	N(alpha)-acetyltransferase 15, NatA auxiliary subunit a	GO:0048856	anatomical structure development	8mer-1a	1233	1240	0.013	-0.082	0.197			-0.119	68	CUUACCGACUAAAAAGCAAAAAA	|||||||	CGUUCGGGUCUGGCGUUUUUC	miR-129	107770
ENSDLAG00005004697	1758	miR-129-5p	naa15a	N(alpha)-acetyltransferase 15, NatA auxiliary subunit a	GO:0048856	anatomical structure development	8mer-1a	1233	1240	0.013	-0.082	0.197			-0.119	68	CUUACCGACUAAAAAGCAAAAAA	|||||||	CGUUCGGGUCUGGCGUUUUUC	miR-129	107770
ENSDLAG00005004697	1758	miR-129-5p	naa15a	N(alpha)-acetyltransferase 15, NatA auxiliary subunit a	GO:0048856	anatomical structure development	8mer-1a	1233	1240	0.013	-0.082	0.197			-0.119	68	CUUACCGACUAAAAAGCAAAAAA	|||||||	CGUUCGGGUCUGGCGUUUUUC	miR-129	12985
ENSDLAG00005004697	1758	miR-129-5p	naa15a	N(alpha)-acetyltransferase 15, NatA auxiliary subunit a	GO:0048856	anatomical structure development	8mer-1a	1233	1240	0.013	-0.082	0.197			-0.119	68	CUUACCGACUAAAAAGCAAAAAA	|||||||	CGUUCGGGUCUGGCGUUUUUC	miR-129	12985
ENSDLAG00005004697	1758	miR-129-5p	naa15a	N(alpha)-acetyltransferase 15, NatA auxiliary subunit a	GO:0048856	anatomical structure development	8mer-1a	1233	1240	0.013	-0.082	0.197			-0.119	68	CUUACCGACUAAAAAGCAAAAAA	|||||||	CGUUCGGGUCUGGCGUUUUUC	miR-129	12985
ENSDLAG00005004697	1758	miR-129-5p	naa15a	N(alpha)-acetyltransferase 15, NatA auxiliary subunit a	GO:0048856	anatomical structure development	8mer-1a	1233	1240	0.013	-0.082	0.197			-0.119	68	CUUACCGACUAAAAAGCAAAAAA	|||||||	CGUUCGGGUCUGGCGUUUUUC	miR-129	162354
ENSDLAG00005004697	1758	miR-129-5p	naa15a	N(alpha)-acetyltransferase 15, NatA auxiliary subunit a	GO:0048856	anatomical structure development	8mer-1a	1233	1240	0.013	-0.082	0.197			-0.119	68	CUUACCGACUAAAAAGCAAAAAA	|||||||	CGUUCGGGUCUGGCGUUUUUC	miR-129	162354
ENSDLAG00005004697	1758	miR-129-5p	naa15a	N(alpha)-acetyltransferase 15, NatA auxiliary subunit a	GO:0048856	anatomical structure development	8mer-1a	1233	1240	0.013	-0.082	0.197			-0.119	68	CUUACCGACUAAAAAGCAAAAAA	|||||||	CGUUCGGGUCUGGCGUUUUUC	miR-129	162354
ENSDLAG00005004697	1758	miR-129-5p	naa15a	N(alpha)-acetyltransferase 15, NatA auxiliary subunit a	GO:0048856	anatomical structure development	8mer-1a	1233	1240	0.013	-0.082	0.197			-0.119	68	CUUACCGACUAAAAAGCAAAAAA	|||||||	CGUUCGGGUCUGGCGUUUUUC	miR-129	150113
ENSDLAG00005004697	1758	miR-129-5p	naa15a	N(alpha)-acetyltransferase 15, NatA auxiliary subunit a	GO:0048856	anatomical structure development	8mer-1a	1233	1240	0.013	-0.082	0.197			-0.119	68	CUUACCGACUAAAAAGCAAAAAA	|||||||	CGUUCGGGUCUGGCGUUUUUC	miR-129	150113
ENSDLAG00005004697	1758	miR-129-5p	naa15a	N(alpha)-acetyltransferase 15, NatA auxiliary subunit a	GO:0048856	anatomical structure development	8mer-1a	1233	1240	0.013	-0.082	0.197			-0.119	68	CUUACCGACUAAAAAGCAAAAAA	|||||||	CGUUCGGGUCUGGCGUUUUUC	miR-129	150113
ENSDLAG00005004742	1758	miR-129-5p	fyna	FYN proto-oncogene, Src family tyrosine kinase a	GO:0048856	anatomical structure development	7mer-m8	1294	1300	0.012	-0.045	-0.041			-0.194	88	CGGGUGGAAAAGUGAGCAAAAAG	|||||||	CGUUCGGGUCUGGCGUUUUUC	miR-129	13289
ENSDLAG00005004742	1758	miR-129-5p	fyna	FYN proto-oncogene, Src family tyrosine kinase a	GO:0048856	anatomical structure development	7mer-m8	1294	1300	0.012	-0.045	-0.041			-0.194	88	CGGGUGGAAAAGUGAGCAAAAAG	|||||||	CGUUCGGGUCUGGCGUUUUUC	miR-129	15201
ENSDLAG00005004742	1758	miR-129-5p	fyna	FYN proto-oncogene, Src family tyrosine kinase a	GO:0048856	anatomical structure development	7mer-m8	1294	1300	0.012	-0.045	-0.041			-0.194	88	CGGGUGGAAAAGUGAGCAAAAAG	|||||||	CGUUCGGGUCUGGCGUUUUUC	miR-129	18184
ENSDLAG00005004742	1758	miR-129-5p	fyna	FYN proto-oncogene, Src family tyrosine kinase a	GO:0048856	anatomical structure development	7mer-m8	1294	1300	0.012	-0.045	-0.041			-0.194	88	CGGGUGGAAAAGUGAGCAAAAAG	|||||||	CGUUCGGGUCUGGCGUUUUUC	miR-129	11821
ENSDLAG00005004742	1758	miR-129-5p	fyna	FYN proto-oncogene, Src family tyrosine kinase a	GO:0048856	anatomical structure development	7mer-m8	1294	1300	0.012	-0.045	-0.041			-0.194	88	CGGGUGGAAAAGUGAGCAAAAAG	|||||||	CGUUCGGGUCUGGCGUUUUUC	miR-129	12215
ENSDLAG00005004742	1758	miR-129-5p	fyna	FYN proto-oncogene, Src family tyrosine kinase a	GO:0048856	anatomical structure development	7mer-m8	1294	1300	0.012	-0.045	-0.041			-0.194	88	CGGGUGGAAAAGUGAGCAAAAAG	|||||||	CGUUCGGGUCUGGCGUUUUUC	miR-129	15193
ENSDLAG00005004742	1758	miR-129-5p	fyna	FYN proto-oncogene, Src family tyrosine kinase a	GO:0048856	anatomical structure development	7mer-m8	1294	1300	0.012	-0.045	-0.041			-0.194	88	CGGGUGGAAAAGUGAGCAAAAAG	|||||||	CGUUCGGGUCUGGCGUUUUUC	miR-129	15831
ENSDLAG00005004742	1758	miR-129-5p	fyna	FYN proto-oncogene, Src family tyrosine kinase a	GO:0048856	anatomical structure development	7mer-m8	1294	1300	0.012	-0.045	-0.041			-0.194	88	CGGGUGGAAAAGUGAGCAAAAAG	|||||||	CGUUCGGGUCUGGCGUUUUUC	miR-129	15444
ENSDLAG00005004742	1758	miR-129-5p	fyna	FYN proto-oncogene, Src family tyrosine kinase a	GO:0048856	anatomical structure development	7mer-m8	1294	1300	0.012	-0.045	-0.041			-0.194	88	CGGGUGGAAAAGUGAGCAAAAAG	|||||||	CGUUCGGGUCUGGCGUUUUUC	miR-129	14771
ENSDLAG00005004742	1758	miR-129-5p	fyna	FYN proto-oncogene, Src family tyrosine kinase a	GO:0048856	anatomical structure development	7mer-m8	1294	1300	0.012	-0.045	-0.041			-0.194	88	CGGGUGGAAAAGUGAGCAAAAAG	|||||||	CGUUCGGGUCUGGCGUUUUUC	miR-129	16041
ENSDLAG00005004858	1758	miR-129-5p	tbx1	T-box transcription factor 1	GO:0048856	anatomical structure development	7mer-1a	430	436	0.015	-0.005	-0.024			-0.088	52	UGUUUUUAUUGCUUUCAAAAAAG	||||||	CGUUCGGGUCUGGCGUUUUUC	miR-129	156899
ENSDLAG00005004858	1758	miR-129-5p	tbx1	T-box transcription factor 1	GO:0048856	anatomical structure development	7mer-1a	430	436	0.015	-0.005	-0.024			-0.088	52	UGUUUUUAUUGCUUUCAAAAAAG	||||||	CGUUCGGGUCUGGCGUUUUUC	miR-129	156899
ENSDLAG00005004858	1758	miR-129-5p	tbx1	T-box transcription factor 1	GO:0048856	anatomical structure development	7mer-1a	430	436	0.015	-0.005	-0.024			-0.088	52	UGUUUUUAUUGCUUUCAAAAAAG	||||||	CGUUCGGGUCUGGCGUUUUUC	miR-129	156899
ENSDLAG00005004858	1758	miR-129-5p	tbx1	T-box transcription factor 1	GO:0048856	anatomical structure development	7mer-1a	430	436	0.015	-0.005	-0.024			-0.088	52	UGUUUUUAUUGCUUUCAAAAAAG	||||||	CGUUCGGGUCUGGCGUUUUUC	miR-129	104102
ENSDLAG00005004858	1758	miR-129-5p	tbx1	T-box transcription factor 1	GO:0048856	anatomical structure development	7mer-1a	430	436	0.015	-0.005	-0.024			-0.088	52	UGUUUUUAUUGCUUUCAAAAAAG	||||||	CGUUCGGGUCUGGCGUUUUUC	miR-129	104102
ENSDLAG00005004858	1758	miR-129-5p	tbx1	T-box transcription factor 1	GO:0048856	anatomical structure development	7mer-1a	430	436	0.015	-0.005	-0.024			-0.088	52	UGUUUUUAUUGCUUUCAAAAAAG	||||||	CGUUCGGGUCUGGCGUUUUUC	miR-129	104102
ENSDLAG00005004858	1758	miR-129-5p	tbx1	T-box transcription factor 1	GO:0048856	anatomical structure development	7mer-1a	430	436	0.015	-0.005	-0.024			-0.088	52	UGUUUUUAUUGCUUUCAAAAAAG	||||||	CGUUCGGGUCUGGCGUUUUUC	miR-129	6831
ENSDLAG00005004858	1758	miR-129-5p	tbx1	T-box transcription factor 1	GO:0048856	anatomical structure development	7mer-1a	430	436	0.015	-0.005	-0.024			-0.088	52	UGUUUUUAUUGCUUUCAAAAAAG	||||||	CGUUCGGGUCUGGCGUUUUUC	miR-129	6831
ENSDLAG00005004858	1758	miR-129-5p	tbx1	T-box transcription factor 1	GO:0048856	anatomical structure development	7mer-1a	430	436	0.015	-0.005	-0.024			-0.088	52	UGUUUUUAUUGCUUUCAAAAAAG	||||||	CGUUCGGGUCUGGCGUUUUUC	miR-129	6831
ENSDLAG00005004960	1758	miR-129-5p	xpo1a	exportin 1 (CRM1 homolog, yeast) a	GO:0048856	anatomical structure development	7mer-1a	764	770	0.004	-0.047	-0.003			-0.12	69	AGUUGGCUAUUUUUACAAAAAAA	||||||	CGUUCGGGUCUGGCGUUUUUC	miR-129	8933
ENSDLAG00005004960	1758	miR-129-5p	xpo1a	exportin 1 (CRM1 homolog, yeast) a	GO:0048856	anatomical structure development	7mer-1a	764	770	0.004	-0.047	-0.003			-0.12	69	AGUUGGCUAUUUUUACAAAAAAA	||||||	CGUUCGGGUCUGGCGUUUUUC	miR-129	6477
ENSDLAG00005004960	1758	miR-129-5p	xpo1a	exportin 1 (CRM1 homolog, yeast) a	GO:0048856	anatomical structure development	7mer-1a	764	770	0.004	-0.047	-0.003			-0.12	69	AGUUGGCUAUUUUUACAAAAAAA	||||||	CGUUCGGGUCUGGCGUUUUUC	miR-129	6499
ENSDLAG00005004969	1758	miR-129-5p	lrp1ab	low density lipoprotein receptor-related protein 1Ab	GO:0048856	anatomical structure development	7mer-1a	105	111	0.004	-0.021	-0.039			-0.13	74	UGAAAAGAAAAGCAACAAAAAAA	||||||	CGUUCGGGUCUGGCGUUUUUC	miR-129	23757
ENSDLAG00005004969	1758	miR-129-5p	lrp1ab	low density lipoprotein receptor-related protein 1Ab	GO:0048856	anatomical structure development	7mer-1a	2650	2656	0.008	0.022	0.06			0.016	14	AUAACACUGUUUACACAAAAAAG	||||||	CGUUCGGGUCUGGCGUUUUUC	miR-129	23523
ENSDLAG00005004969	1758	miR-129-5p	lrp1ab	low density lipoprotein receptor-related protein 1Ab	GO:0048856	anatomical structure development	7mer-1a	105	111	0.004	-0.021	-0.039			-0.13	74	UGAAAAGAAAAGCAACAAAAAAA	||||||	CGUUCGGGUCUGGCGUUUUUC	miR-129	22930
ENSDLAG00005004969	1758	miR-129-5p	lrp1ab	low density lipoprotein receptor-related protein 1Ab	GO:0048856	anatomical structure development	7mer-1a	193	199	0.011	-0.016	-0.029			-0.108	62	UAUUUUGUUCUUUGACAAAAAAA	||||||	CGUUCGGGUCUGGCGUUUUUC	miR-129	23522
ENSDLAG00005004969	1758	miR-129-5p	lrp1ab	low density lipoprotein receptor-related protein 1Ab	GO:0048856	anatomical structure development	7mer-1a	2650	2656	0.008	0.022	0.06			0.016	14	AUAACACUGUUUACACAAAAAAG	||||||	CGUUCGGGUCUGGCGUUUUUC	miR-129	23760
ENSDLAG00005004969	1758	miR-129-5p	lrp1ab	low density lipoprotein receptor-related protein 1Ab	GO:0048856	anatomical structure development	7mer-1a	193	199	0.011	-0.016	-0.029			-0.108	62	UAUUUUGUUCUUUGACAAAAAAA	||||||	CGUUCGGGUCUGGCGUUUUUC	miR-129	23759
ENSDLAG00005004969	1758	miR-129-5p	lrp1ab	low density lipoprotein receptor-related protein 1Ab	GO:0048856	anatomical structure development	7mer-1a	2650	2656	0.008	0.022	0.06			0.016	14	AUAACACUGUUUACACAAAAAAG	||||||	CGUUCGGGUCUGGCGUUUUUC	miR-129	22838
ENSDLAG00005004969	1758	miR-129-5p	lrp1ab	low density lipoprotein receptor-related protein 1Ab	GO:0048856	anatomical structure development	7mer-1a	105	111	0.004	-0.021	-0.039			-0.13	74	UGAAAAGAAAAGCAACAAAAAAA	||||||	CGUUCGGGUCUGGCGUUUUUC	miR-129	24221
ENSDLAG00005004969	1758	miR-129-5p	lrp1ab	low density lipoprotein receptor-related protein 1Ab	GO:0048856	anatomical structure development	7mer-1a	105	111	0.004	-0.021	-0.039			-0.13	74	UGAAAAGAAAAGCAACAAAAAAA	||||||	CGUUCGGGUCUGGCGUUUUUC	miR-129	23520
ENSDLAG00005004969	1758	miR-129-5p	lrp1ab	low density lipoprotein receptor-related protein 1Ab	GO:0048856	anatomical structure development	7mer-m8	1638	1644	0.03	0.037	0.151			0.098	0	GAAUUUCUUUUGGUGGCAAAAAC	|||||||	CGUUCGGGUCUGGCGUUUUUC	miR-129	22836
ENSDLAG00005004969	1758	miR-129-5p	lrp1ab	low density lipoprotein receptor-related protein 1Ab	GO:0048856	anatomical structure development	7mer-1a	193	199	0.011	-0.016	-0.029			-0.108	62	UAUUUUGUUCUUUGACAAAAAAA	||||||	CGUUCGGGUCUGGCGUUUUUC	miR-129	19017
ENSDLAG00005004969	1758	miR-129-5p	lrp1ab	low density lipoprotein receptor-related protein 1Ab	GO:0048856	anatomical structure development	7mer-1a	193	199	0.011	-0.016	-0.029			-0.108	62	UAUUUUGUUCUUUGACAAAAAAA	||||||	CGUUCGGGUCUGGCGUUUUUC	miR-129	22931
ENSDLAG00005004969	1758	miR-129-5p	lrp1ab	low density lipoprotein receptor-related protein 1Ab	GO:0048856	anatomical structure development	7mer-m8	1638	1644	0.03	0.037	0.151			0.098	0	GAAUUUCUUUUGGUGGCAAAAAC	|||||||	CGUUCGGGUCUGGCGUUUUUC	miR-129	23521
ENSDLAG00005004969	1758	miR-129-5p	lrp1ab	low density lipoprotein receptor-related protein 1Ab	GO:0048856	anatomical structure development	7mer-1a	193	199	0.011	-0.016	-0.029			-0.108	62	UAUUUUGUUCUUUGACAAAAAAA	||||||	CGUUCGGGUCUGGCGUUUUUC	miR-129	24222
ENSDLAG00005004969	1758	miR-129-5p	lrp1ab	low density lipoprotein receptor-related protein 1Ab	GO:0048856	anatomical structure development	7mer-1a	193	199	0.011	-0.016	-0.029			-0.108	62	UAUUUUGUUCUUUGACAAAAAAA	||||||	CGUUCGGGUCUGGCGUUUUUC	miR-129	23895
ENSDLAG00005004969	1758	miR-129-5p	lrp1ab	low density lipoprotein receptor-related protein 1Ab	GO:0048856	anatomical structure development	7mer-1a	105	111	0.004	-0.021	-0.039			-0.13	74	UGAAAAGAAAAGCAACAAAAAAA	||||||	CGUUCGGGUCUGGCGUUUUUC	miR-129	23894
ENSDLAG00005004969	1758	miR-129-5p	lrp1ab	low density lipoprotein receptor-related protein 1Ab	GO:0048856	anatomical structure development	7mer-1a	105	111	0.004	-0.021	-0.039			-0.13	74	UGAAAAGAAAAGCAACAAAAAAA	||||||	CGUUCGGGUCUGGCGUUUUUC	miR-129	19016
ENSDLAG00005004969	1758	miR-129-5p	lrp1ab	low density lipoprotein receptor-related protein 1Ab	GO:0048856	anatomical structure development	7mer-m8	1638	1644	0.03	0.037	0.151			0.098	0	GAAUUUCUUUUGGUGGCAAAAAC	|||||||	CGUUCGGGUCUGGCGUUUUUC	miR-129	23758
ENSDLAG00005004969	1758	miR-129-5p	lrp1ab	low density lipoprotein receptor-related protein 1Ab	GO:0048856	anatomical structure development	7mer-1a	105	111	0.004	-0.021	-0.039			-0.13	74	UGAAAAGAAAAGCAACAAAAAAA	||||||	CGUUCGGGUCUGGCGUUUUUC	miR-129	22835
ENSDLAG00005004969	1758	miR-129-5p	lrp1ab	low density lipoprotein receptor-related protein 1Ab	GO:0048856	anatomical structure development	7mer-1a	193	199	0.011	-0.016	-0.029			-0.108	62	UAUUUUGUUCUUUGACAAAAAAA	||||||	CGUUCGGGUCUGGCGUUUUUC	miR-129	22837
ENSDLAG00005004969	1758	miR-129-5p	lrp1ab	low density lipoprotein receptor-related protein 1Ab	GO:0048856	anatomical structure development	7mer-1a	193	199	0.011	-0.016	-0.029			-0.108	62	UAUUUUGUUCUUUGACAAAAAAA	||||||	CGUUCGGGUCUGGCGUUUUUC	miR-129	22094
ENSDLAG00005004969	1758	miR-129-5p	lrp1ab	low density lipoprotein receptor-related protein 1Ab	GO:0048856	anatomical structure development	7mer-1a	105	111	0.004	-0.021	-0.039			-0.13	74	UGAAAAGAAAAGCAACAAAAAAA	||||||	CGUUCGGGUCUGGCGUUUUUC	miR-129	22093
ENSDLAG00005005125	1758	miR-129-5p	kdm2bb	lysine (K)-specific demethylase 2Bb	GO:0048856	anatomical structure development	7mer-m8	228	234	0.003	-0.079	-0.03			-0.226	91	CGUGAAGGCAAUAUUGCAAAAAU	|||||||	CGUUCGGGUCUGGCGUUUUUC	miR-129	14545
ENSDLAG00005005125	1758	miR-129-5p	kdm2bb	lysine (K)-specific demethylase 2Bb	GO:0048856	anatomical structure development	7mer-m8	228	234	0.003	-0.079	-0.03			-0.226	91	CGUGAAGGCAAUAUUGCAAAAAU	|||||||	CGUUCGGGUCUGGCGUUUUUC	miR-129	14545
ENSDLAG00005005125	1758	miR-129-5p	kdm2bb	lysine (K)-specific demethylase 2Bb	GO:0048856	anatomical structure development	7mer-m8	380	386	0.003	-0.079	-0.008			-0.204	90	CGUGAAGGCAAUAUUGCAAAAAU	|||||||	CGUUCGGGUCUGGCGUUUUUC	miR-129	15099
ENSDLAG00005005125	1758	miR-129-5p	kdm2bb	lysine (K)-specific demethylase 2Bb	GO:0048856	anatomical structure development	7mer-m8	380	386	0.003	-0.079	-0.008			-0.204	90	CGUGAAGGCAAUAUUGCAAAAAU	|||||||	CGUUCGGGUCUGGCGUUUUUC	miR-129	15099
ENSDLAG00005005125	1758	miR-129-5p	kdm2bb	lysine (K)-specific demethylase 2Bb	GO:0048856	anatomical structure development	7mer-m8	228	234	0.003	-0.079	-0.03			-0.226	91	CGUGAAGGCAAUAUUGCAAAAAU	|||||||	CGUUCGGGUCUGGCGUUUUUC	miR-129	14343
ENSDLAG00005005125	1758	miR-129-5p	kdm2bb	lysine (K)-specific demethylase 2Bb	GO:0048856	anatomical structure development	7mer-m8	228	234	0.003	-0.079	-0.03			-0.226	91	CGUGAAGGCAAUAUUGCAAAAAU	|||||||	CGUUCGGGUCUGGCGUUUUUC	miR-129	14343
ENSDLAG00005005125	1758	miR-129-5p	kdm2bb	lysine (K)-specific demethylase 2Bb	GO:0048856	anatomical structure development	7mer-m8	228	234	0.003	-0.079	-0.03			-0.226	91	CGUGAAGGCAAUAUUGCAAAAAU	|||||||	CGUUCGGGUCUGGCGUUUUUC	miR-129	16162
ENSDLAG00005005125	1758	miR-129-5p	kdm2bb	lysine (K)-specific demethylase 2Bb	GO:0048856	anatomical structure development	7mer-m8	228	234	0.003	-0.079	-0.03			-0.226	91	CGUGAAGGCAAUAUUGCAAAAAU	|||||||	CGUUCGGGUCUGGCGUUUUUC	miR-129	16162
ENSDLAG00005005125	1758	miR-129-5p	kdm2bb	lysine (K)-specific demethylase 2Bb	GO:0048856	anatomical structure development	7mer-m8	380	386	0.003	-0.079	-0.008			-0.204	90	CGUGAAGGCAAUAUUGCAAAAAU	|||||||	CGUUCGGGUCUGGCGUUUUUC	miR-129	15520
ENSDLAG00005005125	1758	miR-129-5p	kdm2bb	lysine (K)-specific demethylase 2Bb	GO:0048856	anatomical structure development	7mer-m8	380	386	0.003	-0.079	-0.008			-0.204	90	CGUGAAGGCAAUAUUGCAAAAAU	|||||||	CGUUCGGGUCUGGCGUUUUUC	miR-129	15520
ENSDLAG00005005125	1758	miR-129-5p	kdm2bb	lysine (K)-specific demethylase 2Bb	GO:0048856	anatomical structure development	7mer-m8	228	234	0.003	-0.079	-0.03			-0.226	91	CGUGAAGGCAAUAUUGCAAAAAU	|||||||	CGUUCGGGUCUGGCGUUUUUC	miR-129	144465
ENSDLAG00005005125	1758	miR-129-5p	kdm2bb	lysine (K)-specific demethylase 2Bb	GO:0048856	anatomical structure development	7mer-m8	228	234	0.003	-0.079	-0.03			-0.226	91	CGUGAAGGCAAUAUUGCAAAAAU	|||||||	CGUUCGGGUCUGGCGUUUUUC	miR-129	144465
ENSDLAG00005005125	1758	miR-129-5p	kdm2bb	lysine (K)-specific demethylase 2Bb	GO:0048856	anatomical structure development	7mer-m8	228	234	0.003	-0.079	-0.03			-0.226	91	CGUGAAGGCAAUAUUGCAAAAAU	|||||||	CGUUCGGGUCUGGCGUUUUUC	miR-129	12351
ENSDLAG00005005125	1758	miR-129-5p	kdm2bb	lysine (K)-specific demethylase 2Bb	GO:0048856	anatomical structure development	7mer-m8	228	234	0.003	-0.079	-0.03			-0.226	91	CGUGAAGGCAAUAUUGCAAAAAU	|||||||	CGUUCGGGUCUGGCGUUUUUC	miR-129	12351
ENSDLAG00005005156	1758	miR-129-5p	th	tyrosine hydroxylase	GO:0048856	anatomical structure development	7mer-1a	254	260	0.008	-0.021	-0.022			-0.109	63	AAAUGAUGGGGGAAUCAAAAAAU	||||||	CGUUCGGGUCUGGCGUUUUUC	miR-129	13359
ENSDLAG00005005156	1758	miR-129-5p	th	tyrosine hydroxylase	GO:0048856	anatomical structure development	7mer-1a	254	260	0.008	-0.021	-0.022			-0.109	63	AAAUGAUGGGGGAAUCAAAAAAU	||||||	CGUUCGGGUCUGGCGUUUUUC	miR-129	12173
ENSDLAG00005005156	1758	miR-129-5p	th	tyrosine hydroxylase	GO:0048856	anatomical structure development	7mer-1a	254	260	0.008	-0.021	-0.022			-0.109	63	AAAUGAUGGGGGAAUCAAAAAAU	||||||	CGUUCGGGUCUGGCGUUUUUC	miR-129	12864
ENSDLAG00005005156	1758	miR-129-5p	th	tyrosine hydroxylase	GO:0048856	anatomical structure development	7mer-1a	254	260	0.008	-0.021	-0.022			-0.109	63	AAAUGAUGGGGGAAUCAAAAAAU	||||||	CGUUCGGGUCUGGCGUUUUUC	miR-129	12714
ENSDLAG00005005156	1758	miR-129-5p	th	tyrosine hydroxylase	GO:0048856	anatomical structure development	7mer-1a	254	260	0.008	-0.021	-0.022			-0.109	63	AAAUGAUGGGGGAAUCAAAAAAU	||||||	CGUUCGGGUCUGGCGUUUUUC	miR-129	12883
ENSDLAG00005005156	1758	miR-129-5p	th	tyrosine hydroxylase	GO:0048856	anatomical structure development	7mer-1a	254	260	0.008	-0.021	-0.022			-0.109	63	AAAUGAUGGGGGAAUCAAAAAAU	||||||	CGUUCGGGUCUGGCGUUUUUC	miR-129	13720
ENSDLAG00005005156	1758	miR-129-5p	th	tyrosine hydroxylase	GO:0048856	anatomical structure development	7mer-1a	254	260	0.008	-0.021	-0.022			-0.109	63	AAAUGAUGGGGGAAUCAAAAAAU	||||||	CGUUCGGGUCUGGCGUUUUUC	miR-129	13584
ENSDLAG00005005166	1758	miR-129-5p	nr3c1	nuclear receptor subfamily 3, group C, member 1 (glucocorticoid receptor)	GO:0048856	anatomical structure development	8mer-1a	1320	1327	0.013	-0.068	0.219			-0.083	49	CGGCUCAAAGUAGUUGCAAAAAA	|||||||	CGUUCGGGUCUGGCGUUUUUC	miR-129	10434
ENSDLAG00005005166	1758	miR-129-5p	nr3c1	nuclear receptor subfamily 3, group C, member 1 (glucocorticoid receptor)	GO:0048856	anatomical structure development	8mer-1a	1320	1327	0.013	-0.068	0.219			-0.083	49	CGGCUCAAAGUAGUUGCAAAAAA	|||||||	CGUUCGGGUCUGGCGUUUUUC	miR-129	9209
ENSDLAG00005005166	1758	miR-129-5p	nr3c1	nuclear receptor subfamily 3, group C, member 1 (glucocorticoid receptor)	GO:0048856	anatomical structure development	7mer-1a	2602	2608	0.001	0.001	-0.012			-0.084	50	AUUCACACCUACACUCAAAAAAA	||||||	CGUUCGGGUCUGGCGUUUUUC	miR-129	10435
ENSDLAG00005005166	1758	miR-129-5p	nr3c1	nuclear receptor subfamily 3, group C, member 1 (glucocorticoid receptor)	GO:0048856	anatomical structure development	7mer-1a	2602	2608	0.001	0.001	-0.012			-0.084	50	AUUCACACCUACACUCAAAAAAA	||||||	CGUUCGGGUCUGGCGUUUUUC	miR-129	7260
ENSDLAG00005005166	1758	miR-129-5p	nr3c1	nuclear receptor subfamily 3, group C, member 1 (glucocorticoid receptor)	GO:0048856	anatomical structure development	7mer-1a	2602	2608	0.001	0.001	-0.012			-0.084	50	AUUCACACCUACACUCAAAAAAA	||||||	CGUUCGGGUCUGGCGUUUUUC	miR-129	9210
ENSDLAG00005005166	1758	miR-129-5p	nr3c1	nuclear receptor subfamily 3, group C, member 1 (glucocorticoid receptor)	GO:0048856	anatomical structure development	8mer-1a	1320	1327	0.013	-0.068	0.219			-0.083	49	CGGCUCAAAGUAGUUGCAAAAAA	|||||||	CGUUCGGGUCUGGCGUUUUUC	miR-129	7259
ENSDLAG00005005227	1758	miR-129-5p	st8sia3	ST8 alpha-N-acetyl-neuraminide alpha-2,8-sialyltransferase 3	GO:0048856	anatomical structure development	8mer-1a	1080	1087	0.003	-0.001	-0.088			-0.333	97	ACUAGGUGAAAGAAGGCAAAAAA	|||||||	CGUUCGGGUCUGGCGUUUUUC	miR-129	6526
ENSDLAG00005005227	1758	miR-129-5p	st8sia3	ST8 alpha-N-acetyl-neuraminide alpha-2,8-sialyltransferase 3	GO:0048856	anatomical structure development	8mer-1a	522	529	-0.008	0.06	0.018			-0.177	86	ACGCAAGGGGCAAUGGCAAAAAA	|||||||	CGUUCGGGUCUGGCGUUUUUC	miR-129	10522
ENSDLAG00005005227	1758	miR-129-5p	st8sia3	ST8 alpha-N-acetyl-neuraminide alpha-2,8-sialyltransferase 3	GO:0048856	anatomical structure development	7mer-m8	177	183	-0.016	0.001	-0.037			-0.172	85	GUCCAAGAUCCCUGA--GCAAAAAC	||| |||||||	CGUUCGGGUCUGGCGUUUUUC	miR-129	6527
ENSDLAG00005005227	1758	miR-129-5p	st8sia3	ST8 alpha-N-acetyl-neuraminide alpha-2,8-sialyltransferase 3	GO:0048856	anatomical structure development	7mer-m8	177	183	-0.016	0.001	-0.037			-0.172	85	GUCCAAGAUCCCUGA--GCAAAAAC	||| |||||||	CGUUCGGGUCUGGCGUUUUUC	miR-129	10521
ENSDLAG00005005227	1758	miR-129-5p	st8sia3	ST8 alpha-N-acetyl-neuraminide alpha-2,8-sialyltransferase 3	GO:0048856	anatomical structure development	8mer-1a	1080	1087	0.003	-0.001	-0.088			-0.333	97	ACUAGGUGAAAGAAGGCAAAAAA	|||||||	CGUUCGGGUCUGGCGUUUUUC	miR-129	10520
ENSDLAG00005005227	1758	miR-129-5p	st8sia3	ST8 alpha-N-acetyl-neuraminide alpha-2,8-sialyltransferase 3	GO:0048856	anatomical structure development	8mer-1a	522	529	-0.008	0.06	0.018			-0.177	86	ACGCAAGGGGCAAUGGCAAAAAA	|||||||	CGUUCGGGUCUGGCGUUUUUC	miR-129	6528
ENSDLAG00005005238	1758	miR-129-5p	ocrl	OCRL inositol polyphosphate-5-phosphatase	GO:0048856	anatomical structure development	7mer-m8	3913	3919	-0.025	0.04	0.015			-0.09	53	UUGAACAAGUCCCAC---GCAAAAAC	|||| |||||||	CGUUCGGGUCUGGCGUUUUUC	miR-129	16441
ENSDLAG00005005238	1758	miR-129-5p	ocrl	OCRL inositol polyphosphate-5-phosphatase	GO:0048856	anatomical structure development	7mer-m8	3913	3919	-0.025	0.04	0.015			-0.09	53	UUGAACAAGUCCCAC---GCAAAAAC	|||| |||||||	CGUUCGGGUCUGGCGUUUUUC	miR-129	16441
ENSDLAG00005005238	1758	miR-129-5p	ocrl	OCRL inositol polyphosphate-5-phosphatase	GO:0048856	anatomical structure development	7mer-m8	3913	3919	-0.025	0.04	0.015			-0.09	53	UUGAACAAGUCCCAC---GCAAAAAC	|||| |||||||	CGUUCGGGUCUGGCGUUUUUC	miR-129	12575
ENSDLAG00005005238	1758	miR-129-5p	ocrl	OCRL inositol polyphosphate-5-phosphatase	GO:0048856	anatomical structure development	7mer-m8	3913	3919	-0.025	0.04	0.015			-0.09	53	UUGAACAAGUCCCAC---GCAAAAAC	|||| |||||||	CGUUCGGGUCUGGCGUUUUUC	miR-129	12575
ENSDLAG00005005238	1758	miR-129-5p	ocrl	OCRL inositol polyphosphate-5-phosphatase	GO:0048856	anatomical structure development	7mer-m8	4463	4469	-0.025	0.04	0.015			-0.09	53	UUGAACAAGUCCCAC---GCAAAAAC	|||| |||||||	CGUUCGGGUCUGGCGUUUUUC	miR-129	20916
ENSDLAG00005005238	1758	miR-129-5p	ocrl	OCRL inositol polyphosphate-5-phosphatase	GO:0048856	anatomical structure development	7mer-m8	4463	4469	-0.025	0.04	0.015			-0.09	53	UUGAACAAGUCCCAC---GCAAAAAC	|||| |||||||	CGUUCGGGUCUGGCGUUUUUC	miR-129	20916
ENSDLAG00005005238	1758	miR-129-5p	ocrl	OCRL inositol polyphosphate-5-phosphatase	GO:0048856	anatomical structure development	7mer-m8	3913	3919	-0.025	0.04	0.015			-0.09	53	UUGAACAAGUCCCAC---GCAAAAAC	|||| |||||||	CGUUCGGGUCUGGCGUUUUUC	miR-129	118016
ENSDLAG00005005238	1758	miR-129-5p	ocrl	OCRL inositol polyphosphate-5-phosphatase	GO:0048856	anatomical structure development	7mer-m8	3913	3919	-0.025	0.04	0.015			-0.09	53	UUGAACAAGUCCCAC---GCAAAAAC	|||| |||||||	CGUUCGGGUCUGGCGUUUUUC	miR-129	118016
ENSDLAG00005005253	1758	miR-129-5p	cenpf	centromere protein F	GO:0048856	anatomical structure development	7mer-1a	106	112	-0.006	-0.002	-0.044			-0.126	72	UAAUACACCACUUUUCAAAAAAG	||| ||||||	CGUUCGGGUCUGGCGUUUUUC	miR-129	7563
ENSDLAG00005005292	1758	miR-129-5p	esrp1	epithelial splicing regulatory protein 1	GO:0048856	anatomical structure development	7mer-1a	775	781	-0.002	0.002	0.012			-0.062	39	AUCAGGCCUUACUUACAAAAAAU	||||||	CGUUCGGGUCUGGCGUUUUUC	miR-129	13867
ENSDLAG00005005292	1758	miR-129-5p	esrp1	epithelial splicing regulatory protein 1	GO:0048856	anatomical structure development	7mer-1a	628	634	-0.002	0.002	0.012			-0.062	39	AUCAGGCCUUACUUACAAAAAAU	||||||	CGUUCGGGUCUGGCGUUUUUC	miR-129	11635
ENSDLAG00005005292	1758	miR-129-5p	esrp1	epithelial splicing regulatory protein 1	GO:0048856	anatomical structure development	7mer-1a	775	781	-0.002	0.002	0.012			-0.062	39	AUCAGGCCUUACUUACAAAAAAU	||||||	CGUUCGGGUCUGGCGUUUUUC	miR-129	13521
ENSDLAG00005005308	1758	miR-129-5p	mysm1	Myb-like, SWIRM and MPN domains 1	GO:0048856	anatomical structure development	7mer-1a	3821	3827	0.008	-0.025	-0.016			-0.107	61	GUUAAACUGUGAAAUCAAAAAAA	||||||	CGUUCGGGUCUGGCGUUUUUC	miR-129	7299
ENSDLAG00005005308	1758	miR-129-5p	mysm1	Myb-like, SWIRM and MPN domains 1	GO:0048856	anatomical structure development	7mer-m8	4011	4017	0.012	-0.023	-0.044			-0.175	86	AUAAGUAGGGGUUGUGCAAAAAU	|||||||	CGUUCGGGUCUGGCGUUUUUC	miR-129	7300
ENSDLAG00005005308	1758	miR-129-5p	mysm1	Myb-like, SWIRM and MPN domains 1	GO:0048856	anatomical structure development	8mer-1a	4099	4106	-0.008	-0.017	-0.105			-0.377	98	GUGUGCAAGUAGCAGGCAAAAAA	|||||||	CGUUCGGGUCUGGCGUUUUUC	miR-129	7301
ENSDLAG00005005308	1758	miR-129-5p	mysm1	Myb-like, SWIRM and MPN domains 1	GO:0048856	anatomical structure development	8mer-1a	647	654	0.024	-0.026	0.049			-0.2	89	UGUGUAUGUUUUCCUGCAAAAAA	|||||||	CGUUCGGGUCUGGCGUUUUUC	miR-129	7302
ENSDLAG00005005336	1758	miR-129-5p	kif3a	kinesin family member 3A	GO:0048856	anatomical structure development	7mer-m8	1369	1375	0.012	-0.141	-0.059			-0.308	96	GAAUACAAAUAAAAUGCAAAAAU	|||||||	CGUUCGGGUCUGGCGUUUUUC	miR-129	11164
ENSDLAG00005005336	1758	miR-129-5p	kif3a	kinesin family member 3A	GO:0048856	anatomical structure development	7mer-m8	1369	1375	0.012	-0.141	-0.059			-0.308	96	GAAUACAAAUAAAAUGCAAAAAU	|||||||	CGUUCGGGUCUGGCGUUUUUC	miR-129	11164
ENSDLAG00005005336	1758	miR-129-5p	kif3a	kinesin family member 3A	GO:0048856	anatomical structure development	7mer-m8	1369	1375	0.012	-0.141	-0.059			-0.308	96	GAAUACAAAUAAAAUGCAAAAAU	|||||||	CGUUCGGGUCUGGCGUUUUUC	miR-129	110851
ENSDLAG00005005336	1758	miR-129-5p	kif3a	kinesin family member 3A	GO:0048856	anatomical structure development	7mer-m8	1369	1375	0.012	-0.141	-0.059			-0.308	96	GAAUACAAAUAAAAUGCAAAAAU	|||||||	CGUUCGGGUCUGGCGUUUUUC	miR-129	110851
ENSDLAG00005005336	1758	miR-129-5p	kif3a	kinesin family member 3A	GO:0048856	anatomical structure development	7mer-m8	1369	1375	0.012	-0.141	-0.059			-0.308	96	GAAUACAAAUAAAAUGCAAAAAU	|||||||	CGUUCGGGUCUGGCGUUUUUC	miR-129	15938
ENSDLAG00005005336	1758	miR-129-5p	kif3a	kinesin family member 3A	GO:0048856	anatomical structure development	7mer-m8	1369	1375	0.012	-0.141	-0.059			-0.308	96	GAAUACAAAUAAAAUGCAAAAAU	|||||||	CGUUCGGGUCUGGCGUUUUUC	miR-129	15938
ENSDLAG00005005336	1758	miR-129-5p	kif3a	kinesin family member 3A	GO:0048856	anatomical structure development	7mer-m8	1369	1375	0.012	-0.141	-0.059			-0.308	96	GAAUACAAAUAAAAUGCAAAAAU	|||||||	CGUUCGGGUCUGGCGUUUUUC	miR-129	13845
ENSDLAG00005005336	1758	miR-129-5p	kif3a	kinesin family member 3A	GO:0048856	anatomical structure development	7mer-m8	1369	1375	0.012	-0.141	-0.059			-0.308	96	GAAUACAAAUAAAAUGCAAAAAU	|||||||	CGUUCGGGUCUGGCGUUUUUC	miR-129	13845
ENSDLAG00005005701	1758	miR-129-5p	gdf6a	growth differentiation factor 6a	GO:0048856	anatomical structure development	7mer-1a	536	542	-0.002	-0.019	0			-0.095	55	CUAGUGCCUGUUUUUCAAAAAAG	||||||	CGUUCGGGUCUGGCGUUUUUC	miR-129	13099
ENSDLAG00005005833	1758	miR-129-5p	rasa3	RAS p21 protein activator 3	GO:0048856	anatomical structure development	7mer-1a	2471	2477	0.004	-0.057	-0.033			-0.16	83	UUUUUGAAAAACAAACAAAAAAA	||||||	CGUUCGGGUCUGGCGUUUUUC	miR-129	12551
ENSDLAG00005005833	1758	miR-129-5p	rasa3	RAS p21 protein activator 3	GO:0048856	anatomical structure development	7mer-1a	521	527	0.001	0	0.007			-0.066	41	CUCGCAGCACACUUUCAAAAAAG	||||||	CGUUCGGGUCUGGCGUUUUUC	miR-129	14694
ENSDLAG00005005833	1758	miR-129-5p	rasa3	RAS p21 protein activator 3	GO:0048856	anatomical structure development	7mer-1a	521	527	0.001	0	0.007			-0.066	41	CUCGCAGCACACUUUCAAAAAAG	||||||	CGUUCGGGUCUGGCGUUUUUC	miR-129	13267
ENSDLAG00005005833	1758	miR-129-5p	rasa3	RAS p21 protein activator 3	GO:0048856	anatomical structure development	7mer-1a	1518	1524	-0.002	0.004	0.071			-0.001	20	UUCACUGACAGUGUCCAAAAAAC	||||||	CGUUCGGGUCUGGCGUUUUUC	miR-129	13997
ENSDLAG00005005833	1758	miR-129-5p	rasa3	RAS p21 protein activator 3	GO:0048856	anatomical structure development	7mer-1a	2471	2477	0.004	-0.057	-0.033			-0.16	83	UUUUUGAAAAACAAACAAAAAAA	||||||	CGUUCGGGUCUGGCGUUUUUC	miR-129	13998
ENSDLAG00005005833	1758	miR-129-5p	rasa3	RAS p21 protein activator 3	GO:0048856	anatomical structure development	7mer-1a	2471	2477	0.004	-0.057	-0.033			-0.16	83	UUUUUGAAAAACAAACAAAAAAA	||||||	CGUUCGGGUCUGGCGUUUUUC	miR-129	12648
ENSDLAG00005005833	1758	miR-129-5p	rasa3	RAS p21 protein activator 3	GO:0048856	anatomical structure development	7mer-1a	521	527	0.001	0	0.007			-0.066	41	CUCGCAGCACACUUUCAAAAAAG	||||||	CGUUCGGGUCUGGCGUUUUUC	miR-129	12552
ENSDLAG00005005833	1758	miR-129-5p	rasa3	RAS p21 protein activator 3	GO:0048856	anatomical structure development	7mer-1a	1518	1524	-0.002	0.004	0.071			-0.001	20	UUCACUGACAGUGUCCAAAAAAC	||||||	CGUUCGGGUCUGGCGUUUUUC	miR-129	13265
ENSDLAG00005005833	1758	miR-129-5p	rasa3	RAS p21 protein activator 3	GO:0048856	anatomical structure development	7mer-1a	1518	1524	-0.002	0.004	0.071			-0.001	20	UUCACUGACAGUGUCCAAAAAAC	||||||	CGUUCGGGUCUGGCGUUUUUC	miR-129	14692
ENSDLAG00005005833	1758	miR-129-5p	rasa3	RAS p21 protein activator 3	GO:0048856	anatomical structure development	7mer-1a	1518	1524	-0.002	0.004	0.071			-0.001	20	UUCACUGACAGUGUCCAAAAAAC	||||||	CGUUCGGGUCUGGCGUUUUUC	miR-129	12647
ENSDLAG00005005833	1758	miR-129-5p	rasa3	RAS p21 protein activator 3	GO:0048856	anatomical structure development	7mer-1a	2471	2477	0.004	-0.057	-0.033			-0.16	83	UUUUUGAAAAACAAACAAAAAAA	||||||	CGUUCGGGUCUGGCGUUUUUC	miR-129	13266
ENSDLAG00005005833	1758	miR-129-5p	rasa3	RAS p21 protein activator 3	GO:0048856	anatomical structure development	7mer-1a	2471	2477	0.004	-0.057	-0.033			-0.16	83	UUUUUGAAAAACAAACAAAAAAA	||||||	CGUUCGGGUCUGGCGUUUUUC	miR-129	14693
ENSDLAG00005005833	1758	miR-129-5p	rasa3	RAS p21 protein activator 3	GO:0048856	anatomical structure development	7mer-1a	1518	1524	-0.002	0.004	0.071			-0.001	20	UUCACUGACAGUGUCCAAAAAAC	||||||	CGUUCGGGUCUGGCGUUUUUC	miR-129	12550
ENSDLAG00005005833	1758	miR-129-5p	rasa3	RAS p21 protein activator 3	GO:0048856	anatomical structure development	7mer-1a	1518	1524	-0.002	0.004	0.071			-0.001	20	UUCACUGACAGUGUCCAAAAAAC	||||||	CGUUCGGGUCUGGCGUUUUUC	miR-129	12915
ENSDLAG00005005833	1758	miR-129-5p	rasa3	RAS p21 protein activator 3	GO:0048856	anatomical structure development	7mer-1a	521	527	0.001	0	0.007			-0.066	41	CUCGCAGCACACUUUCAAAAAAG	||||||	CGUUCGGGUCUGGCGUUUUUC	miR-129	13999
ENSDLAG00005005833	1758	miR-129-5p	rasa3	RAS p21 protein activator 3	GO:0048856	anatomical structure development	7mer-1a	521	527	0.001	0	0.007			-0.066	41	CUCGCAGCACACUUUCAAAAAAG	||||||	CGUUCGGGUCUGGCGUUUUUC	miR-129	12649
ENSDLAG00005005833	1758	miR-129-5p	rasa3	RAS p21 protein activator 3	GO:0048856	anatomical structure development	7mer-1a	521	527	0.001	0	0.007			-0.066	41	CUCGCAGCACACUUUCAAAAAAG	||||||	CGUUCGGGUCUGGCGUUUUUC	miR-129	12917
ENSDLAG00005005833	1758	miR-129-5p	rasa3	RAS p21 protein activator 3	GO:0048856	anatomical structure development	7mer-1a	2471	2477	0.004	-0.057	-0.033			-0.16	83	UUUUUGAAAAACAAACAAAAAAA	||||||	CGUUCGGGUCUGGCGUUUUUC	miR-129	12916
ENSDLAG00005005939	1758	miR-129-5p	eya3	EYA transcriptional coactivator and phosphatase 3	GO:0048856	anatomical structure development	7mer-1a	1044	1050	0.001	-0.042	-0.037			-0.152	81	UUAGCAGUUGGUAUACAAAAAAA	||||||	CGUUCGGGUCUGGCGUUUUUC	miR-129	16108
ENSDLAG00005005939	1758	miR-129-5p	eya3	EYA transcriptional coactivator and phosphatase 3	GO:0048856	anatomical structure development	7mer-1a	1044	1050	0.001	-0.042	-0.037			-0.152	81	UUAGCAGUUGGUAUACAAAAAAA	||||||	CGUUCGGGUCUGGCGUUUUUC	miR-129	12862
ENSDLAG00005005939	1758	miR-129-5p	eya3	EYA transcriptional coactivator and phosphatase 3	GO:0048856	anatomical structure development	7mer-1a	1044	1050	0.001	-0.042	-0.037			-0.152	81	UUAGCAGUUGGUAUACAAAAAAA	||||||	CGUUCGGGUCUGGCGUUUUUC	miR-129	12708
ENSDLAG00005005939	1758	miR-129-5p	eya3	EYA transcriptional coactivator and phosphatase 3	GO:0048856	anatomical structure development	7mer-1a	1116	1122	0.001	-0.042	-0.037			-0.152	81	UUAGCAGUUGGUAUACAAAAAAA	||||||	CGUUCGGGUCUGGCGUUUUUC	miR-129	14015
ENSDLAG00005005939	1758	miR-129-5p	eya3	EYA transcriptional coactivator and phosphatase 3	GO:0048856	anatomical structure development	7mer-1a	1044	1050	0.001	-0.042	-0.037			-0.152	81	UUAGCAGUUGGUAUACAAAAAAA	||||||	CGUUCGGGUCUGGCGUUUUUC	miR-129	11119
ENSDLAG00005005939	1758	miR-129-5p	eya3	EYA transcriptional coactivator and phosphatase 3	GO:0048856	anatomical structure development	7mer-1a	1044	1050	0.001	-0.042	-0.037			-0.152	81	UUAGCAGUUGGUAUACAAAAAAA	||||||	CGUUCGGGUCUGGCGUUUUUC	miR-129	13767
ENSDLAG00005005948	1758	miR-129-5p	fgf8a	fibroblast growth factor 8a	GO:0048856	anatomical structure development	7mer-1a	197	203	0.001	-0.048	-0.029			-0.15	81	AAAACUGUACAUAAACAAAAAAA	||||||	CGUUCGGGUCUGGCGUUUUUC	miR-129	13440
ENSDLAG00005006017	1758	miR-129-5p	prmt1	protein arginine methyltransferase 1	GO:0048856	anatomical structure development	7mer-1a	577	583	-0.002	-0.012	0.013			-0.075	45	CAGACCAAAAAUAACCAAAAAAU	||||||	CGUUCGGGUCUGGCGUUUUUC	miR-129	13807
ENSDLAG00005006017	1758	miR-129-5p	prmt1	protein arginine methyltransferase 1	GO:0048856	anatomical structure development	7mer-1a	577	583	-0.002	-0.012	0.013			-0.075	45	CAGACCAAAAAUAACCAAAAAAU	||||||	CGUUCGGGUCUGGCGUUUUUC	miR-129	12496
ENSDLAG00005006017	1758	miR-129-5p	prmt1	protein arginine methyltransferase 1	GO:0048856	anatomical structure development	7mer-1a	577	583	-0.002	-0.012	0.013			-0.075	45	CAGACCAAAAAUAACCAAAAAAU	||||||	CGUUCGGGUCUGGCGUUUUUC	miR-129	16133
ENSDLAG00005006017	1758	miR-129-5p	prmt1	protein arginine methyltransferase 1	GO:0048856	anatomical structure development	7mer-1a	577	583	-0.002	-0.012	0.013			-0.075	45	CAGACCAAAAAUAACCAAAAAAU	||||||	CGUUCGGGUCUGGCGUUUUUC	miR-129	13349
ENSDLAG00005006017	1758	miR-129-5p	prmt1	protein arginine methyltransferase 1	GO:0048856	anatomical structure development	7mer-1a	577	583	-0.002	-0.012	0.013			-0.075	45	CAGACCAAAAAUAACCAAAAAAU	||||||	CGUUCGGGUCUGGCGUUUUUC	miR-129	15412
ENSDLAG00005006017	1758	miR-129-5p	prmt1	protein arginine methyltransferase 1	GO:0048856	anatomical structure development	7mer-1a	577	583	-0.002	-0.012	0.013			-0.075	45	CAGACCAAAAAUAACCAAAAAAU	||||||	CGUUCGGGUCUGGCGUUUUUC	miR-129	11851
ENSDLAG00005006017	1758	miR-129-5p	prmt1	protein arginine methyltransferase 1	GO:0048856	anatomical structure development	7mer-1a	577	583	-0.002	-0.012	0.013			-0.075	45	CAGACCAAAAAUAACCAAAAAAU	||||||	CGUUCGGGUCUGGCGUUUUUC	miR-129	11995
ENSDLAG00005006017	1758	miR-129-5p	prmt1	protein arginine methyltransferase 1	GO:0048856	anatomical structure development	7mer-1a	577	583	-0.002	-0.012	0.013			-0.075	45	CAGACCAAAAAUAACCAAAAAAU	||||||	CGUUCGGGUCUGGCGUUUUUC	miR-129	11146
ENSDLAG00005006017	1758	miR-129-5p	prmt1	protein arginine methyltransferase 1	GO:0048856	anatomical structure development	7mer-1a	577	583	-0.002	-0.012	0.013			-0.075	45	CAGACCAAAAAUAACCAAAAAAU	||||||	CGUUCGGGUCUGGCGUUUUUC	miR-129	13930
ENSDLAG00005006017	1758	miR-129-5p	prmt1	protein arginine methyltransferase 1	GO:0048856	anatomical structure development	7mer-1a	577	583	-0.002	-0.012	0.013			-0.075	45	CAGACCAAAAAUAACCAAAAAAU	||||||	CGUUCGGGUCUGGCGUUUUUC	miR-129	14994
ENSDLAG00005006128	1758	miR-129-5p	pacsin1b	protein kinase C and casein kinase substrate in neurons 1b	GO:0048856	anatomical structure development	7mer-1a	1691	1697	0.008	-0.009	-0.001			-0.076	45	UCAGUGUGUGUGUACCAAAAAAC	||||||	CGUUCGGGUCUGGCGUUUUUC	miR-129	13505
ENSDLAG00005006128	1758	miR-129-5p	pacsin1b	protein kinase C and casein kinase substrate in neurons 1b	GO:0048856	anatomical structure development	7mer-1a	1691	1697	0.008	-0.009	-0.001			-0.076	45	UCAGUGUGUGUGUACCAAAAAAC	||||||	CGUUCGGGUCUGGCGUUUUUC	miR-129	13505
ENSDLAG00005006128	1758	miR-129-5p	pacsin1b	protein kinase C and casein kinase substrate in neurons 1b	GO:0048856	anatomical structure development	7mer-1a	1691	1697	0.008	-0.009	-0.001			-0.076	45	UCAGUGUGUGUGUACCAAAAAAC	||||||	CGUUCGGGUCUGGCGUUUUUC	miR-129	134788
ENSDLAG00005006128	1758	miR-129-5p	pacsin1b	protein kinase C and casein kinase substrate in neurons 1b	GO:0048856	anatomical structure development	7mer-1a	1691	1697	0.008	-0.009	-0.001			-0.076	45	UCAGUGUGUGUGUACCAAAAAAC	||||||	CGUUCGGGUCUGGCGUUUUUC	miR-129	134788
ENSDLAG00005006128	1758	miR-129-5p	pacsin1b	protein kinase C and casein kinase substrate in neurons 1b	GO:0048856	anatomical structure development	7mer-1a	1691	1697	0.008	-0.009	-0.001			-0.076	45	UCAGUGUGUGUGUACCAAAAAAC	||||||	CGUUCGGGUCUGGCGUUUUUC	miR-129	14351
ENSDLAG00005006128	1758	miR-129-5p	pacsin1b	protein kinase C and casein kinase substrate in neurons 1b	GO:0048856	anatomical structure development	7mer-1a	1691	1697	0.008	-0.009	-0.001			-0.076	45	UCAGUGUGUGUGUACCAAAAAAC	||||||	CGUUCGGGUCUGGCGUUUUUC	miR-129	14351
ENSDLAG00005006128	1758	miR-129-5p	pacsin1b	protein kinase C and casein kinase substrate in neurons 1b	GO:0048856	anatomical structure development	7mer-1a	1691	1697	0.008	-0.009	-0.001			-0.076	45	UCAGUGUGUGUGUACCAAAAAAC	||||||	CGUUCGGGUCUGGCGUUUUUC	miR-129	16000
ENSDLAG00005006128	1758	miR-129-5p	pacsin1b	protein kinase C and casein kinase substrate in neurons 1b	GO:0048856	anatomical structure development	7mer-1a	1691	1697	0.008	-0.009	-0.001			-0.076	45	UCAGUGUGUGUGUACCAAAAAAC	||||||	CGUUCGGGUCUGGCGUUUUUC	miR-129	16000
ENSDLAG00005006134	1758	miR-129-5p	pcsk9	proprotein convertase subtilisin/kexin type 9	GO:0048856	anatomical structure development	8mer-1a	2873	2880	0.003	-0.035	-0.059			-0.338	97	AAAGCAGAAGGCAAAGCAAAAAA	|||||||	CGUUCGGGUCUGGCGUUUUUC	miR-129	10813
ENSDLAG00005006134	1758	miR-129-5p	pcsk9	proprotein convertase subtilisin/kexin type 9	GO:0048856	anatomical structure development	7mer-1a	2012	2018	0.001	0.014	0.068			0.009	17	UUUUCCUCUGUCACACAAAAAAA	||||||	CGUUCGGGUCUGGCGUUUUUC	miR-129	10812
ENSDLAG00005006144	1758	miR-129-5p	elovl1b	ELOVL fatty acid elongase 1b	GO:0048856	anatomical structure development	7mer-1a	427	433	0.001	-0.051	-0.039			-0.163	84	AUAGUUUUUCAACACCAAAAAAA	||||||	CGUUCGGGUCUGGCGUUUUUC	miR-129	11922
ENSDLAG00005006248	1758	miR-129-5p	nova1	NOVA alternative splicing regulator 1	GO:0048856	anatomical structure development	7mer-1a	1616	1622	-0.009	0.009	-0.038			-0.112	65	CUUCCCAAUUUGCAUCAAAAAAA	|||| ||||||	CGUUCGGGUCUGGC---GUUUUUC	miR-129	12857
ENSDLAG00005006248	1758	miR-129-5p	nova1	NOVA alternative splicing regulator 1	GO:0048856	anatomical structure development	7mer-1a	1616	1622	-0.009	0.009	-0.038			-0.112	65	CUUCCCAAUUUGCAUCAAAAAAA	|||| ||||||	CGUUCGGGUCUGGC---GUUUUUC	miR-129	12443
ENSDLAG00005006290	1758	miR-129-5p	nr2f2	nuclear receptor subfamily 2, group F, member 2	GO:0048856	anatomical structure development	7mer-1a	193	199	-0.006	0.003	-0.029			-0.106	61	UUCCCCCCUACUCCACAAAAAAA	||| ||||||	CGUUCGGGUCUGGC-GUUUUUC	miR-129	12277
ENSDLAG00005006290	1758	miR-129-5p	nr2f2	nuclear receptor subfamily 2, group F, member 2	GO:0048856	anatomical structure development	7mer-1a	1619	1625	0.001	-0.027	0.114			0.014	15	UUGUAUUUAAAGAAACAAAAAAG	||||||	CGUUCGGGUCUGGCGUUUUUC	miR-129	12276
ENSDLAG00005006299	1758	miR-129-5p	NAV3	neuron navigator 3	GO:0048856	anatomical structure development	7mer-1a	3162	3168	0.001	-0.005	0.04			-0.038	31	UCACUAAAAUCACAACAAAAAAU	||||||	CGUUCGGGUCUGGCGUUUUUC	miR-129	78772
ENSDLAG00005006299	1758	miR-129-5p	NAV3	neuron navigator 3	GO:0048856	anatomical structure development	7mer-1a	3162	3168	0.001	-0.005	0.04			-0.038	31	UCACUAAAAUCACAACAAAAAAU	||||||	CGUUCGGGUCUGGCGUUUUUC	miR-129	78772
ENSDLAG00005006299	1758	miR-129-5p	NAV3	neuron navigator 3	GO:0048856	anatomical structure development	7mer-1a	3162	3168	0.001	-0.005	0.04			-0.038	31	UCACUAAAAUCACAACAAAAAAU	||||||	CGUUCGGGUCUGGCGUUUUUC	miR-129	78772
ENSDLAG00005006299	1758	miR-129-5p	NAV3	neuron navigator 3	GO:0048856	anatomical structure development	7mer-1a	2353	2359	0.001	0.001	0.114			0.042	6	GGAUCCUUGAGCUACCAAAAAAG	||||||	CGUUCGGGUCUGGCGUUUUUC	miR-129	13986
ENSDLAG00005006299	1758	miR-129-5p	NAV3	neuron navigator 3	GO:0048856	anatomical structure development	7mer-1a	2353	2359	0.001	0.001	0.114			0.042	6	GGAUCCUUGAGCUACCAAAAAAG	||||||	CGUUCGGGUCUGGCGUUUUUC	miR-129	13986
ENSDLAG00005006299	1758	miR-129-5p	NAV3	neuron navigator 3	GO:0048856	anatomical structure development	7mer-1a	2353	2359	0.001	0.001	0.114			0.042	6	GGAUCCUUGAGCUACCAAAAAAG	||||||	CGUUCGGGUCUGGCGUUUUUC	miR-129	13986
ENSDLAG00005006299	1758	miR-129-5p	NAV3	neuron navigator 3	GO:0048856	anatomical structure development	7mer-1a	3162	3168	0.001	-0.005	0.04			-0.038	31	UCACUAAAAUCACAACAAAAAAU	||||||	CGUUCGGGUCUGGCGUUUUUC	miR-129	14585
ENSDLAG00005006299	1758	miR-129-5p	NAV3	neuron navigator 3	GO:0048856	anatomical structure development	7mer-1a	3162	3168	0.001	-0.005	0.04			-0.038	31	UCACUAAAAUCACAACAAAAAAU	||||||	CGUUCGGGUCUGGCGUUUUUC	miR-129	14585
ENSDLAG00005006299	1758	miR-129-5p	NAV3	neuron navigator 3	GO:0048856	anatomical structure development	7mer-1a	3162	3168	0.001	-0.005	0.04			-0.038	31	UCACUAAAAUCACAACAAAAAAU	||||||	CGUUCGGGUCUGGCGUUUUUC	miR-129	14585
ENSDLAG00005006299	1758	miR-129-5p	NAV3	neuron navigator 3	GO:0048856	anatomical structure development	7mer-1a	2353	2359	0.001	0.001	0.114			0.042	6	GGAUCCUUGAGCUACCAAAAAAG	||||||	CGUUCGGGUCUGGCGUUUUUC	miR-129	15813
ENSDLAG00005006299	1758	miR-129-5p	NAV3	neuron navigator 3	GO:0048856	anatomical structure development	7mer-1a	2353	2359	0.001	0.001	0.114			0.042	6	GGAUCCUUGAGCUACCAAAAAAG	||||||	CGUUCGGGUCUGGCGUUUUUC	miR-129	15813
ENSDLAG00005006299	1758	miR-129-5p	NAV3	neuron navigator 3	GO:0048856	anatomical structure development	7mer-1a	2353	2359	0.001	0.001	0.114			0.042	6	GGAUCCUUGAGCUACCAAAAAAG	||||||	CGUUCGGGUCUGGCGUUUUUC	miR-129	15813
ENSDLAG00005006299	1758	miR-129-5p	NAV3	neuron navigator 3	GO:0048856	anatomical structure development	7mer-1a	3162	3168	0.001	-0.005	0.04			-0.038	31	UCACUAAAAUCACAACAAAAAAU	||||||	CGUUCGGGUCUGGCGUUUUUC	miR-129	15311
ENSDLAG00005006299	1758	miR-129-5p	NAV3	neuron navigator 3	GO:0048856	anatomical structure development	7mer-1a	3162	3168	0.001	-0.005	0.04			-0.038	31	UCACUAAAAUCACAACAAAAAAU	||||||	CGUUCGGGUCUGGCGUUUUUC	miR-129	15311
ENSDLAG00005006299	1758	miR-129-5p	NAV3	neuron navigator 3	GO:0048856	anatomical structure development	7mer-1a	3162	3168	0.001	-0.005	0.04			-0.038	31	UCACUAAAAUCACAACAAAAAAU	||||||	CGUUCGGGUCUGGCGUUUUUC	miR-129	15311
ENSDLAG00005006299	1758	miR-129-5p	NAV3	neuron navigator 3	GO:0048856	anatomical structure development	7mer-m8	3043	3049	0.003	-0.061	0.071			-0.107	61	GAAAAAAAAAGAAAUGCAAAAAC	|||||||	CGUUCGGGUCUGGCGUUUUUC	miR-129	14584
ENSDLAG00005006299	1758	miR-129-5p	NAV3	neuron navigator 3	GO:0048856	anatomical structure development	7mer-m8	3043	3049	0.003	-0.061	0.071			-0.107	61	GAAAAAAAAAGAAAUGCAAAAAC	|||||||	CGUUCGGGUCUGGCGUUUUUC	miR-129	14584
ENSDLAG00005006299	1758	miR-129-5p	NAV3	neuron navigator 3	GO:0048856	anatomical structure development	7mer-m8	3043	3049	0.003	-0.061	0.071			-0.107	61	GAAAAAAAAAGAAAUGCAAAAAC	|||||||	CGUUCGGGUCUGGCGUUUUUC	miR-129	14584
ENSDLAG00005006299	1758	miR-129-5p	NAV3	neuron navigator 3	GO:0048856	anatomical structure development	7mer-1a	2353	2359	0.001	0.001	0.114			0.042	6	GGAUCCUUGAGCUACCAAAAAAG	||||||	CGUUCGGGUCUGGCGUUUUUC	miR-129	14583
ENSDLAG00005006299	1758	miR-129-5p	NAV3	neuron navigator 3	GO:0048856	anatomical structure development	7mer-1a	2353	2359	0.001	0.001	0.114			0.042	6	GGAUCCUUGAGCUACCAAAAAAG	||||||	CGUUCGGGUCUGGCGUUUUUC	miR-129	14583
ENSDLAG00005006299	1758	miR-129-5p	NAV3	neuron navigator 3	GO:0048856	anatomical structure development	7mer-1a	2353	2359	0.001	0.001	0.114			0.042	6	GGAUCCUUGAGCUACCAAAAAAG	||||||	CGUUCGGGUCUGGCGUUUUUC	miR-129	14583
ENSDLAG00005006299	1758	miR-129-5p	NAV3	neuron navigator 3	GO:0048856	anatomical structure development	7mer-1a	2353	2359	0.001	0.001	0.114			0.042	6	GGAUCCUUGAGCUACCAAAAAAG	||||||	CGUUCGGGUCUGGCGUUUUUC	miR-129	12314
ENSDLAG00005006299	1758	miR-129-5p	NAV3	neuron navigator 3	GO:0048856	anatomical structure development	7mer-1a	2353	2359	0.001	0.001	0.114			0.042	6	GGAUCCUUGAGCUACCAAAAAAG	||||||	CGUUCGGGUCUGGCGUUUUUC	miR-129	12314
ENSDLAG00005006299	1758	miR-129-5p	NAV3	neuron navigator 3	GO:0048856	anatomical structure development	7mer-1a	2353	2359	0.001	0.001	0.114			0.042	6	GGAUCCUUGAGCUACCAAAAAAG	||||||	CGUUCGGGUCUGGCGUUUUUC	miR-129	12314
ENSDLAG00005006299	1758	miR-129-5p	NAV3	neuron navigator 3	GO:0048856	anatomical structure development	7mer-m8	3043	3049	0.003	-0.061	0.071			-0.107	61	GAAAAAAAAAGAAAUGCAAAAAC	|||||||	CGUUCGGGUCUGGCGUUUUUC	miR-129	15310
ENSDLAG00005006299	1758	miR-129-5p	NAV3	neuron navigator 3	GO:0048856	anatomical structure development	7mer-m8	3043	3049	0.003	-0.061	0.071			-0.107	61	GAAAAAAAAAGAAAUGCAAAAAC	|||||||	CGUUCGGGUCUGGCGUUUUUC	miR-129	15310
ENSDLAG00005006299	1758	miR-129-5p	NAV3	neuron navigator 3	GO:0048856	anatomical structure development	7mer-m8	3043	3049	0.003	-0.061	0.071			-0.107	61	GAAAAAAAAAGAAAUGCAAAAAC	|||||||	CGUUCGGGUCUGGCGUUUUUC	miR-129	15310
ENSDLAG00005006299	1758	miR-129-5p	NAV3	neuron navigator 3	GO:0048856	anatomical structure development	7mer-1a	2353	2359	0.001	0.001	0.114			0.042	6	GGAUCCUUGAGCUACCAAAAAAG	||||||	CGUUCGGGUCUGGCGUUUUUC	miR-129	78770
ENSDLAG00005006299	1758	miR-129-5p	NAV3	neuron navigator 3	GO:0048856	anatomical structure development	7mer-1a	2353	2359	0.001	0.001	0.114			0.042	6	GGAUCCUUGAGCUACCAAAAAAG	||||||	CGUUCGGGUCUGGCGUUUUUC	miR-129	78770
ENSDLAG00005006299	1758	miR-129-5p	NAV3	neuron navigator 3	GO:0048856	anatomical structure development	7mer-1a	2353	2359	0.001	0.001	0.114			0.042	6	GGAUCCUUGAGCUACCAAAAAAG	||||||	CGUUCGGGUCUGGCGUUUUUC	miR-129	78770
ENSDLAG00005006299	1758	miR-129-5p	NAV3	neuron navigator 3	GO:0048856	anatomical structure development	7mer-m8	3043	3049	0.003	-0.061	0.071			-0.107	61	GAAAAAAAAAGAAAUGCAAAAAC	|||||||	CGUUCGGGUCUGGCGUUUUUC	miR-129	13987
ENSDLAG00005006299	1758	miR-129-5p	NAV3	neuron navigator 3	GO:0048856	anatomical structure development	7mer-m8	3043	3049	0.003	-0.061	0.071			-0.107	61	GAAAAAAAAAGAAAUGCAAAAAC	|||||||	CGUUCGGGUCUGGCGUUUUUC	miR-129	13987
ENSDLAG00005006299	1758	miR-129-5p	NAV3	neuron navigator 3	GO:0048856	anatomical structure development	7mer-m8	3043	3049	0.003	-0.061	0.071			-0.107	61	GAAAAAAAAAGAAAUGCAAAAAC	|||||||	CGUUCGGGUCUGGCGUUUUUC	miR-129	13987
ENSDLAG00005006299	1758	miR-129-5p	NAV3	neuron navigator 3	GO:0048856	anatomical structure development	7mer-m8	3043	3049	0.003	-0.061	0.071			-0.107	61	GAAAAAAAAAGAAAUGCAAAAAC	|||||||	CGUUCGGGUCUGGCGUUUUUC	miR-129	15814
ENSDLAG00005006299	1758	miR-129-5p	NAV3	neuron navigator 3	GO:0048856	anatomical structure development	7mer-m8	3043	3049	0.003	-0.061	0.071			-0.107	61	GAAAAAAAAAGAAAUGCAAAAAC	|||||||	CGUUCGGGUCUGGCGUUUUUC	miR-129	15814
ENSDLAG00005006299	1758	miR-129-5p	NAV3	neuron navigator 3	GO:0048856	anatomical structure development	7mer-m8	3043	3049	0.003	-0.061	0.071			-0.107	61	GAAAAAAAAAGAAAUGCAAAAAC	|||||||	CGUUCGGGUCUGGCGUUUUUC	miR-129	15814
ENSDLAG00005006299	1758	miR-129-5p	NAV3	neuron navigator 3	GO:0048856	anatomical structure development	7mer-1a	3162	3168	0.001	-0.005	0.04			-0.038	31	UCACUAAAAUCACAACAAAAAAU	||||||	CGUUCGGGUCUGGCGUUUUUC	miR-129	16098
ENSDLAG00005006299	1758	miR-129-5p	NAV3	neuron navigator 3	GO:0048856	anatomical structure development	7mer-1a	3162	3168	0.001	-0.005	0.04			-0.038	31	UCACUAAAAUCACAACAAAAAAU	||||||	CGUUCGGGUCUGGCGUUUUUC	miR-129	16098
ENSDLAG00005006299	1758	miR-129-5p	NAV3	neuron navigator 3	GO:0048856	anatomical structure development	7mer-1a	3162	3168	0.001	-0.005	0.04			-0.038	31	UCACUAAAAUCACAACAAAAAAU	||||||	CGUUCGGGUCUGGCGUUUUUC	miR-129	16098
ENSDLAG00005006299	1758	miR-129-5p	NAV3	neuron navigator 3	GO:0048856	anatomical structure development	7mer-1a	3162	3168	0.001	-0.005	0.04			-0.038	31	UCACUAAAAUCACAACAAAAAAU	||||||	CGUUCGGGUCUGGCGUUUUUC	miR-129	15815
ENSDLAG00005006299	1758	miR-129-5p	NAV3	neuron navigator 3	GO:0048856	anatomical structure development	7mer-1a	3162	3168	0.001	-0.005	0.04			-0.038	31	UCACUAAAAUCACAACAAAAAAU	||||||	CGUUCGGGUCUGGCGUUUUUC	miR-129	15815
ENSDLAG00005006299	1758	miR-129-5p	NAV3	neuron navigator 3	GO:0048856	anatomical structure development	7mer-1a	3162	3168	0.001	-0.005	0.04			-0.038	31	UCACUAAAAUCACAACAAAAAAU	||||||	CGUUCGGGUCUGGCGUUUUUC	miR-129	15815
ENSDLAG00005006299	1758	miR-129-5p	NAV3	neuron navigator 3	GO:0048856	anatomical structure development	7mer-1a	2353	2359	0.001	0.001	0.114			0.042	6	GGAUCCUUGAGCUACCAAAAAAG	||||||	CGUUCGGGUCUGGCGUUUUUC	miR-129	15028
ENSDLAG00005006299	1758	miR-129-5p	NAV3	neuron navigator 3	GO:0048856	anatomical structure development	7mer-1a	2353	2359	0.001	0.001	0.114			0.042	6	GGAUCCUUGAGCUACCAAAAAAG	||||||	CGUUCGGGUCUGGCGUUUUUC	miR-129	15028
ENSDLAG00005006299	1758	miR-129-5p	NAV3	neuron navigator 3	GO:0048856	anatomical structure development	7mer-1a	2353	2359	0.001	0.001	0.114			0.042	6	GGAUCCUUGAGCUACCAAAAAAG	||||||	CGUUCGGGUCUGGCGUUUUUC	miR-129	15028
ENSDLAG00005006299	1758	miR-129-5p	NAV3	neuron navigator 3	GO:0048856	anatomical structure development	7mer-1a	3162	3168	0.001	-0.005	0.04			-0.038	31	UCACUAAAAUCACAACAAAAAAU	||||||	CGUUCGGGUCUGGCGUUUUUC	miR-129	15030
ENSDLAG00005006299	1758	miR-129-5p	NAV3	neuron navigator 3	GO:0048856	anatomical structure development	7mer-1a	3162	3168	0.001	-0.005	0.04			-0.038	31	UCACUAAAAUCACAACAAAAAAU	||||||	CGUUCGGGUCUGGCGUUUUUC	miR-129	15030
ENSDLAG00005006299	1758	miR-129-5p	NAV3	neuron navigator 3	GO:0048856	anatomical structure development	7mer-1a	3162	3168	0.001	-0.005	0.04			-0.038	31	UCACUAAAAUCACAACAAAAAAU	||||||	CGUUCGGGUCUGGCGUUUUUC	miR-129	15030
ENSDLAG00005006299	1758	miR-129-5p	NAV3	neuron navigator 3	GO:0048856	anatomical structure development	7mer-1a	3162	3168	0.001	-0.005	0.04			-0.038	31	UCACUAAAAUCACAACAAAAAAU	||||||	CGUUCGGGUCUGGCGUUUUUC	miR-129	13988
ENSDLAG00005006299	1758	miR-129-5p	NAV3	neuron navigator 3	GO:0048856	anatomical structure development	7mer-1a	3162	3168	0.001	-0.005	0.04			-0.038	31	UCACUAAAAUCACAACAAAAAAU	||||||	CGUUCGGGUCUGGCGUUUUUC	miR-129	13988
ENSDLAG00005006299	1758	miR-129-5p	NAV3	neuron navigator 3	GO:0048856	anatomical structure development	7mer-1a	3162	3168	0.001	-0.005	0.04			-0.038	31	UCACUAAAAUCACAACAAAAAAU	||||||	CGUUCGGGUCUGGCGUUUUUC	miR-129	13988
ENSDLAG00005006299	1758	miR-129-5p	NAV3	neuron navigator 3	GO:0048856	anatomical structure development	7mer-m8	3043	3049	0.003	-0.061	0.071			-0.107	61	GAAAAAAAAAGAAAUGCAAAAAC	|||||||	CGUUCGGGUCUGGCGUUUUUC	miR-129	12315
ENSDLAG00005006299	1758	miR-129-5p	NAV3	neuron navigator 3	GO:0048856	anatomical structure development	7mer-m8	3043	3049	0.003	-0.061	0.071			-0.107	61	GAAAAAAAAAGAAAUGCAAAAAC	|||||||	CGUUCGGGUCUGGCGUUUUUC	miR-129	12315
ENSDLAG00005006299	1758	miR-129-5p	NAV3	neuron navigator 3	GO:0048856	anatomical structure development	7mer-m8	3043	3049	0.003	-0.061	0.071			-0.107	61	GAAAAAAAAAGAAAUGCAAAAAC	|||||||	CGUUCGGGUCUGGCGUUUUUC	miR-129	12315
ENSDLAG00005006299	1758	miR-129-5p	NAV3	neuron navigator 3	GO:0048856	anatomical structure development	7mer-1a	3162	3168	0.001	-0.005	0.04			-0.038	31	UCACUAAAAUCACAACAAAAAAU	||||||	CGUUCGGGUCUGGCGUUUUUC	miR-129	89751
ENSDLAG00005006299	1758	miR-129-5p	NAV3	neuron navigator 3	GO:0048856	anatomical structure development	7mer-1a	3162	3168	0.001	-0.005	0.04			-0.038	31	UCACUAAAAUCACAACAAAAAAU	||||||	CGUUCGGGUCUGGCGUUUUUC	miR-129	89751
ENSDLAG00005006299	1758	miR-129-5p	NAV3	neuron navigator 3	GO:0048856	anatomical structure development	7mer-1a	3162	3168	0.001	-0.005	0.04			-0.038	31	UCACUAAAAUCACAACAAAAAAU	||||||	CGUUCGGGUCUGGCGUUUUUC	miR-129	89751
ENSDLAG00005006299	1758	miR-129-5p	NAV3	neuron navigator 3	GO:0048856	anatomical structure development	7mer-m8	3043	3049	0.003	-0.061	0.071			-0.107	61	GAAAAAAAAAGAAAUGCAAAAAC	|||||||	CGUUCGGGUCUGGCGUUUUUC	miR-129	15029
ENSDLAG00005006299	1758	miR-129-5p	NAV3	neuron navigator 3	GO:0048856	anatomical structure development	7mer-m8	3043	3049	0.003	-0.061	0.071			-0.107	61	GAAAAAAAAAGAAAUGCAAAAAC	|||||||	CGUUCGGGUCUGGCGUUUUUC	miR-129	15029
ENSDLAG00005006299	1758	miR-129-5p	NAV3	neuron navigator 3	GO:0048856	anatomical structure development	7mer-m8	3043	3049	0.003	-0.061	0.071			-0.107	61	GAAAAAAAAAGAAAUGCAAAAAC	|||||||	CGUUCGGGUCUGGCGUUUUUC	miR-129	15029
ENSDLAG00005006299	1758	miR-129-5p	NAV3	neuron navigator 3	GO:0048856	anatomical structure development	7mer-m8	3043	3049	0.003	-0.061	0.071			-0.107	61	GAAAAAAAAAGAAAUGCAAAAAC	|||||||	CGUUCGGGUCUGGCGUUUUUC	miR-129	78771
ENSDLAG00005006299	1758	miR-129-5p	NAV3	neuron navigator 3	GO:0048856	anatomical structure development	7mer-m8	3043	3049	0.003	-0.061	0.071			-0.107	61	GAAAAAAAAAGAAAUGCAAAAAC	|||||||	CGUUCGGGUCUGGCGUUUUUC	miR-129	78771
ENSDLAG00005006299	1758	miR-129-5p	NAV3	neuron navigator 3	GO:0048856	anatomical structure development	7mer-m8	3043	3049	0.003	-0.061	0.071			-0.107	61	GAAAAAAAAAGAAAUGCAAAAAC	|||||||	CGUUCGGGUCUGGCGUUUUUC	miR-129	78771
ENSDLAG00005006299	1758	miR-129-5p	NAV3	neuron navigator 3	GO:0048856	anatomical structure development	7mer-1a	2353	2359	0.001	0.001	0.114			0.042	6	GGAUCCUUGAGCUACCAAAAAAG	||||||	CGUUCGGGUCUGGCGUUUUUC	miR-129	15309
ENSDLAG00005006299	1758	miR-129-5p	NAV3	neuron navigator 3	GO:0048856	anatomical structure development	7mer-1a	2353	2359	0.001	0.001	0.114			0.042	6	GGAUCCUUGAGCUACCAAAAAAG	||||||	CGUUCGGGUCUGGCGUUUUUC	miR-129	15309
ENSDLAG00005006299	1758	miR-129-5p	NAV3	neuron navigator 3	GO:0048856	anatomical structure development	7mer-1a	2353	2359	0.001	0.001	0.114			0.042	6	GGAUCCUUGAGCUACCAAAAAAG	||||||	CGUUCGGGUCUGGCGUUUUUC	miR-129	15309
ENSDLAG00005006299	1758	miR-129-5p	NAV3	neuron navigator 3	GO:0048856	anatomical structure development	7mer-m8	3043	3049	0.003	-0.061	0.071			-0.107	61	GAAAAAAAAAGAAAUGCAAAAAC	|||||||	CGUUCGGGUCUGGCGUUUUUC	miR-129	89750
ENSDLAG00005006299	1758	miR-129-5p	NAV3	neuron navigator 3	GO:0048856	anatomical structure development	7mer-m8	3043	3049	0.003	-0.061	0.071			-0.107	61	GAAAAAAAAAGAAAUGCAAAAAC	|||||||	CGUUCGGGUCUGGCGUUUUUC	miR-129	89750
ENSDLAG00005006299	1758	miR-129-5p	NAV3	neuron navigator 3	GO:0048856	anatomical structure development	7mer-m8	3043	3049	0.003	-0.061	0.071			-0.107	61	GAAAAAAAAAGAAAUGCAAAAAC	|||||||	CGUUCGGGUCUGGCGUUUUUC	miR-129	89750
ENSDLAG00005006299	1758	miR-129-5p	NAV3	neuron navigator 3	GO:0048856	anatomical structure development	7mer-1a	3162	3168	0.001	-0.005	0.04			-0.038	31	UCACUAAAAUCACAACAAAAAAU	||||||	CGUUCGGGUCUGGCGUUUUUC	miR-129	12316
ENSDLAG00005006299	1758	miR-129-5p	NAV3	neuron navigator 3	GO:0048856	anatomical structure development	7mer-1a	3162	3168	0.001	-0.005	0.04			-0.038	31	UCACUAAAAUCACAACAAAAAAU	||||||	CGUUCGGGUCUGGCGUUUUUC	miR-129	12316
ENSDLAG00005006299	1758	miR-129-5p	NAV3	neuron navigator 3	GO:0048856	anatomical structure development	7mer-1a	3162	3168	0.001	-0.005	0.04			-0.038	31	UCACUAAAAUCACAACAAAAAAU	||||||	CGUUCGGGUCUGGCGUUUUUC	miR-129	12316
ENSDLAG00005006299	1758	miR-129-5p	NAV3	neuron navigator 3	GO:0048856	anatomical structure development	7mer-1a	2353	2359	0.001	0.001	0.114			0.042	6	GGAUCCUUGAGCUACCAAAAAAG	||||||	CGUUCGGGUCUGGCGUUUUUC	miR-129	89749
ENSDLAG00005006299	1758	miR-129-5p	NAV3	neuron navigator 3	GO:0048856	anatomical structure development	7mer-1a	2353	2359	0.001	0.001	0.114			0.042	6	GGAUCCUUGAGCUACCAAAAAAG	||||||	CGUUCGGGUCUGGCGUUUUUC	miR-129	89749
ENSDLAG00005006299	1758	miR-129-5p	NAV3	neuron navigator 3	GO:0048856	anatomical structure development	7mer-1a	2353	2359	0.001	0.001	0.114			0.042	6	GGAUCCUUGAGCUACCAAAAAAG	||||||	CGUUCGGGUCUGGCGUUUUUC	miR-129	89749
ENSDLAG00005006299	1758	miR-129-5p	NAV3	neuron navigator 3	GO:0048856	anatomical structure development	7mer-1a	2353	2359	0.001	0.001	0.114			0.042	6	GGAUCCUUGAGCUACCAAAAAAG	||||||	CGUUCGGGUCUGGCGUUUUUC	miR-129	16096
ENSDLAG00005006299	1758	miR-129-5p	NAV3	neuron navigator 3	GO:0048856	anatomical structure development	7mer-1a	2353	2359	0.001	0.001	0.114			0.042	6	GGAUCCUUGAGCUACCAAAAAAG	||||||	CGUUCGGGUCUGGCGUUUUUC	miR-129	16096
ENSDLAG00005006299	1758	miR-129-5p	NAV3	neuron navigator 3	GO:0048856	anatomical structure development	7mer-1a	2353	2359	0.001	0.001	0.114			0.042	6	GGAUCCUUGAGCUACCAAAAAAG	||||||	CGUUCGGGUCUGGCGUUUUUC	miR-129	16096
ENSDLAG00005006299	1758	miR-129-5p	NAV3	neuron navigator 3	GO:0048856	anatomical structure development	7mer-m8	3043	3049	0.003	-0.061	0.071			-0.107	61	GAAAAAAAAAGAAAUGCAAAAAC	|||||||	CGUUCGGGUCUGGCGUUUUUC	miR-129	16097
ENSDLAG00005006299	1758	miR-129-5p	NAV3	neuron navigator 3	GO:0048856	anatomical structure development	7mer-m8	3043	3049	0.003	-0.061	0.071			-0.107	61	GAAAAAAAAAGAAAUGCAAAAAC	|||||||	CGUUCGGGUCUGGCGUUUUUC	miR-129	16097
ENSDLAG00005006299	1758	miR-129-5p	NAV3	neuron navigator 3	GO:0048856	anatomical structure development	7mer-m8	3043	3049	0.003	-0.061	0.071			-0.107	61	GAAAAAAAAAGAAAUGCAAAAAC	|||||||	CGUUCGGGUCUGGCGUUUUUC	miR-129	16097
ENSDLAG00005006315	1758	miR-129-5p			GO:0048856	anatomical structure development	7mer-1a	844	850	-0.002	-0.023	-0.033			-0.132	74	UACGUAAUCAGGAUACAAAAAAA	||||||	CGUUCGGGUCUGGCGUUUUUC	miR-129	26737
ENSDLAG00005006315	1758	miR-129-5p			GO:0048856	anatomical structure development	7mer-1a	844	850	-0.002	-0.023	-0.033			-0.132	74	UACGUAAUCAGGAUACAAAAAAA	||||||	CGUUCGGGUCUGGCGUUUUUC	miR-129	26737
ENSDLAG00005006315	1758	miR-129-5p			GO:0048856	anatomical structure development	7mer-1a	844	850	-0.002	-0.023	-0.033			-0.132	74	UACGUAAUCAGGAUACAAAAAAA	||||||	CGUUCGGGUCUGGCGUUUUUC	miR-129	24756
ENSDLAG00005006315	1758	miR-129-5p			GO:0048856	anatomical structure development	7mer-1a	844	850	-0.002	-0.023	-0.033			-0.132	74	UACGUAAUCAGGAUACAAAAAAA	||||||	CGUUCGGGUCUGGCGUUUUUC	miR-129	24756
ENSDLAG00005006425	1758	miR-129-5p	llgl2	LLGL scribble cell polarity complex component 2	GO:0048856	anatomical structure development	8mer-1a	1884	1891	0.003	-0.018	0.242			-0.02	25	AUUCCACGUCAUACUGCAAAAAA	|||||||	CGUUCGGGUCUGGCGUUUUUC	miR-129	24651
ENSDLAG00005006425	1758	miR-129-5p	llgl2	LLGL scribble cell polarity complex component 2	GO:0048856	anatomical structure development	8mer-1a	1852	1859	0.003	-0.018	0.242			-0.02	25	AUUCCACGUCAUACUGCAAAAAA	|||||||	CGUUCGGGUCUGGCGUUUUUC	miR-129	22167
ENSDLAG00005006425	1758	miR-129-5p	llgl2	LLGL scribble cell polarity complex component 2	GO:0048856	anatomical structure development	8mer-1a	1884	1891	0.003	-0.018	0.242			-0.02	25	AUUCCACGUCAUACUGCAAAAAA	|||||||	CGUUCGGGUCUGGCGUUUUUC	miR-129	23959
ENSDLAG00005006480	1758	miR-129-5p	rfx2	regulatory factor X, 2 (influences HLA class II expression)	GO:0048856	anatomical structure development	7mer-1a	648	654	0.001	-0.002	0.021			-0.054	37	AAACACAUACACACACAAAAAAA	||||||	CGUUCGGGUCUGGCGUUUUUC	miR-129	16014
ENSDLAG00005006480	1758	miR-129-5p	rfx2	regulatory factor X, 2 (influences HLA class II expression)	GO:0048856	anatomical structure development	7mer-1a	648	654	0.001	-0.002	0.021			-0.054	37	AAACACAUACACACACAAAAAAA	||||||	CGUUCGGGUCUGGCGUUUUUC	miR-129	13415
ENSDLAG00005006480	1758	miR-129-5p	rfx2	regulatory factor X, 2 (influences HLA class II expression)	GO:0048856	anatomical structure development	7mer-1a	648	654	0.001	-0.002	0.021			-0.054	37	AAACACAUACACACACAAAAAAA	||||||	CGUUCGGGUCUGGCGUUUUUC	miR-129	13315
ENSDLAG00005006500	1758	miR-129-5p	tp73	tumor protein p73	GO:0048856	anatomical structure development	7mer-1a	61	67	0.004	-0.044	-0.043			-0.157	83	GUAAAGAUUUUUGAUCAAAAAAU	||||||	CGUUCGGGUCUGGCGUUUUUC	miR-129	14194
ENSDLAG00005006500	1758	miR-129-5p	tp73	tumor protein p73	GO:0048856	anatomical structure development	7mer-m8	471	477	-0.016	-0.026	0.005			-0.157	83	AGGUUCCCUUUUGCAGCAAAAAU	||| |||||||	CGUUCGGGUCUGG--CGUUUUUC	miR-129	14193
ENSDLAG00005006606	1758	miR-129-5p	chd2	chromodomain helicase DNA binding protein 2	GO:0048856	anatomical structure development	7mer-1a	704	710	-0.002	-0.015	0.027			-0.064	40	UAAAGCACUCAACAACAAAAAAA	||||||	CGUUCGGGUCUGGCGUUUUUC	miR-129	24707
ENSDLAG00005006606	1758	miR-129-5p	chd2	chromodomain helicase DNA binding protein 2	GO:0048856	anatomical structure development	7mer-1a	704	710	-0.002	-0.015	0.027			-0.064	40	UAAAGCACUCAACAACAAAAAAA	||||||	CGUUCGGGUCUGGCGUUUUUC	miR-129	24707
ENSDLAG00005006606	1758	miR-129-5p	chd2	chromodomain helicase DNA binding protein 2	GO:0048856	anatomical structure development	7mer-1a	704	710	-0.002	-0.015	0.027			-0.064	40	UAAAGCACUCAACAACAAAAAAA	||||||	CGUUCGGGUCUGGCGUUUUUC	miR-129	22567
ENSDLAG00005006606	1758	miR-129-5p	chd2	chromodomain helicase DNA binding protein 2	GO:0048856	anatomical structure development	7mer-1a	704	710	-0.002	-0.015	0.027			-0.064	40	UAAAGCACUCAACAACAAAAAAA	||||||	CGUUCGGGUCUGGCGUUUUUC	miR-129	22567
ENSDLAG00005006606	1758	miR-129-5p	chd2	chromodomain helicase DNA binding protein 2	GO:0048856	anatomical structure development	7mer-1a	704	710	-0.002	-0.015	0.027			-0.064	40	UAAAGCACUCAACAACAAAAAAA	||||||	CGUUCGGGUCUGGCGUUUUUC	miR-129	26053
ENSDLAG00005006606	1758	miR-129-5p	chd2	chromodomain helicase DNA binding protein 2	GO:0048856	anatomical structure development	7mer-1a	704	710	-0.002	-0.015	0.027			-0.064	40	UAAAGCACUCAACAACAAAAAAA	||||||	CGUUCGGGUCUGGCGUUUUUC	miR-129	26053
ENSDLAG00005006606	1758	miR-129-5p	chd2	chromodomain helicase DNA binding protein 2	GO:0048856	anatomical structure development	7mer-1a	704	710	-0.002	-0.015	0.027			-0.064	40	UAAAGCACUCAACAACAAAAAAA	||||||	CGUUCGGGUCUGGCGUUUUUC	miR-129	25461
ENSDLAG00005006606	1758	miR-129-5p	chd2	chromodomain helicase DNA binding protein 2	GO:0048856	anatomical structure development	7mer-1a	704	710	-0.002	-0.015	0.027			-0.064	40	UAAAGCACUCAACAACAAAAAAA	||||||	CGUUCGGGUCUGGCGUUUUUC	miR-129	25461
ENSDLAG00005006606	1758	miR-129-5p	chd2	chromodomain helicase DNA binding protein 2	GO:0048856	anatomical structure development	7mer-1a	704	710	-0.002	-0.015	0.027			-0.064	40	UAAAGCACUCAACAACAAAAAAA	||||||	CGUUCGGGUCUGGCGUUUUUC	miR-129	26778
ENSDLAG00005006606	1758	miR-129-5p	chd2	chromodomain helicase DNA binding protein 2	GO:0048856	anatomical structure development	7mer-1a	704	710	-0.002	-0.015	0.027			-0.064	40	UAAAGCACUCAACAACAAAAAAA	||||||	CGUUCGGGUCUGGCGUUUUUC	miR-129	26778
ENSDLAG00005006606	1758	miR-129-5p	chd2	chromodomain helicase DNA binding protein 2	GO:0048856	anatomical structure development	7mer-1a	704	710	-0.002	-0.015	0.027			-0.064	40	UAAAGCACUCAACAACAAAAAAA	||||||	CGUUCGGGUCUGGCGUUUUUC	miR-129	24131
ENSDLAG00005006606	1758	miR-129-5p	chd2	chromodomain helicase DNA binding protein 2	GO:0048856	anatomical structure development	7mer-1a	704	710	-0.002	-0.015	0.027			-0.064	40	UAAAGCACUCAACAACAAAAAAA	||||||	CGUUCGGGUCUGGCGUUUUUC	miR-129	24131
ENSDLAG00005006620	1758	miR-129-5p	dlb	deltaB	GO:0048856	anatomical structure development	7mer-1a	282	288	0.001	-0.008	-0.019			-0.1	58	CUUGGAAAACCUGCCCAAAAAAU	||||||	CGUUCGGGUCUGGCGUUUUUC	miR-129	13368
ENSDLAG00005006733	1758	miR-129-5p	ret	ret proto-oncogene receptor tyrosine kinase	GO:0048856	anatomical structure development	8mer-1a	417	424	0.003	-0.044	-0.01			-0.298	95	UUGAGAGGACAAAAAGCAAAAAA	|||||||	CGUUCGGGUCUGGCGUUUUUC	miR-129	14023
ENSDLAG00005006733	1758	miR-129-5p	ret	ret proto-oncogene receptor tyrosine kinase	GO:0048856	anatomical structure development	8mer-1a	417	424	0.003	-0.044	-0.01			-0.298	95	UUGAGAGGACAAAAAGCAAAAAA	|||||||	CGUUCGGGUCUGGCGUUUUUC	miR-129	14770
ENSDLAG00005006733	1758	miR-129-5p	ret	ret proto-oncogene receptor tyrosine kinase	GO:0048856	anatomical structure development	8mer-1a	1341	1348	0.003	-0.044	-0.01			-0.298	95	UUGAGAGGACAAAAAGCAAAAAA	|||||||	CGUUCGGGUCUGGCGUUUUUC	miR-129	13152
ENSDLAG00005006755	1758	miR-129-5p	cacnb4a	calcium channel, voltage-dependent, beta 4a subunit	GO:0048856	anatomical structure development	7mer-1a	958	964	0.004	-0.032	-0.008			-0.11	63	AUGAUGUAGUUGUUACAAAAAAA	||||||	CGUUCGGGUCUGGCGUUUUUC	miR-129	18424
ENSDLAG00005006755	1758	miR-129-5p	cacnb4a	calcium channel, voltage-dependent, beta 4a subunit	GO:0048856	anatomical structure development	7mer-1a	958	964	0.004	-0.032	-0.008			-0.11	63	AUGAUGUAGUUGUUACAAAAAAA	||||||	CGUUCGGGUCUGGCGUUUUUC	miR-129	20120
ENSDLAG00005006755	1758	miR-129-5p	cacnb4a	calcium channel, voltage-dependent, beta 4a subunit	GO:0048856	anatomical structure development	7mer-1a	958	964	0.004	-0.032	-0.008			-0.11	63	AUGAUGUAGUUGUUACAAAAAAA	||||||	CGUUCGGGUCUGGCGUUUUUC	miR-129	18935
ENSDLAG00005006755	1758	miR-129-5p	cacnb4a	calcium channel, voltage-dependent, beta 4a subunit	GO:0048856	anatomical structure development	7mer-1a	958	964	0.004	-0.032	-0.008			-0.11	63	AUGAUGUAGUUGUUACAAAAAAA	||||||	CGUUCGGGUCUGGCGUUUUUC	miR-129	13975
ENSDLAG00005006755	1758	miR-129-5p	cacnb4a	calcium channel, voltage-dependent, beta 4a subunit	GO:0048856	anatomical structure development	7mer-1a	958	964	0.004	-0.032	-0.008			-0.11	63	AUGAUGUAGUUGUUACAAAAAAA	||||||	CGUUCGGGUCUGGCGUUUUUC	miR-129	20475
ENSDLAG00005006755	1758	miR-129-5p	cacnb4a	calcium channel, voltage-dependent, beta 4a subunit	GO:0048856	anatomical structure development	7mer-1a	958	964	0.004	-0.032	-0.008			-0.11	63	AUGAUGUAGUUGUUACAAAAAAA	||||||	CGUUCGGGUCUGGCGUUUUUC	miR-129	19859
ENSDLAG00005006755	1758	miR-129-5p	cacnb4a	calcium channel, voltage-dependent, beta 4a subunit	GO:0048856	anatomical structure development	7mer-1a	958	964	0.004	-0.032	-0.008			-0.11	63	AUGAUGUAGUUGUUACAAAAAAA	||||||	CGUUCGGGUCUGGCGUUUUUC	miR-129	18521
ENSDLAG00005006755	1758	miR-129-5p	cacnb4a	calcium channel, voltage-dependent, beta 4a subunit	GO:0048856	anatomical structure development	7mer-1a	958	964	0.004	-0.032	-0.008			-0.11	63	AUGAUGUAGUUGUUACAAAAAAA	||||||	CGUUCGGGUCUGGCGUUUUUC	miR-129	12597
ENSDLAG00005006755	1758	miR-129-5p	cacnb4a	calcium channel, voltage-dependent, beta 4a subunit	GO:0048856	anatomical structure development	7mer-1a	958	964	0.004	-0.032	-0.008			-0.11	63	AUGAUGUAGUUGUUACAAAAAAA	||||||	CGUUCGGGUCUGGCGUUUUUC	miR-129	18118
ENSDLAG00005006755	1758	miR-129-5p	cacnb4a	calcium channel, voltage-dependent, beta 4a subunit	GO:0048856	anatomical structure development	7mer-1a	958	964	0.004	-0.032	-0.008			-0.11	63	AUGAUGUAGUUGUUACAAAAAAA	||||||	CGUUCGGGUCUGGCGUUUUUC	miR-129	21510
ENSDLAG00005006785	1758	miR-129-5p	cpt1ab	carnitine palmitoyltransferase 1Ab (liver)	GO:0048856	anatomical structure development	7mer-1a	1253	1259	0.004	-0.052	-0.029			-0.151	81	UAAAACAAAAAAAAACAAAAAAA	||||||	CGUUCGGGUCUGGCGUUUUUC	miR-129	21019
ENSDLAG00005006785	1758	miR-129-5p	cpt1ab	carnitine palmitoyltransferase 1Ab (liver)	GO:0048856	anatomical structure development	7mer-1a	1253	1259	0.004	-0.052	-0.029			-0.151	81	UAAAACAAAAAAAAACAAAAAAA	||||||	CGUUCGGGUCUGGCGUUUUUC	miR-129	17593
ENSDLAG00005006785	1758	miR-129-5p	cpt1ab	carnitine palmitoyltransferase 1Ab (liver)	GO:0048856	anatomical structure development	7mer-1a	1253	1259	0.004	-0.052	-0.029			-0.151	81	UAAAACAAAAAAAAACAAAAAAA	||||||	CGUUCGGGUCUGGCGUUUUUC	miR-129	18583
ENSDLAG00005006785	1758	miR-129-5p	cpt1ab	carnitine palmitoyltransferase 1Ab (liver)	GO:0048856	anatomical structure development	7mer-1a	1253	1259	0.004	-0.052	-0.029			-0.151	81	UAAAACAAAAAAAAACAAAAAAA	||||||	CGUUCGGGUCUGGCGUUUUUC	miR-129	16742
ENSDLAG00005006785	1758	miR-129-5p	cpt1ab	carnitine palmitoyltransferase 1Ab (liver)	GO:0048856	anatomical structure development	7mer-1a	1253	1259	0.004	-0.052	-0.029			-0.151	81	UAAAACAAAAAAAAACAAAAAAA	||||||	CGUUCGGGUCUGGCGUUUUUC	miR-129	20988
ENSDLAG00005006785	1758	miR-129-5p	cpt1ab	carnitine palmitoyltransferase 1Ab (liver)	GO:0048856	anatomical structure development	7mer-1a	1243	1249	0.015	-0.05	-0.028			-0.137	76	UUCUUGUGUUUAAAACAAAAAAA	||||||	CGUUCGGGUCUGGCGUUUUUC	miR-129	17592
ENSDLAG00005006785	1758	miR-129-5p	cpt1ab	carnitine palmitoyltransferase 1Ab (liver)	GO:0048856	anatomical structure development	7mer-1a	1243	1249	0.015	-0.05	-0.028			-0.137	76	UUCUUGUGUUUAAAACAAAAAAA	||||||	CGUUCGGGUCUGGCGUUUUUC	miR-129	18344
ENSDLAG00005006785	1758	miR-129-5p	cpt1ab	carnitine palmitoyltransferase 1Ab (liver)	GO:0048856	anatomical structure development	7mer-1a	1243	1249	0.015	-0.05	-0.028			-0.137	76	UUCUUGUGUUUAAAACAAAAAAA	||||||	CGUUCGGGUCUGGCGUUUUUC	miR-129	18582
ENSDLAG00005006785	1758	miR-129-5p	cpt1ab	carnitine palmitoyltransferase 1Ab (liver)	GO:0048856	anatomical structure development	7mer-1a	1243	1249	0.015	-0.05	-0.028			-0.137	76	UUCUUGUGUUUAAAACAAAAAAA	||||||	CGUUCGGGUCUGGCGUUUUUC	miR-129	16741
ENSDLAG00005006785	1758	miR-129-5p	cpt1ab	carnitine palmitoyltransferase 1Ab (liver)	GO:0048856	anatomical structure development	7mer-1a	1243	1249	0.015	-0.05	-0.028			-0.137	76	UUCUUGUGUUUAAAACAAAAAAA	||||||	CGUUCGGGUCUGGCGUUUUUC	miR-129	20374
ENSDLAG00005006785	1758	miR-129-5p	cpt1ab	carnitine palmitoyltransferase 1Ab (liver)	GO:0048856	anatomical structure development	7mer-1a	1243	1249	0.015	-0.05	-0.028			-0.137	76	UUCUUGUGUUUAAAACAAAAAAA	||||||	CGUUCGGGUCUGGCGUUUUUC	miR-129	21018
ENSDLAG00005006785	1758	miR-129-5p	cpt1ab	carnitine palmitoyltransferase 1Ab (liver)	GO:0048856	anatomical structure development	7mer-1a	1253	1259	0.004	-0.052	-0.029			-0.151	81	UAAAACAAAAAAAAACAAAAAAA	||||||	CGUUCGGGUCUGGCGUUUUUC	miR-129	18345
ENSDLAG00005006785	1758	miR-129-5p	cpt1ab	carnitine palmitoyltransferase 1Ab (liver)	GO:0048856	anatomical structure development	7mer-1a	1253	1259	0.004	-0.052	-0.029			-0.151	81	UAAAACAAAAAAAAACAAAAAAA	||||||	CGUUCGGGUCUGGCGUUUUUC	miR-129	16346
ENSDLAG00005006785	1758	miR-129-5p	cpt1ab	carnitine palmitoyltransferase 1Ab (liver)	GO:0048856	anatomical structure development	7mer-1a	1253	1259	0.004	-0.052	-0.029			-0.151	81	UAAAACAAAAAAAAACAAAAAAA	||||||	CGUUCGGGUCUGGCGUUUUUC	miR-129	18096
ENSDLAG00005006785	1758	miR-129-5p	cpt1ab	carnitine palmitoyltransferase 1Ab (liver)	GO:0048856	anatomical structure development	7mer-1a	1243	1249	0.015	-0.05	-0.028			-0.137	76	UUCUUGUGUUUAAAACAAAAAAA	||||||	CGUUCGGGUCUGGCGUUUUUC	miR-129	20987
ENSDLAG00005006785	1758	miR-129-5p	cpt1ab	carnitine palmitoyltransferase 1Ab (liver)	GO:0048856	anatomical structure development	7mer-1a	1243	1249	0.015	-0.05	-0.028			-0.137	76	UUCUUGUGUUUAAAACAAAAAAA	||||||	CGUUCGGGUCUGGCGUUUUUC	miR-129	16345
ENSDLAG00005006785	1758	miR-129-5p	cpt1ab	carnitine palmitoyltransferase 1Ab (liver)	GO:0048856	anatomical structure development	7mer-1a	1243	1249	0.015	-0.05	-0.028			-0.137	76	UUCUUGUGUUUAAAACAAAAAAA	||||||	CGUUCGGGUCUGGCGUUUUUC	miR-129	20060
ENSDLAG00005006785	1758	miR-129-5p	cpt1ab	carnitine palmitoyltransferase 1Ab (liver)	GO:0048856	anatomical structure development	7mer-1a	1253	1259	0.004	-0.052	-0.029			-0.151	81	UAAAACAAAAAAAAACAAAAAAA	||||||	CGUUCGGGUCUGGCGUUUUUC	miR-129	20061
ENSDLAG00005006785	1758	miR-129-5p	cpt1ab	carnitine palmitoyltransferase 1Ab (liver)	GO:0048856	anatomical structure development	7mer-1a	1243	1249	0.015	-0.05	-0.028			-0.137	76	UUCUUGUGUUUAAAACAAAAAAA	||||||	CGUUCGGGUCUGGCGUUUUUC	miR-129	18095
ENSDLAG00005006785	1758	miR-129-5p	cpt1ab	carnitine palmitoyltransferase 1Ab (liver)	GO:0048856	anatomical structure development	7mer-1a	1253	1259	0.004	-0.052	-0.029			-0.151	81	UAAAACAAAAAAAAACAAAAAAA	||||||	CGUUCGGGUCUGGCGUUUUUC	miR-129	20375
ENSDLAG00005006852	1758	miR-129-5p	syngap1b	synaptic Ras GTPase activating protein 1b	GO:0048856	anatomical structure development	7mer-1a	999	1005	-0.002	0.002	0.059			-0.015	24	UAUAAUCAGUCAAAACAAAAAAG	||||||	CGUUCGGGUCUGGCGUUUUUC	miR-129	13924
ENSDLAG00005006852	1758	miR-129-5p	syngap1b	synaptic Ras GTPase activating protein 1b	GO:0048856	anatomical structure development	7mer-1a	999	1005	-0.002	0.002	0.059			-0.015	24	UAUAAUCAGUCAAAACAAAAAAG	||||||	CGUUCGGGUCUGGCGUUUUUC	miR-129	12054
ENSDLAG00005006894	1758	miR-129-5p	tbx3a	T-box transcription factor 3a	GO:0048856	anatomical structure development	7mer-1a	151	157	0.001	-0.032	-0.034			-0.139	77	AAAAAACAAAACAAACAAAAAAA	||||||	CGUUCGGGUCUGGCGUUUUUC	miR-129	12307
ENSDLAG00005006907	1758	miR-129-5p	nexn	nexilin (F actin binding protein)	GO:0048856	anatomical structure development	7mer-1a	137	143	0.001	-0.017	-0.035			-0.125	71	GAGGGAUACACAACACAAAAAAA	||||||	CGUUCGGGUCUGGCGUUUUUC	miR-129	14379
ENSDLAG00005006907	1758	miR-129-5p	nexn	nexilin (F actin binding protein)	GO:0048856	anatomical structure development	7mer-1a	137	143	0.001	-0.017	-0.035			-0.125	71	GAGGGAUACACAACACAAAAAAA	||||||	CGUUCGGGUCUGGCGUUUUUC	miR-129	14089
ENSDLAG00005006976	1758	miR-129-5p	nlgn1	neuroligin 1	GO:0048856	anatomical structure development	8mer-1a	663	670	0.003	-0.052	0.053			-0.243	93	GCUAUGUAAGAUAAAGCAAAAAA	|||||||	CGUUCGGGUCUGGCGUUUUUC	miR-129	17814
ENSDLAG00005006976	1758	miR-129-5p	nlgn1	neuroligin 1	GO:0048856	anatomical structure development	8mer-1a	663	670	0.003	-0.052	0.053			-0.243	93	GCUAUGUAAGAUAAAGCAAAAAA	|||||||	CGUUCGGGUCUGGCGUUUUUC	miR-129	18892
ENSDLAG00005006976	1758	miR-129-5p	nlgn1	neuroligin 1	GO:0048856	anatomical structure development	8mer-1a	663	670	0.003	-0.052	0.053			-0.243	93	GCUAUGUAAGAUAAAGCAAAAAA	|||||||	CGUUCGGGUCUGGCGUUUUUC	miR-129	21374
ENSDLAG00005006976	1758	miR-129-5p	nlgn1	neuroligin 1	GO:0048856	anatomical structure development	8mer-1a	663	670	0.003	-0.052	0.053			-0.243	93	GCUAUGUAAGAUAAAGCAAAAAA	|||||||	CGUUCGGGUCUGGCGUUUUUC	miR-129	20791
ENSDLAG00005006976	1758	miR-129-5p	nlgn1	neuroligin 1	GO:0048856	anatomical structure development	8mer-1a	663	670	0.003	-0.052	0.053			-0.243	93	GCUAUGUAAGAUAAAGCAAAAAA	|||||||	CGUUCGGGUCUGGCGUUUUUC	miR-129	18025
ENSDLAG00005007092	1758	miR-129-5p	neu1	neuraminidase 1	GO:0048856	anatomical structure development	7mer-1a	2105	2111	0.001	-0.056	-0.011			-0.14	77	AAACAAAAACAAAAACAAAAAAA	||||||	CGUUCGGGUCUGGCGUUUUUC	miR-129	10948
ENSDLAG00005007092	1758	miR-129-5p	neu1	neuraminidase 1	GO:0048856	anatomical structure development	7mer-1a	191	197	-0.006	-0.014	-0.029			-0.123	71	UGUGAUGAACCAAUC--CAAAAAAU	||| ||||||	CGUUCGGGUCUGGCGUUUUUC	miR-129	10947
ENSDLAG00005007092	1758	miR-129-5p	neu1	neuraminidase 1	GO:0048856	anatomical structure development	8mer-1a	1320	1327	-0.008	-0.036	0.174			-0.117	67	UCAACUCUCAGCCAUGCAAAAAA	|||||||	CGUUCGGGUCUGGCGUUUUUC	miR-129	10946
ENSDLAG00005007093	1758	miR-129-5p	smg5	SMG5 nonsense mediated mRNA decay factor	GO:0048856	anatomical structure development	7mer-m8	3175	3181	-0.007	-0.024	0.139			-0.012	23	GACUUCAGACUUGAAGCAAAAAG	|||||||	CGUUCGGGUCUGGCGUUUUUC	miR-129	18642
ENSDLAG00005007093	1758	miR-129-5p	smg5	SMG5 nonsense mediated mRNA decay factor	GO:0048856	anatomical structure development	7mer-1a	4131	4137	0.001	-0.049	0.001			-0.121	69	AGAUGAGAGAAAAUACAAAAAAA	||||||	CGUUCGGGUCUGGCGUUUUUC	miR-129	19693
ENSDLAG00005007093	1758	miR-129-5p	smg5	SMG5 nonsense mediated mRNA decay factor	GO:0048856	anatomical structure development	7mer-1a	2905	2911	0.008	0.017	0.114			0.065	1	CUGGAGGUUUUUACUCAAAAAAA	||||||	CGUUCGGGUCUGGCGUUUUUC	miR-129	19144
ENSDLAG00005007093	1758	miR-129-5p	smg5	SMG5 nonsense mediated mRNA decay factor	GO:0048856	anatomical structure development	7mer-1a	4131	4137	0.001	-0.049	0.001			-0.121	69	AGAUGAGAGAAAAUACAAAAAAA	||||||	CGUUCGGGUCUGGCGUUUUUC	miR-129	18643
ENSDLAG00005007093	1758	miR-129-5p	smg5	SMG5 nonsense mediated mRNA decay factor	GO:0048856	anatomical structure development	8mer-1a	112	119	-0.018	0.025	-0.086			-0.326	96	UCUGCGUCUCCAAAG-GCAAAAAA	||| |||||||	CGUUCGGGUCUGGCGUUUUUC	miR-129	18639
ENSDLAG00005007093	1758	miR-129-5p	smg5	SMG5 nonsense mediated mRNA decay factor	GO:0048856	anatomical structure development	7mer-1a	2905	2911	0.008	0.017	0.114			0.065	1	CUGGAGGUUUUUACUCAAAAAAA	||||||	CGUUCGGGUCUGGCGUUUUUC	miR-129	18641
ENSDLAG00005007093	1758	miR-129-5p	smg5	SMG5 nonsense mediated mRNA decay factor	GO:0048856	anatomical structure development	7mer-1a	4538	4544	0.001	-0.015	-0.044			-0.132	74	AGACGAAGAGAAGAACAAAAAAA	||||||	CGUUCGGGUCUGGCGUUUUUC	miR-129	18644
ENSDLAG00005007093	1758	miR-129-5p	smg5	SMG5 nonsense mediated mRNA decay factor	GO:0048856	anatomical structure development	7mer-1a	828	834	0.001	-0.014	0.041			-0.046	34	CUGUAUGAGAAAAGACAAAAAAA	||||||	CGUUCGGGUCUGGCGUUUUUC	miR-129	18645
ENSDLAG00005007093	1758	miR-129-5p	smg5	SMG5 nonsense mediated mRNA decay factor	GO:0048856	anatomical structure development	8mer-1a	112	119	-0.018	0.025	-0.086			-0.326	96	UCUGCGUCUCCAAAG-GCAAAAAA	||| |||||||	CGUUCGGGUCUGGCGUUUUUC	miR-129	19689
ENSDLAG00005007093	1758	miR-129-5p	smg5	SMG5 nonsense mediated mRNA decay factor	GO:0048856	anatomical structure development	7mer-1a	828	834	0.001	-0.014	0.041			-0.046	34	CUGUAUGAGAAAAGACAAAAAAA	||||||	CGUUCGGGUCUGGCGUUUUUC	miR-129	21084
ENSDLAG00005007093	1758	miR-129-5p	smg5	SMG5 nonsense mediated mRNA decay factor	GO:0048856	anatomical structure development	7mer-1a	4538	4544	0.001	-0.015	-0.044			-0.132	74	AGACGAAGAGAAGAACAAAAAAA	||||||	CGUUCGGGUCUGGCGUUUUUC	miR-129	19694
ENSDLAG00005007093	1758	miR-129-5p	smg5	SMG5 nonsense mediated mRNA decay factor	GO:0048856	anatomical structure development	7mer-m8	3175	3181	-0.007	-0.024	0.139			-0.012	23	GACUUCAGACUUGAAGCAAAAAG	|||||||	CGUUCGGGUCUGGCGUUUUUC	miR-129	19145
ENSDLAG00005007093	1758	miR-129-5p	smg5	SMG5 nonsense mediated mRNA decay factor	GO:0048856	anatomical structure development	7mer-1a	828	834	0.001	-0.014	0.041			-0.046	34	CUGUAUGAGAAAAGACAAAAAAA	||||||	CGUUCGGGUCUGGCGUUUUUC	miR-129	19695
ENSDLAG00005007093	1758	miR-129-5p	smg5	SMG5 nonsense mediated mRNA decay factor	GO:0048856	anatomical structure development	7mer-1a	2905	2911	0.008	0.017	0.114			0.065	1	CUGGAGGUUUUUACUCAAAAAAA	||||||	CGUUCGGGUCUGGCGUUUUUC	miR-129	19691
ENSDLAG00005007093	1758	miR-129-5p	smg5	SMG5 nonsense mediated mRNA decay factor	GO:0048856	anatomical structure development	7mer-1a	2635	2641	-0.009	0.008	0.114			0.039	7	CCCCCCACCCCCCCCCAAAAAAA	|||| ||||||	CGUUCGGGUCUGGC---GUUUUUC	miR-129	21079
ENSDLAG00005007093	1758	miR-129-5p	smg5	SMG5 nonsense mediated mRNA decay factor	GO:0048856	anatomical structure development	7mer-1a	2905	2911	0.008	0.017	0.114			0.065	1	CUGGAGGUUUUUACUCAAAAAAA	||||||	CGUUCGGGUCUGGCGUUUUUC	miR-129	21080
ENSDLAG00005007093	1758	miR-129-5p	smg5	SMG5 nonsense mediated mRNA decay factor	GO:0048856	anatomical structure development	7mer-1a	4538	4544	0.001	-0.015	-0.044			-0.132	74	AGACGAAGAGAAGAACAAAAAAA	||||||	CGUUCGGGUCUGGCGUUUUUC	miR-129	21083
ENSDLAG00005007093	1758	miR-129-5p	smg5	SMG5 nonsense mediated mRNA decay factor	GO:0048856	anatomical structure development	7mer-1a	4131	4137	0.001	-0.049	0.001			-0.121	69	AGAUGAGAGAAAAUACAAAAAAA	||||||	CGUUCGGGUCUGGCGUUUUUC	miR-129	21082
ENSDLAG00005007093	1758	miR-129-5p	smg5	SMG5 nonsense mediated mRNA decay factor	GO:0048856	anatomical structure development	7mer-1a	4131	4137	0.001	-0.049	0.001			-0.121	69	AGAUGAGAGAAAAUACAAAAAAA	||||||	CGUUCGGGUCUGGCGUUUUUC	miR-129	19146
ENSDLAG00005007093	1758	miR-129-5p	smg5	SMG5 nonsense mediated mRNA decay factor	GO:0048856	anatomical structure development	8mer-1a	112	119	-0.018	0.025	-0.086			-0.326	96	UCUGCGUCUCCAAAG-GCAAAAAA	||| |||||||	CGUUCGGGUCUGGCGUUUUUC	miR-129	19142
ENSDLAG00005007093	1758	miR-129-5p	smg5	SMG5 nonsense mediated mRNA decay factor	GO:0048856	anatomical structure development	7mer-1a	828	834	0.001	-0.014	0.041			-0.046	34	CUGUAUGAGAAAAGACAAAAAAA	||||||	CGUUCGGGUCUGGCGUUUUUC	miR-129	19148
ENSDLAG00005007093	1758	miR-129-5p	smg5	SMG5 nonsense mediated mRNA decay factor	GO:0048856	anatomical structure development	7mer-1a	2635	2641	-0.009	0.008	0.114			0.039	7	CCCCCCACCCCCCCCCAAAAAAA	|||| ||||||	CGUUCGGGUCUGGC---GUUUUUC	miR-129	18640
ENSDLAG00005007093	1758	miR-129-5p	smg5	SMG5 nonsense mediated mRNA decay factor	GO:0048856	anatomical structure development	8mer-1a	112	119	-0.018	0.025	-0.086			-0.326	96	UCUGCGUCUCCAAAG-GCAAAAAA	||| |||||||	CGUUCGGGUCUGGCGUUUUUC	miR-129	21078
ENSDLAG00005007093	1758	miR-129-5p	smg5	SMG5 nonsense mediated mRNA decay factor	GO:0048856	anatomical structure development	7mer-m8	3175	3181	-0.007	-0.024	0.139			-0.012	23	GACUUCAGACUUGAAGCAAAAAG	|||||||	CGUUCGGGUCUGGCGUUUUUC	miR-129	21081
ENSDLAG00005007093	1758	miR-129-5p	smg5	SMG5 nonsense mediated mRNA decay factor	GO:0048856	anatomical structure development	7mer-1a	4538	4544	0.001	-0.015	-0.044			-0.132	74	AGACGAAGAGAAGAACAAAAAAA	||||||	CGUUCGGGUCUGGCGUUUUUC	miR-129	19147
ENSDLAG00005007093	1758	miR-129-5p	smg5	SMG5 nonsense mediated mRNA decay factor	GO:0048856	anatomical structure development	7mer-1a	2635	2641	-0.009	0.008	0.114			0.039	7	CCCCCCACCCCCCCCCAAAAAAA	|||| ||||||	CGUUCGGGUCUGGC---GUUUUUC	miR-129	19143
ENSDLAG00005007093	1758	miR-129-5p	smg5	SMG5 nonsense mediated mRNA decay factor	GO:0048856	anatomical structure development	7mer-1a	2635	2641	-0.009	0.008	0.114			0.039	7	CCCCCCACCCCCCCCCAAAAAAA	|||| ||||||	CGUUCGGGUCUGGC---GUUUUUC	miR-129	19690
ENSDLAG00005007093	1758	miR-129-5p	smg5	SMG5 nonsense mediated mRNA decay factor	GO:0048856	anatomical structure development	7mer-m8	3175	3181	-0.007	-0.024	0.139			-0.012	23	GACUUCAGACUUGAAGCAAAAAG	|||||||	CGUUCGGGUCUGGCGUUUUUC	miR-129	19692
ENSDLAG00005007095	1758	miR-129-5p	espn	espin	GO:0048856	anatomical structure development	7mer-1a	1716	1722	0.001	-0.007	0.057			-0.023	26	UUUUAAACACACACACAAAAAAA	||||||	CGUUCGGGUCUGGCGUUUUUC	miR-129	147832
ENSDLAG00005007095	1758	miR-129-5p	espn	espin	GO:0048856	anatomical structure development	7mer-1a	1716	1722	0.001	-0.007	0.057			-0.023	26	UUUUAAACACACACACAAAAAAA	||||||	CGUUCGGGUCUGGCGUUUUUC	miR-129	147832
ENSDLAG00005007095	1758	miR-129-5p	espn	espin	GO:0048856	anatomical structure development	7mer-1a	1122	1128	0.001	-0.007	0.057			-0.023	26	UUUUAAACACACACACAAAAAAA	||||||	CGUUCGGGUCUGGCGUUUUUC	miR-129	142817
ENSDLAG00005007095	1758	miR-129-5p	espn	espin	GO:0048856	anatomical structure development	7mer-1a	1122	1128	0.001	-0.007	0.057			-0.023	26	UUUUAAACACACACACAAAAAAA	||||||	CGUUCGGGUCUGGCGUUUUUC	miR-129	142817
ENSDLAG00005007095	1758	miR-129-5p	espn	espin	GO:0048856	anatomical structure development	7mer-1a	2295	2301	0.001	-0.007	0.057			-0.023	26	UUUUAAACACACACACAAAAAAA	||||||	CGUUCGGGUCUGGCGUUUUUC	miR-129	138154
ENSDLAG00005007095	1758	miR-129-5p	espn	espin	GO:0048856	anatomical structure development	7mer-1a	2295	2301	0.001	-0.007	0.057			-0.023	26	UUUUAAACACACACACAAAAAAA	||||||	CGUUCGGGUCUGGCGUUUUUC	miR-129	138154
ENSDLAG00005007095	1758	miR-129-5p	espn	espin	GO:0048856	anatomical structure development	7mer-1a	1320	1326	0.001	-0.007	0.057			-0.023	26	UUUUAAACACACACACAAAAAAA	||||||	CGUUCGGGUCUGGCGUUUUUC	miR-129	12877
ENSDLAG00005007095	1758	miR-129-5p	espn	espin	GO:0048856	anatomical structure development	7mer-1a	1320	1326	0.001	-0.007	0.057			-0.023	26	UUUUAAACACACACACAAAAAAA	||||||	CGUUCGGGUCUGGCGUUUUUC	miR-129	12877
ENSDLAG00005007185	1758	miR-129-5p	fgf16	fibroblast growth factor 16	GO:0048856	anatomical structure development	7mer-1a	430	436	0.001	0.045	-0.014			-0.042	32	AAGCUGGCGUGGGGACAAAAAAG	||||||	CGUUCGGGUCUGGCGUUUUUC	miR-129	11076
ENSDLAG00005007193	1758	miR-129-5p	tfap2a	transcription factor AP-2 alpha	GO:0048856	anatomical structure development	7mer-1a	278	284	0.008	-0.055	-0.023			-0.144	79	CGAAAUGUUAUUUAACAAAAAAA	||||||	CGUUCGGGUCUGGCGUUUUUC	miR-129	17966
ENSDLAG00005007193	1758	miR-129-5p	tfap2a	transcription factor AP-2 alpha	GO:0048856	anatomical structure development	7mer-1a	278	284	0.008	-0.055	-0.023			-0.144	79	CGAAAUGUUAUUUAACAAAAAAA	||||||	CGUUCGGGUCUGGCGUUUUUC	miR-129	17966
ENSDLAG00005007193	1758	miR-129-5p	tfap2a	transcription factor AP-2 alpha	GO:0048856	anatomical structure development	7mer-1a	278	284	0.008	-0.055	-0.023			-0.144	79	CGAAAUGUUAUUUAACAAAAAAA	||||||	CGUUCGGGUCUGGCGUUUUUC	miR-129	19510
ENSDLAG00005007193	1758	miR-129-5p	tfap2a	transcription factor AP-2 alpha	GO:0048856	anatomical structure development	7mer-1a	278	284	0.008	-0.055	-0.023			-0.144	79	CGAAAUGUUAUUUAACAAAAAAA	||||||	CGUUCGGGUCUGGCGUUUUUC	miR-129	19510
ENSDLAG00005007193	1758	miR-129-5p	tfap2a	transcription factor AP-2 alpha	GO:0048856	anatomical structure development	7mer-1a	278	284	0.008	-0.055	-0.023			-0.144	79	CGAAAUGUUAUUUAACAAAAAAA	||||||	CGUUCGGGUCUGGCGUUUUUC	miR-129	20107
ENSDLAG00005007193	1758	miR-129-5p	tfap2a	transcription factor AP-2 alpha	GO:0048856	anatomical structure development	7mer-1a	278	284	0.008	-0.055	-0.023			-0.144	79	CGAAAUGUUAUUUAACAAAAAAA	||||||	CGUUCGGGUCUGGCGUUUUUC	miR-129	20107
ENSDLAG00005007193	1758	miR-129-5p	tfap2a	transcription factor AP-2 alpha	GO:0048856	anatomical structure development	7mer-1a	278	284	0.008	-0.055	-0.023			-0.144	79	CGAAAUGUUAUUUAACAAAAAAA	||||||	CGUUCGGGUCUGGCGUUUUUC	miR-129	148590
ENSDLAG00005007193	1758	miR-129-5p	tfap2a	transcription factor AP-2 alpha	GO:0048856	anatomical structure development	7mer-1a	278	284	0.008	-0.055	-0.023			-0.144	79	CGAAAUGUUAUUUAACAAAAAAA	||||||	CGUUCGGGUCUGGCGUUUUUC	miR-129	148590
ENSDLAG00005007193	1758	miR-129-5p	tfap2a	transcription factor AP-2 alpha	GO:0048856	anatomical structure development	7mer-1a	278	284	0.008	-0.055	-0.023			-0.144	79	CGAAAUGUUAUUUAACAAAAAAA	||||||	CGUUCGGGUCUGGCGUUUUUC	miR-129	21142
ENSDLAG00005007193	1758	miR-129-5p	tfap2a	transcription factor AP-2 alpha	GO:0048856	anatomical structure development	7mer-1a	278	284	0.008	-0.055	-0.023			-0.144	79	CGAAAUGUUAUUUAACAAAAAAA	||||||	CGUUCGGGUCUGGCGUUUUUC	miR-129	21142
ENSDLAG00005007193	1758	miR-129-5p	tfap2a	transcription factor AP-2 alpha	GO:0048856	anatomical structure development	7mer-1a	278	284	0.008	-0.055	-0.023			-0.144	79	CGAAAUGUUAUUUAACAAAAAAA	||||||	CGUUCGGGUCUGGCGUUUUUC	miR-129	17905
ENSDLAG00005007193	1758	miR-129-5p	tfap2a	transcription factor AP-2 alpha	GO:0048856	anatomical structure development	7mer-1a	278	284	0.008	-0.055	-0.023			-0.144	79	CGAAAUGUUAUUUAACAAAAAAA	||||||	CGUUCGGGUCUGGCGUUUUUC	miR-129	17905
ENSDLAG00005007210	1758	miR-129-5p	zdhhc15b	zinc finger DHHC-type containing 15b	GO:0048856	anatomical structure development	8mer-1a	1081	1088	0.003	-0.005	0.154			-0.095	55	GUGGCUGCAAAACUUGCAAAAAA	|||||||	CGUUCGGGUCUGGCGUUUUUC	miR-129	18689
ENSDLAG00005007210	1758	miR-129-5p	zdhhc15b	zinc finger DHHC-type containing 15b	GO:0048856	anatomical structure development	7mer-1a	309	315	0.004	-0.013	-0.016			-0.099	57	GUCAAAUAUUACCUCCAAAAAAA	||||||	CGUUCGGGUCUGGCGUUUUUC	miR-129	18690
ENSDLAG00005007300	1758	miR-129-5p	spred1	sprouty related EVH1 domain containing 1	GO:0048856	anatomical structure development	7mer-1a	448	454	0.004	-0.015	-0.001			-0.086	51	GCGUCAACUUAAUGACAAAAAAA	||||||	CGUUCGGGUCUGGCGUUUUUC	miR-129	21264
ENSDLAG00005007300	1758	miR-129-5p	spred1	sprouty related EVH1 domain containing 1	GO:0048856	anatomical structure development	7mer-1a	777	783	0.008	-0.017	-0.032			-0.115	66	UCCAUCGAAUGUUGACAAAAAAA	||||||	CGUUCGGGUCUGGCGUUUUUC	miR-129	21265
ENSDLAG00005007348	1758	miR-129-5p	klf6a	Kruppel-like factor 6a	GO:0048856	anatomical structure development	7mer-1a	304	310	0.001	-0.028	-0.017			-0.118	68	CACAAAAAGAAAAGACAAAAAAA	||||||	CGUUCGGGUCUGGCGUUUUUC	miR-129	19760
ENSDLAG00005007348	1758	miR-129-5p	klf6a	Kruppel-like factor 6a	GO:0048856	anatomical structure development	7mer-1a	304	310	0.001	-0.028	-0.017			-0.118	68	CACAAAAAGAAAAGACAAAAAAA	||||||	CGUUCGGGUCUGGCGUUUUUC	miR-129	19760
ENSDLAG00005007348	1758	miR-129-5p	klf6a	Kruppel-like factor 6a	GO:0048856	anatomical structure development	7mer-1a	304	310	0.001	-0.028	-0.017			-0.118	68	CACAAAAAGAAAAGACAAAAAAA	||||||	CGUUCGGGUCUGGCGUUUUUC	miR-129	21426
ENSDLAG00005007348	1758	miR-129-5p	klf6a	Kruppel-like factor 6a	GO:0048856	anatomical structure development	7mer-1a	304	310	0.001	-0.028	-0.017			-0.118	68	CACAAAAAGAAAAGACAAAAAAA	||||||	CGUUCGGGUCUGGCGUUUUUC	miR-129	21426
ENSDLAG00005007348	1758	miR-129-5p	klf6a	Kruppel-like factor 6a	GO:0048856	anatomical structure development	7mer-1a	304	310	0.001	-0.028	-0.017			-0.118	68	CACAAAAAGAAAAGACAAAAAAA	||||||	CGUUCGGGUCUGGCGUUUUUC	miR-129	89731
ENSDLAG00005007348	1758	miR-129-5p	klf6a	Kruppel-like factor 6a	GO:0048856	anatomical structure development	7mer-1a	304	310	0.001	-0.028	-0.017			-0.118	68	CACAAAAAGAAAAGACAAAAAAA	||||||	CGUUCGGGUCUGGCGUUUUUC	miR-129	89731
ENSDLAG00005007397	1758	miR-129-5p	rab18b	RAB18B, member RAS oncogene family	GO:0048856	anatomical structure development	7mer-1a	14	20	too_close	too_close	too_close			too_close		NNNAACCGGACAGAAC-CAAAAAAA	|||| ||||||	CGUUCGGGUCUGGCGUUUUUC	miR-129	19298
ENSDLAG00005007397	1758	miR-129-5p	rab18b	RAB18B, member RAS oncogene family	GO:0048856	anatomical structure development	7mer-m8	226	232	0.012	-0.036	-0.03			-0.174	86	AAAUGAAAGGAUCGUGCAAAAAU	|||||||	CGUUCGGGUCUGGCGUUUUUC	miR-129	20403
ENSDLAG00005007397	1758	miR-129-5p	rab18b	RAB18B, member RAS oncogene family	GO:0048856	anatomical structure development	7mer-1a	14	20	too_close	too_close	too_close			too_close		NNNAACCGGACAGAAC-CAAAAAAA	|||| ||||||	CGUUCGGGUCUGGCGUUUUUC	miR-129	20402
ENSDLAG00005007397	1758	miR-129-5p	rab18b	RAB18B, member RAS oncogene family	GO:0048856	anatomical structure development	7mer-1a	14	20	too_close	too_close	too_close			too_close		NNNAACCGGACAGAAC-CAAAAAAA	|||| ||||||	CGUUCGGGUCUGGCGUUUUUC	miR-129	21276
ENSDLAG00005007397	1758	miR-129-5p	rab18b	RAB18B, member RAS oncogene family	GO:0048856	anatomical structure development	7mer-m8	226	232	0.012	-0.036	-0.03			-0.174	86	AAAUGAAAGGAUCGUGCAAAAAU	|||||||	CGUUCGGGUCUGGCGUUUUUC	miR-129	21277
ENSDLAG00005007397	1758	miR-129-5p	rab18b	RAB18B, member RAS oncogene family	GO:0048856	anatomical structure development	7mer-m8	226	232	0.012	-0.036	-0.03			-0.174	86	AAAUGAAAGGAUCGUGCAAAAAU	|||||||	CGUUCGGGUCUGGCGUUUUUC	miR-129	19299
ENSDLAG00005007437	1758	miR-129-5p	akt2	v-akt murine thymoma viral oncogene homolog 2	GO:0048856	anatomical structure development	7mer-1a	3003	3009	0.008	-0.052	0.104			-0.014	23	CUAUUGUGUAAAUACCAAAAAAA	||||||	CGUUCGGGUCUGGCGUUUUUC	miR-129	113655
ENSDLAG00005007437	1758	miR-129-5p	akt2	v-akt murine thymoma viral oncogene homolog 2	GO:0048856	anatomical structure development	7mer-1a	3003	3009	0.008	-0.052	0.104			-0.014	23	CUAUUGUGUAAAUACCAAAAAAA	||||||	CGUUCGGGUCUGGCGUUUUUC	miR-129	113655
ENSDLAG00005007437	1758	miR-129-5p	akt2	v-akt murine thymoma viral oncogene homolog 2	GO:0048856	anatomical structure development	7mer-1a	3003	3009	0.008	-0.052	0.104			-0.014	23	CUAUUGUGUAAAUACCAAAAAAA	||||||	CGUUCGGGUCUGGCGUUUUUC	miR-129	113655
ENSDLAG00005007437	1758	miR-129-5p	akt2	v-akt murine thymoma viral oncogene homolog 2	GO:0048856	anatomical structure development	7mer-1a	3003	3009	0.008	-0.052	0.104			-0.014	23	CUAUUGUGUAAAUACCAAAAAAA	||||||	CGUUCGGGUCUGGCGUUUUUC	miR-129	152250
ENSDLAG00005007437	1758	miR-129-5p	akt2	v-akt murine thymoma viral oncogene homolog 2	GO:0048856	anatomical structure development	7mer-1a	3003	3009	0.008	-0.052	0.104			-0.014	23	CUAUUGUGUAAAUACCAAAAAAA	||||||	CGUUCGGGUCUGGCGUUUUUC	miR-129	152250
ENSDLAG00005007437	1758	miR-129-5p	akt2	v-akt murine thymoma viral oncogene homolog 2	GO:0048856	anatomical structure development	7mer-1a	3003	3009	0.008	-0.052	0.104			-0.014	23	CUAUUGUGUAAAUACCAAAAAAA	||||||	CGUUCGGGUCUGGCGUUUUUC	miR-129	152250
ENSDLAG00005007437	1758	miR-129-5p	akt2	v-akt murine thymoma viral oncogene homolog 2	GO:0048856	anatomical structure development	7mer-1a	3003	3009	0.008	-0.052	0.104			-0.014	23	CUAUUGUGUAAAUACCAAAAAAA	||||||	CGUUCGGGUCUGGCGUUUUUC	miR-129	105028
ENSDLAG00005007437	1758	miR-129-5p	akt2	v-akt murine thymoma viral oncogene homolog 2	GO:0048856	anatomical structure development	7mer-1a	3003	3009	0.008	-0.052	0.104			-0.014	23	CUAUUGUGUAAAUACCAAAAAAA	||||||	CGUUCGGGUCUGGCGUUUUUC	miR-129	105028
ENSDLAG00005007437	1758	miR-129-5p	akt2	v-akt murine thymoma viral oncogene homolog 2	GO:0048856	anatomical structure development	7mer-1a	3003	3009	0.008	-0.052	0.104			-0.014	23	CUAUUGUGUAAAUACCAAAAAAA	||||||	CGUUCGGGUCUGGCGUUUUUC	miR-129	105028
ENSDLAG00005007437	1758	miR-129-5p	akt2	v-akt murine thymoma viral oncogene homolog 2	GO:0048856	anatomical structure development	7mer-1a	3003	3009	0.008	-0.052	0.104			-0.014	23	CUAUUGUGUAAAUACCAAAAAAA	||||||	CGUUCGGGUCUGGCGUUUUUC	miR-129	129931
ENSDLAG00005007437	1758	miR-129-5p	akt2	v-akt murine thymoma viral oncogene homolog 2	GO:0048856	anatomical structure development	7mer-1a	3003	3009	0.008	-0.052	0.104			-0.014	23	CUAUUGUGUAAAUACCAAAAAAA	||||||	CGUUCGGGUCUGGCGUUUUUC	miR-129	129931
ENSDLAG00005007437	1758	miR-129-5p	akt2	v-akt murine thymoma viral oncogene homolog 2	GO:0048856	anatomical structure development	7mer-1a	3003	3009	0.008	-0.052	0.104			-0.014	23	CUAUUGUGUAAAUACCAAAAAAA	||||||	CGUUCGGGUCUGGCGUUUUUC	miR-129	129931
ENSDLAG00005007437	1758	miR-129-5p	akt2	v-akt murine thymoma viral oncogene homolog 2	GO:0048856	anatomical structure development	7mer-1a	3003	3009	0.008	-0.052	0.104			-0.014	23	CUAUUGUGUAAAUACCAAAAAAA	||||||	CGUUCGGGUCUGGCGUUUUUC	miR-129	95049
ENSDLAG00005007437	1758	miR-129-5p	akt2	v-akt murine thymoma viral oncogene homolog 2	GO:0048856	anatomical structure development	7mer-1a	3003	3009	0.008	-0.052	0.104			-0.014	23	CUAUUGUGUAAAUACCAAAAAAA	||||||	CGUUCGGGUCUGGCGUUUUUC	miR-129	95049
ENSDLAG00005007437	1758	miR-129-5p	akt2	v-akt murine thymoma viral oncogene homolog 2	GO:0048856	anatomical structure development	7mer-1a	3003	3009	0.008	-0.052	0.104			-0.014	23	CUAUUGUGUAAAUACCAAAAAAA	||||||	CGUUCGGGUCUGGCGUUUUUC	miR-129	95049
ENSDLAG00005007536	1758	miR-129-5p	svep1	sushi, von Willebrand factor type A, EGF and pentraxin domain containing 1	GO:0048856	anatomical structure development	7mer-1a	268	274	0.004	0.015	-0.021			-0.076	45	UGUGUGGAAAAGGCCCAAAAAAC	||||||	CGUUCGGGUCUGGCGUUUUUC	miR-129	101455
ENSDLAG00005007896	1758	miR-129-5p			GO:0048856	anatomical structure development	7mer-m8	693	699	0.003	0.003	-0.047			-0.161	84	AUCCUCUACGCAUCAGCAAAAAU	|||||||	CGUUCGGGUCUGGCGUUUUUC	miR-129	19314
ENSDLAG00005007898	1758	miR-129-5p	capzb	capping actin protein of muscle Z-line subunit beta	GO:0048856	anatomical structure development	7mer-1a	231	237	0.008	-0.01	-0.025			-0.101	58	UUAUUUGUGGAAAAACAAAAAAG	||||||	CGUUCGGGUCUGGCGUUUUUC	miR-129	18231
ENSDLAG00005007898	1758	miR-129-5p	capzb	capping actin protein of muscle Z-line subunit beta	GO:0048856	anatomical structure development	7mer-1a	135	141	0.008	-0.01	-0.035			-0.111	64	UUAUUUGUGGAAAAACAAAAAAG	||||||	CGUUCGGGUCUGGCGUUUUUC	miR-129	17630
ENSDLAG00005007898	1758	miR-129-5p	capzb	capping actin protein of muscle Z-line subunit beta	GO:0048856	anatomical structure development	7mer-1a	135	141	0.008	-0.01	-0.035			-0.111	64	UUAUUUGUGGAAAAACAAAAAAG	||||||	CGUUCGGGUCUGGCGUUUUUC	miR-129	19172
ENSDLAG00005007898	1758	miR-129-5p	capzb	capping actin protein of muscle Z-line subunit beta	GO:0048856	anatomical structure development	7mer-1a	231	237	0.008	-0.01	-0.025			-0.101	58	UUAUUUGUGGAAAAACAAAAAAG	||||||	CGUUCGGGUCUGGCGUUUUUC	miR-129	17251
ENSDLAG00005007898	1758	miR-129-5p	capzb	capping actin protein of muscle Z-line subunit beta	GO:0048856	anatomical structure development	7mer-1a	231	237	0.008	-0.01	-0.025			-0.101	58	UUAUUUGUGGAAAAACAAAAAAG	||||||	CGUUCGGGUCUGGCGUUUUUC	miR-129	20199
ENSDLAG00005008101	1758	miR-129-5p	ccm2	CCM2 scaffold protein	GO:0048856	anatomical structure development	7mer-1a	205	211	0.001	0.021	-0.028			-0.08	47	CUCAACCUGUUACCACAAAAAAC	||||||	CGUUCGGGUCUGGCGUUUUUC	miR-129	18541
ENSDLAG00005008101	1758	miR-129-5p	ccm2	CCM2 scaffold protein	GO:0048856	anatomical structure development	7mer-1a	205	211	0.001	0.021	-0.028			-0.08	47	CUCAACCUGUUACCACAAAAAAC	||||||	CGUUCGGGUCUGGCGUUUUUC	miR-129	16529
ENSDLAG00005008101	1758	miR-129-5p	ccm2	CCM2 scaffold protein	GO:0048856	anatomical structure development	7mer-1a	205	211	0.001	0.021	-0.028			-0.08	47	CUCAACCUGUUACCACAAAAAAC	||||||	CGUUCGGGUCUGGCGUUUUUC	miR-129	20963
ENSDLAG00005008203	1758	miR-129-5p	nelfa	negative elongation factor complex member A	GO:0048856	anatomical structure development	7mer-1a	52	58	0.008	-0.052	-0.044			-0.162	84	CACUUAAAAAAAAAACAAAAAAA	||||||	CGUUCGGGUCUGGCGUUUUUC	miR-129	18865
ENSDLAG00005008203	1758	miR-129-5p	nelfa	negative elongation factor complex member A	GO:0048856	anatomical structure development	7mer-1a	52	58	0.008	-0.052	-0.044			-0.162	84	CACUUAAAAAAAAAACAAAAAAA	||||||	CGUUCGGGUCUGGCGUUUUUC	miR-129	18865
ENSDLAG00005008203	1758	miR-129-5p	nelfa	negative elongation factor complex member A	GO:0048856	anatomical structure development	7mer-1a	52	58	0.008	-0.052	-0.044			-0.162	84	CACUUAAAAAAAAAACAAAAAAA	||||||	CGUUCGGGUCUGGCGUUUUUC	miR-129	18865
ENSDLAG00005008203	1758	miR-129-5p	nelfa	negative elongation factor complex member A	GO:0048856	anatomical structure development	8mer-1a	322	329	0.013	-0.033	-0.033			-0.3	95	CUUAUACGAGUCUGAGCAAAAAA	|||||||	CGUUCGGGUCUGGCGUUUUUC	miR-129	18864
ENSDLAG00005008203	1758	miR-129-5p	nelfa	negative elongation factor complex member A	GO:0048856	anatomical structure development	8mer-1a	322	329	0.013	-0.033	-0.033			-0.3	95	CUUAUACGAGUCUGAGCAAAAAA	|||||||	CGUUCGGGUCUGGCGUUUUUC	miR-129	18864
ENSDLAG00005008203	1758	miR-129-5p	nelfa	negative elongation factor complex member A	GO:0048856	anatomical structure development	8mer-1a	322	329	0.013	-0.033	-0.033			-0.3	95	CUUAUACGAGUCUGAGCAAAAAA	|||||||	CGUUCGGGUCUGGCGUUUUUC	miR-129	18864
ENSDLAG00005008203	1758	miR-129-5p	nelfa	negative elongation factor complex member A	GO:0048856	anatomical structure development	8mer-1a	1626	1633	-0.018	0.044	0.265			0.044	5	UUUAACAGACCUGCUGCAAAAAA	|||||| |||||||	CGUUCGGGUCUGG----CGUUUUUC	miR-129	16973
ENSDLAG00005008203	1758	miR-129-5p	nelfa	negative elongation factor complex member A	GO:0048856	anatomical structure development	8mer-1a	1626	1633	-0.018	0.044	0.265			0.044	5	UUUAACAGACCUGCUGCAAAAAA	|||||| |||||||	CGUUCGGGUCUGG----CGUUUUUC	miR-129	16973
ENSDLAG00005008203	1758	miR-129-5p	nelfa	negative elongation factor complex member A	GO:0048856	anatomical structure development	8mer-1a	1626	1633	-0.018	0.044	0.265			0.044	5	UUUAACAGACCUGCUGCAAAAAA	|||||| |||||||	CGUUCGGGUCUGG----CGUUUUUC	miR-129	16973
ENSDLAG00005008203	1758	miR-129-5p	nelfa	negative elongation factor complex member A	GO:0048856	anatomical structure development	8mer-1a	322	329	0.013	-0.033	-0.033			-0.3	95	CUUAUACGAGUCUGAGCAAAAAA	|||||||	CGUUCGGGUCUGGCGUUUUUC	miR-129	16974
ENSDLAG00005008203	1758	miR-129-5p	nelfa	negative elongation factor complex member A	GO:0048856	anatomical structure development	8mer-1a	322	329	0.013	-0.033	-0.033			-0.3	95	CUUAUACGAGUCUGAGCAAAAAA	|||||||	CGUUCGGGUCUGGCGUUUUUC	miR-129	16974
ENSDLAG00005008203	1758	miR-129-5p	nelfa	negative elongation factor complex member A	GO:0048856	anatomical structure development	8mer-1a	322	329	0.013	-0.033	-0.033			-0.3	95	CUUAUACGAGUCUGAGCAAAAAA	|||||||	CGUUCGGGUCUGGCGUUUUUC	miR-129	16974
ENSDLAG00005008203	1758	miR-129-5p	nelfa	negative elongation factor complex member A	GO:0048856	anatomical structure development	8mer-1a	322	329	0.013	-0.033	-0.033			-0.3	95	CUUAUACGAGUCUGAGCAAAAAA	|||||||	CGUUCGGGUCUGGCGUUUUUC	miR-129	128326
ENSDLAG00005008203	1758	miR-129-5p	nelfa	negative elongation factor complex member A	GO:0048856	anatomical structure development	8mer-1a	322	329	0.013	-0.033	-0.033			-0.3	95	CUUAUACGAGUCUGAGCAAAAAA	|||||||	CGUUCGGGUCUGGCGUUUUUC	miR-129	128326
ENSDLAG00005008203	1758	miR-129-5p	nelfa	negative elongation factor complex member A	GO:0048856	anatomical structure development	8mer-1a	322	329	0.013	-0.033	-0.033			-0.3	95	CUUAUACGAGUCUGAGCAAAAAA	|||||||	CGUUCGGGUCUGGCGUUUUUC	miR-129	128326
ENSDLAG00005008203	1758	miR-129-5p	nelfa	negative elongation factor complex member A	GO:0048856	anatomical structure development	8mer-1a	1626	1633	-0.018	0.044	0.265			0.044	5	UUUAACAGACCUGCUGCAAAAAA	|||||| |||||||	CGUUCGGGUCUGG----CGUUUUUC	miR-129	128325
ENSDLAG00005008203	1758	miR-129-5p	nelfa	negative elongation factor complex member A	GO:0048856	anatomical structure development	8mer-1a	1626	1633	-0.018	0.044	0.265			0.044	5	UUUAACAGACCUGCUGCAAAAAA	|||||| |||||||	CGUUCGGGUCUGG----CGUUUUUC	miR-129	128325
ENSDLAG00005008203	1758	miR-129-5p	nelfa	negative elongation factor complex member A	GO:0048856	anatomical structure development	8mer-1a	1626	1633	-0.018	0.044	0.265			0.044	5	UUUAACAGACCUGCUGCAAAAAA	|||||| |||||||	CGUUCGGGUCUGG----CGUUUUUC	miR-129	128325
ENSDLAG00005008203	1758	miR-129-5p	nelfa	negative elongation factor complex member A	GO:0048856	anatomical structure development	8mer-1a	1626	1633	-0.018	0.044	0.265			0.044	5	UUUAACAGACCUGCUGCAAAAAA	|||||| |||||||	CGUUCGGGUCUGG----CGUUUUUC	miR-129	148281
ENSDLAG00005008203	1758	miR-129-5p	nelfa	negative elongation factor complex member A	GO:0048856	anatomical structure development	8mer-1a	1626	1633	-0.018	0.044	0.265			0.044	5	UUUAACAGACCUGCUGCAAAAAA	|||||| |||||||	CGUUCGGGUCUGG----CGUUUUUC	miR-129	148281
ENSDLAG00005008203	1758	miR-129-5p	nelfa	negative elongation factor complex member A	GO:0048856	anatomical structure development	8mer-1a	1626	1633	-0.018	0.044	0.265			0.044	5	UUUAACAGACCUGCUGCAAAAAA	|||||| |||||||	CGUUCGGGUCUGG----CGUUUUUC	miR-129	148281
ENSDLAG00005008203	1758	miR-129-5p	nelfa	negative elongation factor complex member A	GO:0048856	anatomical structure development	7mer-1a	52	58	0.008	-0.052	-0.044			-0.162	84	CACUUAAAAAAAAAACAAAAAAA	||||||	CGUUCGGGUCUGGCGUUUUUC	miR-129	128327
ENSDLAG00005008203	1758	miR-129-5p	nelfa	negative elongation factor complex member A	GO:0048856	anatomical structure development	7mer-1a	52	58	0.008	-0.052	-0.044			-0.162	84	CACUUAAAAAAAAAACAAAAAAA	||||||	CGUUCGGGUCUGGCGUUUUUC	miR-129	128327
ENSDLAG00005008203	1758	miR-129-5p	nelfa	negative elongation factor complex member A	GO:0048856	anatomical structure development	7mer-1a	52	58	0.008	-0.052	-0.044			-0.162	84	CACUUAAAAAAAAAACAAAAAAA	||||||	CGUUCGGGUCUGGCGUUUUUC	miR-129	128327
ENSDLAG00005008203	1758	miR-129-5p	nelfa	negative elongation factor complex member A	GO:0048856	anatomical structure development	7mer-1a	52	58	0.008	-0.052	-0.044			-0.162	84	CACUUAAAAAAAAAACAAAAAAA	||||||	CGUUCGGGUCUGGCGUUUUUC	miR-129	148283
ENSDLAG00005008203	1758	miR-129-5p	nelfa	negative elongation factor complex member A	GO:0048856	anatomical structure development	7mer-1a	52	58	0.008	-0.052	-0.044			-0.162	84	CACUUAAAAAAAAAACAAAAAAA	||||||	CGUUCGGGUCUGGCGUUUUUC	miR-129	148283
ENSDLAG00005008203	1758	miR-129-5p	nelfa	negative elongation factor complex member A	GO:0048856	anatomical structure development	7mer-1a	52	58	0.008	-0.052	-0.044			-0.162	84	CACUUAAAAAAAAAACAAAAAAA	||||||	CGUUCGGGUCUGGCGUUUUUC	miR-129	148283
ENSDLAG00005008203	1758	miR-129-5p	nelfa	negative elongation factor complex member A	GO:0048856	anatomical structure development	7mer-1a	52	58	0.008	-0.052	-0.044			-0.162	84	CACUUAAAAAAAAAACAAAAAAA	||||||	CGUUCGGGUCUGGCGUUUUUC	miR-129	16975
ENSDLAG00005008203	1758	miR-129-5p	nelfa	negative elongation factor complex member A	GO:0048856	anatomical structure development	7mer-1a	52	58	0.008	-0.052	-0.044			-0.162	84	CACUUAAAAAAAAAACAAAAAAA	||||||	CGUUCGGGUCUGGCGUUUUUC	miR-129	16975
ENSDLAG00005008203	1758	miR-129-5p	nelfa	negative elongation factor complex member A	GO:0048856	anatomical structure development	7mer-1a	52	58	0.008	-0.052	-0.044			-0.162	84	CACUUAAAAAAAAAACAAAAAAA	||||||	CGUUCGGGUCUGGCGUUUUUC	miR-129	16975
ENSDLAG00005008203	1758	miR-129-5p	nelfa	negative elongation factor complex member A	GO:0048856	anatomical structure development	8mer-1a	322	329	0.013	-0.033	-0.033			-0.3	95	CUUAUACGAGUCUGAGCAAAAAA	|||||||	CGUUCGGGUCUGGCGUUUUUC	miR-129	148282
ENSDLAG00005008203	1758	miR-129-5p	nelfa	negative elongation factor complex member A	GO:0048856	anatomical structure development	8mer-1a	322	329	0.013	-0.033	-0.033			-0.3	95	CUUAUACGAGUCUGAGCAAAAAA	|||||||	CGUUCGGGUCUGGCGUUUUUC	miR-129	148282
ENSDLAG00005008203	1758	miR-129-5p	nelfa	negative elongation factor complex member A	GO:0048856	anatomical structure development	8mer-1a	322	329	0.013	-0.033	-0.033			-0.3	95	CUUAUACGAGUCUGAGCAAAAAA	|||||||	CGUUCGGGUCUGGCGUUUUUC	miR-129	148282
ENSDLAG00005008323	1758	miR-129-5p	rab11fip2	RAB11 family interacting protein 2 (class I)	GO:0048856	anatomical structure development	7mer-1a	2165	2171	0.001	0.007	0.045			-0.021	25	UGGAAUGUCAACAGUCAAAAAAC	||||||	CGUUCGGGUCUGGCGUUUUUC	miR-129	21521
ENSDLAG00005008324	1758	miR-129-5p	adgrg1	adhesion G protein-coupled receptor G1	GO:0048856	anatomical structure development	7mer-m8	1717	1723	0.003	-0.061	0.077			-0.101	58	CUCCUUCACAUAAUGGCAAAAAU	|||||||	CGUUCGGGUCUGGCGUUUUUC	miR-129	20698
ENSDLAG00005008342	1758	miR-129-5p	tet2	tet methylcytosine dioxygenase 2	GO:0048856	anatomical structure development	7mer-1a	3882	3888	0.008	-0.01	0.077			0.001	20	GAUAUUUUUGCUGAACAAAAAAG	||||||	CGUUCGGGUCUGGCGUUUUUC	miR-129	20050
ENSDLAG00005008342	1758	miR-129-5p	tet2	tet methylcytosine dioxygenase 2	GO:0048856	anatomical structure development	7mer-1a	2422	2428	0.008	-0.041	0.114			0.007	18	UGUAAAAUAAAUCUACAAAAAAA	||||||	CGUUCGGGUCUGGCGUUUUUC	miR-129	20048
ENSDLAG00005008342	1758	miR-129-5p	tet2	tet methylcytosine dioxygenase 2	GO:0048856	anatomical structure development	7mer-1a	2738	2744	0.008	-0.005	0.114			0.043	5	AAGUUUGGUAUGCUACAAAAAAU	||||||	CGUUCGGGUCUGGCGUUUUUC	miR-129	20049
ENSDLAG00005008395	1758	miR-129-5p	bcl11aa	BAF chromatin remodeling complex subunit BCL11A a	GO:0048856	anatomical structure development	7mer-1a	330	336	0.011	-0.023	-0.014			-0.1	58	UAUGUUUUUGCUAAUCAAAAAAA	||||||	CGUUCGGGUCUGGCGUUUUUC	miR-129	18609
ENSDLAG00005008463	1758	miR-129-5p	camsap1b	calmodulin regulated spectrin-associated protein 1b	GO:0048856	anatomical structure development	8mer-1a	886	893	0.045	-0.057	0.11			-0.149	80	CUGGAUACGUGUAUAGCAAAAAA	|||||||	CGUUCGGGUCUGGCGUUUUUC	miR-129	22682
ENSDLAG00005008463	1758	miR-129-5p	camsap1b	calmodulin regulated spectrin-associated protein 1b	GO:0048856	anatomical structure development	8mer-1a	886	893	0.045	-0.057	0.11			-0.149	80	CUGGAUACGUGUAUAGCAAAAAA	|||||||	CGUUCGGGUCUGGCGUUUUUC	miR-129	22682
ENSDLAG00005008463	1758	miR-129-5p	camsap1b	calmodulin regulated spectrin-associated protein 1b	GO:0048856	anatomical structure development	8mer-1a	886	893	0.045	-0.057	0.11			-0.149	80	CUGGAUACGUGUAUAGCAAAAAA	|||||||	CGUUCGGGUCUGGCGUUUUUC	miR-129	25603
ENSDLAG00005008463	1758	miR-129-5p	camsap1b	calmodulin regulated spectrin-associated protein 1b	GO:0048856	anatomical structure development	8mer-1a	886	893	0.045	-0.057	0.11			-0.149	80	CUGGAUACGUGUAUAGCAAAAAA	|||||||	CGUUCGGGUCUGGCGUUUUUC	miR-129	25603
ENSDLAG00005008463	1758	miR-129-5p	camsap1b	calmodulin regulated spectrin-associated protein 1b	GO:0048856	anatomical structure development	7mer-1a	720	726	-0.006	0.011	0.029			-0.04	31	CUCACCAGGGAUCUCCAAAAAAA	|||| ||||||	CGUUCGGGUCUGGC---GUUUUUC	miR-129	22681
ENSDLAG00005008463	1758	miR-129-5p	camsap1b	calmodulin regulated spectrin-associated protein 1b	GO:0048856	anatomical structure development	7mer-1a	720	726	-0.006	0.011	0.029			-0.04	31	CUCACCAGGGAUCUCCAAAAAAA	|||| ||||||	CGUUCGGGUCUGGC---GUUUUUC	miR-129	22681
ENSDLAG00005008463	1758	miR-129-5p	camsap1b	calmodulin regulated spectrin-associated protein 1b	GO:0048856	anatomical structure development	8mer-1a	886	893	0.045	-0.057	0.11			-0.149	80	CUGGAUACGUGUAUAGCAAAAAA	|||||||	CGUUCGGGUCUGGCGUUUUUC	miR-129	25764
ENSDLAG00005008463	1758	miR-129-5p	camsap1b	calmodulin regulated spectrin-associated protein 1b	GO:0048856	anatomical structure development	8mer-1a	886	893	0.045	-0.057	0.11			-0.149	80	CUGGAUACGUGUAUAGCAAAAAA	|||||||	CGUUCGGGUCUGGCGUUUUUC	miR-129	25764
ENSDLAG00005008463	1758	miR-129-5p	camsap1b	calmodulin regulated spectrin-associated protein 1b	GO:0048856	anatomical structure development	7mer-1a	720	726	-0.006	0.011	0.029			-0.04	31	CUCACCAGGGAUCUCCAAAAAAA	|||| ||||||	CGUUCGGGUCUGGC---GUUUUUC	miR-129	25602
ENSDLAG00005008463	1758	miR-129-5p	camsap1b	calmodulin regulated spectrin-associated protein 1b	GO:0048856	anatomical structure development	7mer-1a	720	726	-0.006	0.011	0.029			-0.04	31	CUCACCAGGGAUCUCCAAAAAAA	|||| ||||||	CGUUCGGGUCUGGC---GUUUUUC	miR-129	25602
ENSDLAG00005008463	1758	miR-129-5p	camsap1b	calmodulin regulated spectrin-associated protein 1b	GO:0048856	anatomical structure development	7mer-1a	720	726	-0.006	0.011	0.029			-0.04	31	CUCACCAGGGAUCUCCAAAAAAA	|||| ||||||	CGUUCGGGUCUGGC---GUUUUUC	miR-129	26789
ENSDLAG00005008463	1758	miR-129-5p	camsap1b	calmodulin regulated spectrin-associated protein 1b	GO:0048856	anatomical structure development	7mer-1a	720	726	-0.006	0.011	0.029			-0.04	31	CUCACCAGGGAUCUCCAAAAAAA	|||| ||||||	CGUUCGGGUCUGGC---GUUUUUC	miR-129	26789
ENSDLAG00005008463	1758	miR-129-5p	camsap1b	calmodulin regulated spectrin-associated protein 1b	GO:0048856	anatomical structure development	7mer-1a	720	726	-0.006	0.011	0.029			-0.04	31	CUCACCAGGGAUCUCCAAAAAAA	|||| ||||||	CGUUCGGGUCUGGC---GUUUUUC	miR-129	25763
ENSDLAG00005008463	1758	miR-129-5p	camsap1b	calmodulin regulated spectrin-associated protein 1b	GO:0048856	anatomical structure development	7mer-1a	720	726	-0.006	0.011	0.029			-0.04	31	CUCACCAGGGAUCUCCAAAAAAA	|||| ||||||	CGUUCGGGUCUGGC---GUUUUUC	miR-129	25763
ENSDLAG00005008463	1758	miR-129-5p	camsap1b	calmodulin regulated spectrin-associated protein 1b	GO:0048856	anatomical structure development	8mer-1a	886	893	0.045	-0.057	0.11			-0.149	80	CUGGAUACGUGUAUAGCAAAAAA	|||||||	CGUUCGGGUCUGGCGUUUUUC	miR-129	26790
ENSDLAG00005008463	1758	miR-129-5p	camsap1b	calmodulin regulated spectrin-associated protein 1b	GO:0048856	anatomical structure development	8mer-1a	886	893	0.045	-0.057	0.11			-0.149	80	CUGGAUACGUGUAUAGCAAAAAA	|||||||	CGUUCGGGUCUGGCGUUUUUC	miR-129	26790
ENSDLAG00005008689	1758	miR-129-5p	itga9	integrin, alpha 9	GO:0048856	anatomical structure development	7mer-1a	2914	2920	0.001	-0.001	-0.039			-0.113	65	UAUGCAACAAUAUGUCAAAAAAG	||||||	CGUUCGGGUCUGGCGUUUUUC	miR-129	18838
ENSDLAG00005008689	1758	miR-129-5p	itga9	integrin, alpha 9	GO:0048856	anatomical structure development	7mer-m8	2519	2525	0.012	-0.088	0.009			-0.187	88	AAAGUCAUUUAUCAAGCAAAAAC	|||||||	CGUUCGGGUCUGGCGUUUUUC	miR-129	19384
ENSDLAG00005008689	1758	miR-129-5p	itga9	integrin, alpha 9	GO:0048856	anatomical structure development	7mer-1a	2914	2920	0.001	-0.001	-0.039			-0.113	65	UAUGCAACAAUAUGUCAAAAAAG	||||||	CGUUCGGGUCUGGCGUUUUUC	miR-129	17201
ENSDLAG00005008689	1758	miR-129-5p	itga9	integrin, alpha 9	GO:0048856	anatomical structure development	7mer-1a	2914	2920	0.001	-0.001	-0.039			-0.113	65	UAUGCAACAAUAUGUCAAAAAAG	||||||	CGUUCGGGUCUGGCGUUUUUC	miR-129	20417
ENSDLAG00005008689	1758	miR-129-5p	itga9	integrin, alpha 9	GO:0048856	anatomical structure development	7mer-1a	2914	2920	0.001	-0.001	-0.039			-0.113	65	UAUGCAACAAUAUGUCAAAAAAG	||||||	CGUUCGGGUCUGGCGUUUUUC	miR-129	18993
ENSDLAG00005008689	1758	miR-129-5p	itga9	integrin, alpha 9	GO:0048856	anatomical structure development	7mer-m8	2519	2525	0.012	-0.088	0.009			-0.187	88	AAAGUCAUUUAUCAAGCAAAAAC	|||||||	CGUUCGGGUCUGGCGUUUUUC	miR-129	20416
ENSDLAG00005008689	1758	miR-129-5p	itga9	integrin, alpha 9	GO:0048856	anatomical structure development	7mer-1a	2914	2920	0.001	-0.001	-0.039			-0.113	65	UAUGCAACAAUAUGUCAAAAAAG	||||||	CGUUCGGGUCUGGCGUUUUUC	miR-129	19385
ENSDLAG00005008689	1758	miR-129-5p	itga9	integrin, alpha 9	GO:0048856	anatomical structure development	7mer-m8	2519	2525	0.012	-0.088	0.009			-0.187	88	AAAGUCAUUUAUCAAGCAAAAAC	|||||||	CGUUCGGGUCUGGCGUUUUUC	miR-129	18992
ENSDLAG00005008689	1758	miR-129-5p	itga9	integrin, alpha 9	GO:0048856	anatomical structure development	7mer-m8	2519	2525	0.012	-0.088	0.009			-0.187	88	AAAGUCAUUUAUCAAGCAAAAAC	|||||||	CGUUCGGGUCUGGCGUUUUUC	miR-129	18837
ENSDLAG00005008689	1758	miR-129-5p	itga9	integrin, alpha 9	GO:0048856	anatomical structure development	7mer-m8	2519	2525	0.012	-0.088	0.009			-0.187	88	AAAGUCAUUUAUCAAGCAAAAAC	|||||||	CGUUCGGGUCUGGCGUUUUUC	miR-129	17200
ENSDLAG00005008883	1758	miR-129-5p	zic1	zic family member 1 (odd-paired homolog, Drosophila)	GO:0048856	anatomical structure development	7mer-1a	849	855	0.004	-0.035	0.043			-0.062	39	GUAAAAUUUAGUUUACAAAAAAU	||||||	CGUUCGGGUCUGGCGUUUUUC	miR-129	109640
ENSDLAG00005009008	1758	miR-129-5p	pkma	pyruvate kinase M1/2a	GO:0048856	anatomical structure development	7mer-1a	331	337	0.004	-0.004	-0.014			-0.088	52	CUGUAUUUAUUCACUCAAAAAAC	||||||	CGUUCGGGUCUGGCGUUUUUC	miR-129	26701
ENSDLAG00005009008	1758	miR-129-5p	pkma	pyruvate kinase M1/2a	GO:0048856	anatomical structure development	7mer-1a	331	337	0.004	-0.004	-0.014			-0.088	52	CUGUAUUUAUUCACUCAAAAAAC	||||||	CGUUCGGGUCUGGCGUUUUUC	miR-129	26701
ENSDLAG00005009008	1758	miR-129-5p	pkma	pyruvate kinase M1/2a	GO:0048856	anatomical structure development	7mer-1a	331	337	0.004	-0.004	-0.014			-0.088	52	CUGUAUUUAUUCACUCAAAAAAC	||||||	CGUUCGGGUCUGGCGUUUUUC	miR-129	25222
ENSDLAG00005009008	1758	miR-129-5p	pkma	pyruvate kinase M1/2a	GO:0048856	anatomical structure development	7mer-1a	331	337	0.004	-0.004	-0.014			-0.088	52	CUGUAUUUAUUCACUCAAAAAAC	||||||	CGUUCGGGUCUGGCGUUUUUC	miR-129	25222
ENSDLAG00005009008	1758	miR-129-5p	pkma	pyruvate kinase M1/2a	GO:0048856	anatomical structure development	7mer-1a	331	337	0.004	-0.004	-0.014			-0.088	52	CUGUAUUUAUUCACUCAAAAAAC	||||||	CGUUCGGGUCUGGCGUUUUUC	miR-129	23557
ENSDLAG00005009008	1758	miR-129-5p	pkma	pyruvate kinase M1/2a	GO:0048856	anatomical structure development	7mer-1a	331	337	0.004	-0.004	-0.014			-0.088	52	CUGUAUUUAUUCACUCAAAAAAC	||||||	CGUUCGGGUCUGGCGUUUUUC	miR-129	23557
ENSDLAG00005009008	1758	miR-129-5p	pkma	pyruvate kinase M1/2a	GO:0048856	anatomical structure development	7mer-1a	331	337	0.004	-0.004	-0.014			-0.088	52	CUGUAUUUAUUCACUCAAAAAAC	||||||	CGUUCGGGUCUGGCGUUUUUC	miR-129	23418
ENSDLAG00005009008	1758	miR-129-5p	pkma	pyruvate kinase M1/2a	GO:0048856	anatomical structure development	7mer-1a	331	337	0.004	-0.004	-0.014			-0.088	52	CUGUAUUUAUUCACUCAAAAAAC	||||||	CGUUCGGGUCUGGCGUUUUUC	miR-129	23418
ENSDLAG00005009008	1758	miR-129-5p	pkma	pyruvate kinase M1/2a	GO:0048856	anatomical structure development	7mer-1a	331	337	0.004	-0.004	-0.014			-0.088	52	CUGUAUUUAUUCACUCAAAAAAC	||||||	CGUUCGGGUCUGGCGUUUUUC	miR-129	23701
ENSDLAG00005009008	1758	miR-129-5p	pkma	pyruvate kinase M1/2a	GO:0048856	anatomical structure development	7mer-1a	331	337	0.004	-0.004	-0.014			-0.088	52	CUGUAUUUAUUCACUCAAAAAAC	||||||	CGUUCGGGUCUGGCGUUUUUC	miR-129	23701
ENSDLAG00005009008	1758	miR-129-5p	pkma	pyruvate kinase M1/2a	GO:0048856	anatomical structure development	7mer-1a	331	337	0.004	-0.004	-0.014			-0.088	52	CUGUAUUUAUUCACUCAAAAAAC	||||||	CGUUCGGGUCUGGCGUUUUUC	miR-129	24713
ENSDLAG00005009008	1758	miR-129-5p	pkma	pyruvate kinase M1/2a	GO:0048856	anatomical structure development	7mer-1a	331	337	0.004	-0.004	-0.014			-0.088	52	CUGUAUUUAUUCACUCAAAAAAC	||||||	CGUUCGGGUCUGGCGUUUUUC	miR-129	24713
ENSDLAG00005009008	1758	miR-129-5p	pkma	pyruvate kinase M1/2a	GO:0048856	anatomical structure development	7mer-1a	331	337	0.004	-0.004	-0.014			-0.088	52	CUGUAUUUAUUCACUCAAAAAAC	||||||	CGUUCGGGUCUGGCGUUUUUC	miR-129	25050
ENSDLAG00005009008	1758	miR-129-5p	pkma	pyruvate kinase M1/2a	GO:0048856	anatomical structure development	7mer-1a	331	337	0.004	-0.004	-0.014			-0.088	52	CUGUAUUUAUUCACUCAAAAAAC	||||||	CGUUCGGGUCUGGCGUUUUUC	miR-129	25050
ENSDLAG00005009008	1758	miR-129-5p	pkma	pyruvate kinase M1/2a	GO:0048856	anatomical structure development	7mer-1a	331	337	0.004	-0.004	-0.014			-0.088	52	CUGUAUUUAUUCACUCAAAAAAC	||||||	CGUUCGGGUCUGGCGUUUUUC	miR-129	21612
ENSDLAG00005009008	1758	miR-129-5p	pkma	pyruvate kinase M1/2a	GO:0048856	anatomical structure development	7mer-1a	331	337	0.004	-0.004	-0.014			-0.088	52	CUGUAUUUAUUCACUCAAAAAAC	||||||	CGUUCGGGUCUGGCGUUUUUC	miR-129	21612
ENSDLAG00005009008	1758	miR-129-5p	pkma	pyruvate kinase M1/2a	GO:0048856	anatomical structure development	7mer-1a	331	337	0.004	-0.004	-0.014			-0.088	52	CUGUAUUUAUUCACUCAAAAAAC	||||||	CGUUCGGGUCUGGCGUUUUUC	miR-129	26025
ENSDLAG00005009008	1758	miR-129-5p	pkma	pyruvate kinase M1/2a	GO:0048856	anatomical structure development	7mer-1a	331	337	0.004	-0.004	-0.014			-0.088	52	CUGUAUUUAUUCACUCAAAAAAC	||||||	CGUUCGGGUCUGGCGUUUUUC	miR-129	26025
ENSDLAG00005009024	1758	miR-129-5p	furina	furin (paired basic amino acid cleaving enzyme) a	GO:0048856	anatomical structure development	7mer-1a	758	764	0.004	-0.026	0.033			-0.063	40	ACUUUAAAGUGAUAACAAAAAAU	||||||	CGUUCGGGUCUGGCGUUUUUC	miR-129	131967
ENSDLAG00005009024	1758	miR-129-5p	furina	furin (paired basic amino acid cleaving enzyme) a	GO:0048856	anatomical structure development	7mer-1a	758	764	0.004	-0.026	0.033			-0.063	40	ACUUUAAAGUGAUAACAAAAAAU	||||||	CGUUCGGGUCUGGCGUUUUUC	miR-129	131967
ENSDLAG00005009024	1758	miR-129-5p	furina	furin (paired basic amino acid cleaving enzyme) a	GO:0048856	anatomical structure development	7mer-1a	758	764	0.004	-0.026	0.033			-0.063	40	ACUUUAAAGUGAUAACAAAAAAU	||||||	CGUUCGGGUCUGGCGUUUUUC	miR-129	131967
ENSDLAG00005009024	1758	miR-129-5p	furina	furin (paired basic amino acid cleaving enzyme) a	GO:0048856	anatomical structure development	7mer-1a	758	764	0.004	-0.026	0.033			-0.063	40	ACUUUAAAGUGAUAACAAAAAAU	||||||	CGUUCGGGUCUGGCGUUUUUC	miR-129	26755
ENSDLAG00005009024	1758	miR-129-5p	furina	furin (paired basic amino acid cleaving enzyme) a	GO:0048856	anatomical structure development	7mer-1a	758	764	0.004	-0.026	0.033			-0.063	40	ACUUUAAAGUGAUAACAAAAAAU	||||||	CGUUCGGGUCUGGCGUUUUUC	miR-129	26755
ENSDLAG00005009024	1758	miR-129-5p	furina	furin (paired basic amino acid cleaving enzyme) a	GO:0048856	anatomical structure development	7mer-1a	758	764	0.004	-0.026	0.033			-0.063	40	ACUUUAAAGUGAUAACAAAAAAU	||||||	CGUUCGGGUCUGGCGUUUUUC	miR-129	26755
ENSDLAG00005009024	1758	miR-129-5p	furina	furin (paired basic amino acid cleaving enzyme) a	GO:0048856	anatomical structure development	7mer-1a	758	764	0.004	-0.026	0.033			-0.063	40	ACUUUAAAGUGAUAACAAAAAAU	||||||	CGUUCGGGUCUGGCGUUUUUC	miR-129	24412
ENSDLAG00005009024	1758	miR-129-5p	furina	furin (paired basic amino acid cleaving enzyme) a	GO:0048856	anatomical structure development	7mer-1a	758	764	0.004	-0.026	0.033			-0.063	40	ACUUUAAAGUGAUAACAAAAAAU	||||||	CGUUCGGGUCUGGCGUUUUUC	miR-129	24412
ENSDLAG00005009024	1758	miR-129-5p	furina	furin (paired basic amino acid cleaving enzyme) a	GO:0048856	anatomical structure development	7mer-1a	758	764	0.004	-0.026	0.033			-0.063	40	ACUUUAAAGUGAUAACAAAAAAU	||||||	CGUUCGGGUCUGGCGUUUUUC	miR-129	24412
ENSDLAG00005009049	1758	miR-129-5p	rbfox1	RNA binding fox-1 homolog 1	GO:0048856	anatomical structure development	7mer-1a	167	173	0.001	-0.021	-0.047			-0.141	78	CCUAAGAGAGAAGUACAAAAAAA	||||||	CGUUCGGGUCUGGCGUUUUUC	miR-129	23967
ENSDLAG00005009049	1758	miR-129-5p	rbfox1	RNA binding fox-1 homolog 1	GO:0048856	anatomical structure development	7mer-1a	167	173	0.001	-0.021	-0.047			-0.141	78	CCUAAGAGAGAAGUACAAAAAAA	||||||	CGUUCGGGUCUGGCGUUUUUC	miR-129	23967
ENSDLAG00005009049	1758	miR-129-5p	rbfox1	RNA binding fox-1 homolog 1	GO:0048856	anatomical structure development	7mer-1a	167	173	0.001	-0.021	-0.047			-0.141	78	CCUAAGAGAGAAGUACAAAAAAA	||||||	CGUUCGGGUCUGGCGUUUUUC	miR-129	25312
ENSDLAG00005009049	1758	miR-129-5p	rbfox1	RNA binding fox-1 homolog 1	GO:0048856	anatomical structure development	7mer-1a	167	173	0.001	-0.021	-0.047			-0.141	78	CCUAAGAGAGAAGUACAAAAAAA	||||||	CGUUCGGGUCUGGCGUUUUUC	miR-129	25312
ENSDLAG00005009049	1758	miR-129-5p	rbfox1	RNA binding fox-1 homolog 1	GO:0048856	anatomical structure development	7mer-1a	207	213	0.001	-0.021	-0.047			-0.141	78	CCUAAGAGAGAAGUACAAAAAAA	||||||	CGUUCGGGUCUGGCGUUUUUC	miR-129	25405
ENSDLAG00005009049	1758	miR-129-5p	rbfox1	RNA binding fox-1 homolog 1	GO:0048856	anatomical structure development	7mer-1a	207	213	0.001	-0.021	-0.047			-0.141	78	CCUAAGAGAGAAGUACAAAAAAA	||||||	CGUUCGGGUCUGGCGUUUUUC	miR-129	25405
ENSDLAG00005009049	1758	miR-129-5p	rbfox1	RNA binding fox-1 homolog 1	GO:0048856	anatomical structure development	7mer-1a	167	173	0.001	-0.021	-0.047			-0.141	78	CCUAAGAGAGAAGUACAAAAAAA	||||||	CGUUCGGGUCUGGCGUUUUUC	miR-129	26069
ENSDLAG00005009049	1758	miR-129-5p	rbfox1	RNA binding fox-1 homolog 1	GO:0048856	anatomical structure development	7mer-1a	167	173	0.001	-0.021	-0.047			-0.141	78	CCUAAGAGAGAAGUACAAAAAAA	||||||	CGUUCGGGUCUGGCGUUUUUC	miR-129	26069
ENSDLAG00005009049	1758	miR-129-5p	rbfox1	RNA binding fox-1 homolog 1	GO:0048856	anatomical structure development	7mer-1a	207	213	0.001	-0.021	-0.047			-0.141	78	CCUAAGAGAGAAGUACAAAAAAA	||||||	CGUUCGGGUCUGGCGUUUUUC	miR-129	25874
ENSDLAG00005009049	1758	miR-129-5p	rbfox1	RNA binding fox-1 homolog 1	GO:0048856	anatomical structure development	7mer-1a	207	213	0.001	-0.021	-0.047			-0.141	78	CCUAAGAGAGAAGUACAAAAAAA	||||||	CGUUCGGGUCUGGCGUUUUUC	miR-129	25874
ENSDLAG00005009049	1758	miR-129-5p	rbfox1	RNA binding fox-1 homolog 1	GO:0048856	anatomical structure development	7mer-1a	167	173	0.001	-0.021	-0.047			-0.141	78	CCUAAGAGAGAAGUACAAAAAAA	||||||	CGUUCGGGUCUGGCGUUUUUC	miR-129	137911
ENSDLAG00005009049	1758	miR-129-5p	rbfox1	RNA binding fox-1 homolog 1	GO:0048856	anatomical structure development	7mer-1a	167	173	0.001	-0.021	-0.047			-0.141	78	CCUAAGAGAGAAGUACAAAAAAA	||||||	CGUUCGGGUCUGGCGUUUUUC	miR-129	137911
ENSDLAG00005009112	1758	miR-129-5p	ndrg4	NDRG family member 4	GO:0048856	anatomical structure development	7mer-1a	415	421	-0.006	0.036	-0.005			-0.049	35	CCCACCCUCCCCCCACAAAAAAA	||| ||||||	CGUUCGGGUCUGGC--GUUUUUC	miR-129	23785
ENSDLAG00005009112	1758	miR-129-5p	ndrg4	NDRG family member 4	GO:0048856	anatomical structure development	7mer-1a	415	421	-0.006	0.036	-0.005			-0.049	35	CCCACCCUCCCCCCACAAAAAAA	||| ||||||	CGUUCGGGUCUGGC--GUUUUUC	miR-129	23785
ENSDLAG00005009112	1758	miR-129-5p	ndrg4	NDRG family member 4	GO:0048856	anatomical structure development	7mer-1a	415	421	-0.006	0.036	-0.005			-0.049	35	CCCACCCUCCCCCCACAAAAAAA	||| ||||||	CGUUCGGGUCUGGC--GUUUUUC	miR-129	23785
ENSDLAG00005009112	1758	miR-129-5p	ndrg4	NDRG family member 4	GO:0048856	anatomical structure development	7mer-1a	415	421	-0.006	0.036	-0.005			-0.049	35	CCCACCCUCCCCCCACAAAAAAA	||| ||||||	CGUUCGGGUCUGGC--GUUUUUC	miR-129	23785
ENSDLAG00005009112	1758	miR-129-5p	ndrg4	NDRG family member 4	GO:0048856	anatomical structure development	7mer-1a	415	421	-0.006	0.036	-0.005			-0.049	35	CCCACCCUCCCCCCACAAAAAAA	||| ||||||	CGUUCGGGUCUGGC--GUUUUUC	miR-129	159095
ENSDLAG00005009112	1758	miR-129-5p	ndrg4	NDRG family member 4	GO:0048856	anatomical structure development	7mer-1a	415	421	-0.006	0.036	-0.005			-0.049	35	CCCACCCUCCCCCCACAAAAAAA	||| ||||||	CGUUCGGGUCUGGC--GUUUUUC	miR-129	159095
ENSDLAG00005009112	1758	miR-129-5p	ndrg4	NDRG family member 4	GO:0048856	anatomical structure development	7mer-1a	415	421	-0.006	0.036	-0.005			-0.049	35	CCCACCCUCCCCCCACAAAAAAA	||| ||||||	CGUUCGGGUCUGGC--GUUUUUC	miR-129	159095
ENSDLAG00005009112	1758	miR-129-5p	ndrg4	NDRG family member 4	GO:0048856	anatomical structure development	7mer-1a	415	421	-0.006	0.036	-0.005			-0.049	35	CCCACCCUCCCCCCACAAAAAAA	||| ||||||	CGUUCGGGUCUGGC--GUUUUUC	miR-129	159095
ENSDLAG00005009112	1758	miR-129-5p	ndrg4	NDRG family member 4	GO:0048856	anatomical structure development	7mer-1a	415	421	-0.006	0.036	-0.005			-0.049	35	CCCACCCUCCCCCCACAAAAAAA	||| ||||||	CGUUCGGGUCUGGC--GUUUUUC	miR-129	96889
ENSDLAG00005009112	1758	miR-129-5p	ndrg4	NDRG family member 4	GO:0048856	anatomical structure development	7mer-1a	415	421	-0.006	0.036	-0.005			-0.049	35	CCCACCCUCCCCCCACAAAAAAA	||| ||||||	CGUUCGGGUCUGGC--GUUUUUC	miR-129	96889
ENSDLAG00005009112	1758	miR-129-5p	ndrg4	NDRG family member 4	GO:0048856	anatomical structure development	7mer-1a	415	421	-0.006	0.036	-0.005			-0.049	35	CCCACCCUCCCCCCACAAAAAAA	||| ||||||	CGUUCGGGUCUGGC--GUUUUUC	miR-129	96889
ENSDLAG00005009112	1758	miR-129-5p	ndrg4	NDRG family member 4	GO:0048856	anatomical structure development	7mer-1a	415	421	-0.006	0.036	-0.005			-0.049	35	CCCACCCUCCCCCCACAAAAAAA	||| ||||||	CGUUCGGGUCUGGC--GUUUUUC	miR-129	96889
ENSDLAG00005009112	1758	miR-129-5p	ndrg4	NDRG family member 4	GO:0048856	anatomical structure development	7mer-1a	415	421	-0.006	0.036	-0.005			-0.049	35	CCCACCCUCCCCCCACAAAAAAA	||| ||||||	CGUUCGGGUCUGGC--GUUUUUC	miR-129	22497
ENSDLAG00005009112	1758	miR-129-5p	ndrg4	NDRG family member 4	GO:0048856	anatomical structure development	7mer-1a	415	421	-0.006	0.036	-0.005			-0.049	35	CCCACCCUCCCCCCACAAAAAAA	||| ||||||	CGUUCGGGUCUGGC--GUUUUUC	miR-129	22497
ENSDLAG00005009112	1758	miR-129-5p	ndrg4	NDRG family member 4	GO:0048856	anatomical structure development	7mer-1a	415	421	-0.006	0.036	-0.005			-0.049	35	CCCACCCUCCCCCCACAAAAAAA	||| ||||||	CGUUCGGGUCUGGC--GUUUUUC	miR-129	22497
ENSDLAG00005009112	1758	miR-129-5p	ndrg4	NDRG family member 4	GO:0048856	anatomical structure development	7mer-1a	415	421	-0.006	0.036	-0.005			-0.049	35	CCCACCCUCCCCCCACAAAAAAA	||| ||||||	CGUUCGGGUCUGGC--GUUUUUC	miR-129	22497
ENSDLAG00005009112	1758	miR-129-5p	ndrg4	NDRG family member 4	GO:0048856	anatomical structure development	7mer-1a	415	421	-0.006	0.036	-0.005			-0.049	35	CCCACCCUCCCCCCACAAAAAAA	||| ||||||	CGUUCGGGUCUGGC--GUUUUUC	miR-129	26363
ENSDLAG00005009112	1758	miR-129-5p	ndrg4	NDRG family member 4	GO:0048856	anatomical structure development	7mer-1a	415	421	-0.006	0.036	-0.005			-0.049	35	CCCACCCUCCCCCCACAAAAAAA	||| ||||||	CGUUCGGGUCUGGC--GUUUUUC	miR-129	26363
ENSDLAG00005009112	1758	miR-129-5p	ndrg4	NDRG family member 4	GO:0048856	anatomical structure development	7mer-1a	415	421	-0.006	0.036	-0.005			-0.049	35	CCCACCCUCCCCCCACAAAAAAA	||| ||||||	CGUUCGGGUCUGGC--GUUUUUC	miR-129	26363
ENSDLAG00005009112	1758	miR-129-5p	ndrg4	NDRG family member 4	GO:0048856	anatomical structure development	7mer-1a	415	421	-0.006	0.036	-0.005			-0.049	35	CCCACCCUCCCCCCACAAAAAAA	||| ||||||	CGUUCGGGUCUGGC--GUUUUUC	miR-129	26363
ENSDLAG00005009112	1758	miR-129-5p	ndrg4	NDRG family member 4	GO:0048856	anatomical structure development	7mer-1a	415	421	-0.006	0.036	-0.005			-0.049	35	CCCACCCUCCCCCCACAAAAAAA	||| ||||||	CGUUCGGGUCUGGC--GUUUUUC	miR-129	25228
ENSDLAG00005009112	1758	miR-129-5p	ndrg4	NDRG family member 4	GO:0048856	anatomical structure development	7mer-1a	415	421	-0.006	0.036	-0.005			-0.049	35	CCCACCCUCCCCCCACAAAAAAA	||| ||||||	CGUUCGGGUCUGGC--GUUUUUC	miR-129	25228
ENSDLAG00005009112	1758	miR-129-5p	ndrg4	NDRG family member 4	GO:0048856	anatomical structure development	7mer-1a	415	421	-0.006	0.036	-0.005			-0.049	35	CCCACCCUCCCCCCACAAAAAAA	||| ||||||	CGUUCGGGUCUGGC--GUUUUUC	miR-129	25228
ENSDLAG00005009112	1758	miR-129-5p	ndrg4	NDRG family member 4	GO:0048856	anatomical structure development	7mer-1a	415	421	-0.006	0.036	-0.005			-0.049	35	CCCACCCUCCCCCCACAAAAAAA	||| ||||||	CGUUCGGGUCUGGC--GUUUUUC	miR-129	25228
ENSDLAG00005009112	1758	miR-129-5p	ndrg4	NDRG family member 4	GO:0048856	anatomical structure development	7mer-1a	415	421	-0.006	0.036	-0.005			-0.049	35	CCCACCCUCCCCCCACAAAAAAA	||| ||||||	CGUUCGGGUCUGGC--GUUUUUC	miR-129	25571
ENSDLAG00005009112	1758	miR-129-5p	ndrg4	NDRG family member 4	GO:0048856	anatomical structure development	7mer-1a	415	421	-0.006	0.036	-0.005			-0.049	35	CCCACCCUCCCCCCACAAAAAAA	||| ||||||	CGUUCGGGUCUGGC--GUUUUUC	miR-129	25571
ENSDLAG00005009112	1758	miR-129-5p	ndrg4	NDRG family member 4	GO:0048856	anatomical structure development	7mer-1a	415	421	-0.006	0.036	-0.005			-0.049	35	CCCACCCUCCCCCCACAAAAAAA	||| ||||||	CGUUCGGGUCUGGC--GUUUUUC	miR-129	25571
ENSDLAG00005009112	1758	miR-129-5p	ndrg4	NDRG family member 4	GO:0048856	anatomical structure development	7mer-1a	415	421	-0.006	0.036	-0.005			-0.049	35	CCCACCCUCCCCCCACAAAAAAA	||| ||||||	CGUUCGGGUCUGGC--GUUUUUC	miR-129	25571
ENSDLAG00005009112	1758	miR-129-5p	ndrg4	NDRG family member 4	GO:0048856	anatomical structure development	7mer-1a	415	421	-0.006	0.036	-0.005			-0.049	35	CCCACCCUCCCCCCACAAAAAAA	||| ||||||	CGUUCGGGUCUGGC--GUUUUUC	miR-129	22002
ENSDLAG00005009112	1758	miR-129-5p	ndrg4	NDRG family member 4	GO:0048856	anatomical structure development	7mer-1a	415	421	-0.006	0.036	-0.005			-0.049	35	CCCACCCUCCCCCCACAAAAAAA	||| ||||||	CGUUCGGGUCUGGC--GUUUUUC	miR-129	22002
ENSDLAG00005009112	1758	miR-129-5p	ndrg4	NDRG family member 4	GO:0048856	anatomical structure development	7mer-1a	415	421	-0.006	0.036	-0.005			-0.049	35	CCCACCCUCCCCCCACAAAAAAA	||| ||||||	CGUUCGGGUCUGGC--GUUUUUC	miR-129	22002
ENSDLAG00005009112	1758	miR-129-5p	ndrg4	NDRG family member 4	GO:0048856	anatomical structure development	7mer-1a	415	421	-0.006	0.036	-0.005			-0.049	35	CCCACCCUCCCCCCACAAAAAAA	||| ||||||	CGUUCGGGUCUGGC--GUUUUUC	miR-129	22002
ENSDLAG00005009112	1758	miR-129-5p	ndrg4	NDRG family member 4	GO:0048856	anatomical structure development	7mer-1a	415	421	-0.006	0.036	-0.005			-0.049	35	CCCACCCUCCCCCCACAAAAAAA	||| ||||||	CGUUCGGGUCUGGC--GUUUUUC	miR-129	24752
ENSDLAG00005009112	1758	miR-129-5p	ndrg4	NDRG family member 4	GO:0048856	anatomical structure development	7mer-1a	415	421	-0.006	0.036	-0.005			-0.049	35	CCCACCCUCCCCCCACAAAAAAA	||| ||||||	CGUUCGGGUCUGGC--GUUUUUC	miR-129	24752
ENSDLAG00005009112	1758	miR-129-5p	ndrg4	NDRG family member 4	GO:0048856	anatomical structure development	7mer-1a	415	421	-0.006	0.036	-0.005			-0.049	35	CCCACCCUCCCCCCACAAAAAAA	||| ||||||	CGUUCGGGUCUGGC--GUUUUUC	miR-129	24752
ENSDLAG00005009112	1758	miR-129-5p	ndrg4	NDRG family member 4	GO:0048856	anatomical structure development	7mer-1a	415	421	-0.006	0.036	-0.005			-0.049	35	CCCACCCUCCCCCCACAAAAAAA	||| ||||||	CGUUCGGGUCUGGC--GUUUUUC	miR-129	24752
ENSDLAG00005009198	1758	miR-129-5p			GO:0048856	anatomical structure development	7mer-1a	332	338	-0.006	-0.047	-0.044			-0.171	85	UAUGUUACCAAAAACCAAAAAAA	||| ||||||	CGUUCGGGUCUGGCGUUUUUC	miR-129	30190
ENSDLAG00005009198	1758	miR-129-5p			GO:0048856	anatomical structure development	7mer-1a	332	338	-0.006	-0.047	-0.044			-0.171	85	UAUGUUACCAAAAACCAAAAAAA	||| ||||||	CGUUCGGGUCUGGCGUUUUUC	miR-129	30190
ENSDLAG00005009198	1758	miR-129-5p			GO:0048856	anatomical structure development	8mer-1a	345	352	0.013	-0.126	-0.105			-0.465	99	ACCAAAAAAAAAAAAGCAAAAAA	|||||||	CGUUCGGGUCUGGCGUUUUUC	miR-129	30191
ENSDLAG00005009198	1758	miR-129-5p			GO:0048856	anatomical structure development	8mer-1a	345	352	0.013	-0.126	-0.105			-0.465	99	ACCAAAAAAAAAAAAGCAAAAAA	|||||||	CGUUCGGGUCUGGCGUUUUUC	miR-129	30191
ENSDLAG00005009198	1758	miR-129-5p			GO:0048856	anatomical structure development	8mer-1a	345	352	0.013	-0.126	-0.105			-0.465	99	ACCAAAAAAAAAAAAGCAAAAAA	|||||||	CGUUCGGGUCUGGCGUUUUUC	miR-129	122796
ENSDLAG00005009198	1758	miR-129-5p			GO:0048856	anatomical structure development	8mer-1a	345	352	0.013	-0.126	-0.105			-0.465	99	ACCAAAAAAAAAAAAGCAAAAAA	|||||||	CGUUCGGGUCUGGCGUUUUUC	miR-129	122796
ENSDLAG00005009198	1758	miR-129-5p			GO:0048856	anatomical structure development	8mer-1a	345	352	0.013	-0.126	-0.105			-0.465	99	ACCAAAAAAAAAAAAGCAAAAAA	|||||||	CGUUCGGGUCUGGCGUUUUUC	miR-129	29423
ENSDLAG00005009198	1758	miR-129-5p			GO:0048856	anatomical structure development	8mer-1a	345	352	0.013	-0.126	-0.105			-0.465	99	ACCAAAAAAAAAAAAGCAAAAAA	|||||||	CGUUCGGGUCUGGCGUUUUUC	miR-129	29423
ENSDLAG00005009198	1758	miR-129-5p			GO:0048856	anatomical structure development	8mer-1a	345	352	0.013	-0.126	-0.105			-0.465	99	ACCAAAAAAAAAAAAGCAAAAAA	|||||||	CGUUCGGGUCUGGCGUUUUUC	miR-129	29032
ENSDLAG00005009198	1758	miR-129-5p			GO:0048856	anatomical structure development	8mer-1a	345	352	0.013	-0.126	-0.105			-0.465	99	ACCAAAAAAAAAAAAGCAAAAAA	|||||||	CGUUCGGGUCUGGCGUUUUUC	miR-129	29032
ENSDLAG00005009198	1758	miR-129-5p			GO:0048856	anatomical structure development	7mer-1a	332	338	-0.006	-0.047	-0.044			-0.171	85	UAUGUUACCAAAAACCAAAAAAA	||| ||||||	CGUUCGGGUCUGGCGUUUUUC	miR-129	29422
ENSDLAG00005009198	1758	miR-129-5p			GO:0048856	anatomical structure development	7mer-1a	332	338	-0.006	-0.047	-0.044			-0.171	85	UAUGUUACCAAAAACCAAAAAAA	||| ||||||	CGUUCGGGUCUGGCGUUUUUC	miR-129	29422
ENSDLAG00005009198	1758	miR-129-5p			GO:0048856	anatomical structure development	7mer-1a	332	338	-0.006	-0.047	-0.044			-0.171	85	UAUGUUACCAAAAACCAAAAAAA	||| ||||||	CGUUCGGGUCUGGCGUUUUUC	miR-129	122795
ENSDLAG00005009198	1758	miR-129-5p			GO:0048856	anatomical structure development	7mer-1a	332	338	-0.006	-0.047	-0.044			-0.171	85	UAUGUUACCAAAAACCAAAAAAA	||| ||||||	CGUUCGGGUCUGGCGUUUUUC	miR-129	122795
ENSDLAG00005009198	1758	miR-129-5p			GO:0048856	anatomical structure development	7mer-1a	332	338	-0.006	-0.047	-0.044			-0.171	85	UAUGUUACCAAAAACCAAAAAAA	||| ||||||	CGUUCGGGUCUGGCGUUUUUC	miR-129	29031
ENSDLAG00005009198	1758	miR-129-5p			GO:0048856	anatomical structure development	7mer-1a	332	338	-0.006	-0.047	-0.044			-0.171	85	UAUGUUACCAAAAACCAAAAAAA	||| ||||||	CGUUCGGGUCUGGCGUUUUUC	miR-129	29031
ENSDLAG00005009229	1758	miR-129-5p	slc41a1	solute carrier family 41 member 1	GO:0048856	anatomical structure development	7mer-1a	39	45	0.001	0.011	-0.046			-0.108	62	CCACACACACACACACAAAAAAA	||||||	CGUUCGGGUCUGGCGUUUUUC	miR-129	24691
ENSDLAG00005009229	1758	miR-129-5p	slc41a1	solute carrier family 41 member 1	GO:0048856	anatomical structure development	7mer-1a	39	45	0.001	0.011	-0.046			-0.108	62	CCACACACACACACACAAAAAAA	||||||	CGUUCGGGUCUGGCGUUUUUC	miR-129	25473
ENSDLAG00005009229	1758	miR-129-5p	slc41a1	solute carrier family 41 member 1	GO:0048856	anatomical structure development	7mer-1a	39	45	0.001	0.011	-0.046			-0.108	62	CCACACACACACACACAAAAAAA	||||||	CGUUCGGGUCUGGCGUUUUUC	miR-129	22693
ENSDLAG00005009229	1758	miR-129-5p	slc41a1	solute carrier family 41 member 1	GO:0048856	anatomical structure development	7mer-1a	39	45	0.001	0.011	-0.046			-0.108	62	CCACACACACACACACAAAAAAA	||||||	CGUUCGGGUCUGGCGUUUUUC	miR-129	21615
ENSDLAG00005009229	1758	miR-129-5p	slc41a1	solute carrier family 41 member 1	GO:0048856	anatomical structure development	7mer-1a	39	45	0.001	0.011	-0.046			-0.108	62	CCACACACACACACACAAAAAAA	||||||	CGUUCGGGUCUGGCGUUUUUC	miR-129	24678
ENSDLAG00005009325	1758	miR-129-5p	dkk2	dickkopf WNT signaling pathway inhibitor 2	GO:0048856	anatomical structure development	7mer-m8	1413	1419	0.003	-0.068	-0.043			-0.228	92	UUUAAUGUCUUUAGAGCAAAAAC	|||||||	CGUUCGGGUCUGGCGUUUUUC	miR-129	22833
ENSDLAG00005009478	1758	miR-129-5p	otomp	otolith matrix protein	GO:0048856	anatomical structure development	7mer-1a	1364	1370	0.001	-0.003	-0.025			-0.101	58	AGAAACAGCGAUUGUCAAAAAAA	||||||	CGUUCGGGUCUGGCGUUUUUC	miR-129	156182
ENSDLAG00005009478	1758	miR-129-5p	otomp	otolith matrix protein	GO:0048856	anatomical structure development	7mer-1a	1364	1370	0.001	-0.003	-0.025			-0.101	58	AGAAACAGCGAUUGUCAAAAAAA	||||||	CGUUCGGGUCUGGCGUUUUUC	miR-129	156182
ENSDLAG00005009478	1758	miR-129-5p	otomp	otolith matrix protein	GO:0048856	anatomical structure development	7mer-1a	1364	1370	0.001	-0.003	-0.025			-0.101	58	AGAAACAGCGAUUGUCAAAAAAA	||||||	CGUUCGGGUCUGGCGUUUUUC	miR-129	156182
ENSDLAG00005009478	1758	miR-129-5p	otomp	otolith matrix protein	GO:0048856	anatomical structure development	7mer-1a	1686	1692	0.001	-0.003	-0.025			-0.101	58	AGAAACAGCGAUUGUCAAAAAAA	||||||	CGUUCGGGUCUGGCGUUUUUC	miR-129	118487
ENSDLAG00005009478	1758	miR-129-5p	otomp	otolith matrix protein	GO:0048856	anatomical structure development	7mer-1a	1686	1692	0.001	-0.003	-0.025			-0.101	58	AGAAACAGCGAUUGUCAAAAAAA	||||||	CGUUCGGGUCUGGCGUUUUUC	miR-129	118487
ENSDLAG00005009478	1758	miR-129-5p	otomp	otolith matrix protein	GO:0048856	anatomical structure development	7mer-1a	1686	1692	0.001	-0.003	-0.025			-0.101	58	AGAAACAGCGAUUGUCAAAAAAA	||||||	CGUUCGGGUCUGGCGUUUUUC	miR-129	118487
ENSDLAG00005009478	1758	miR-129-5p	otomp	otolith matrix protein	GO:0048856	anatomical structure development	7mer-1a	1364	1370	0.001	-0.003	-0.025			-0.101	58	AGAAACAGCGAUUGUCAAAAAAA	||||||	CGUUCGGGUCUGGCGUUUUUC	miR-129	23331
ENSDLAG00005009478	1758	miR-129-5p	otomp	otolith matrix protein	GO:0048856	anatomical structure development	7mer-1a	1364	1370	0.001	-0.003	-0.025			-0.101	58	AGAAACAGCGAUUGUCAAAAAAA	||||||	CGUUCGGGUCUGGCGUUUUUC	miR-129	23331
ENSDLAG00005009478	1758	miR-129-5p	otomp	otolith matrix protein	GO:0048856	anatomical structure development	7mer-1a	1364	1370	0.001	-0.003	-0.025			-0.101	58	AGAAACAGCGAUUGUCAAAAAAA	||||||	CGUUCGGGUCUGGCGUUUUUC	miR-129	23331
ENSDLAG00005009489	1758	miR-129-5p	acvr1l	activin A receptor, type 1 like	GO:0048856	anatomical structure development	7mer-1a	1225	1231	-0.002	-0.015	-0.03			-0.121	69	AAGUUGCCUGAAUAACAAAAAAA	||||||	CGUUCGGGUCUGGCGUUUUUC	miR-129	23431
ENSDLAG00005009489	1758	miR-129-5p	acvr1l	activin A receptor, type 1 like	GO:0048856	anatomical structure development	7mer-1a	1225	1231	-0.002	-0.015	-0.03			-0.121	69	AAGUUGCCUGAAUAACAAAAAAA	||||||	CGUUCGGGUCUGGCGUUUUUC	miR-129	23431
ENSDLAG00005009489	1758	miR-129-5p	acvr1l	activin A receptor, type 1 like	GO:0048856	anatomical structure development	7mer-1a	1225	1231	-0.002	-0.015	-0.03			-0.121	69	AAGUUGCCUGAAUAACAAAAAAA	||||||	CGUUCGGGUCUGGCGUUUUUC	miR-129	26475
ENSDLAG00005009489	1758	miR-129-5p	acvr1l	activin A receptor, type 1 like	GO:0048856	anatomical structure development	7mer-1a	1225	1231	-0.002	-0.015	-0.03			-0.121	69	AAGUUGCCUGAAUAACAAAAAAA	||||||	CGUUCGGGUCUGGCGUUUUUC	miR-129	26475
ENSDLAG00005009489	1758	miR-129-5p	acvr1l	activin A receptor, type 1 like	GO:0048856	anatomical structure development	7mer-1a	1225	1231	-0.002	-0.015	-0.03			-0.121	69	AAGUUGCCUGAAUAACAAAAAAA	||||||	CGUUCGGGUCUGGCGUUUUUC	miR-129	25379
ENSDLAG00005009489	1758	miR-129-5p	acvr1l	activin A receptor, type 1 like	GO:0048856	anatomical structure development	7mer-1a	1225	1231	-0.002	-0.015	-0.03			-0.121	69	AAGUUGCCUGAAUAACAAAAAAA	||||||	CGUUCGGGUCUGGCGUUUUUC	miR-129	25379
ENSDLAG00005009567	1758	miR-129-5p	man1a2	mannosidase, alpha, class 1A, member 2	GO:0048856	anatomical structure development	7mer-1a	946	952	0.004	0.024	-0.011			-0.057	38	GCCACAACUUUUCCCCAAAAAAC	||||||	CGUUCGGGUCUGGCGUUUUUC	miR-129	123426
ENSDLAG00005009567	1758	miR-129-5p	man1a2	mannosidase, alpha, class 1A, member 2	GO:0048856	anatomical structure development	7mer-1a	946	952	0.004	0.024	-0.011			-0.057	38	GCCACAACUUUUCCCCAAAAAAC	||||||	CGUUCGGGUCUGGCGUUUUUC	miR-129	123426
ENSDLAG00005009567	1758	miR-129-5p	man1a2	mannosidase, alpha, class 1A, member 2	GO:0048856	anatomical structure development	7mer-1a	946	952	0.004	0.024	-0.011			-0.057	38	GCCACAACUUUUCCCCAAAAAAC	||||||	CGUUCGGGUCUGGCGUUUUUC	miR-129	123426
ENSDLAG00005009567	1758	miR-129-5p	man1a2	mannosidase, alpha, class 1A, member 2	GO:0048856	anatomical structure development	7mer-1a	946	952	0.004	0.024	-0.011			-0.057	38	GCCACAACUUUUCCCCAAAAAAC	||||||	CGUUCGGGUCUGGCGUUUUUC	miR-129	123426
ENSDLAG00005009567	1758	miR-129-5p	man1a2	mannosidase, alpha, class 1A, member 2	GO:0048856	anatomical structure development	7mer-1a	946	952	0.004	0.024	-0.011			-0.057	38	GCCACAACUUUUCCCCAAAAAAC	||||||	CGUUCGGGUCUGGCGUUUUUC	miR-129	25817
ENSDLAG00005009567	1758	miR-129-5p	man1a2	mannosidase, alpha, class 1A, member 2	GO:0048856	anatomical structure development	7mer-1a	946	952	0.004	0.024	-0.011			-0.057	38	GCCACAACUUUUCCCCAAAAAAC	||||||	CGUUCGGGUCUGGCGUUUUUC	miR-129	25817
ENSDLAG00005009567	1758	miR-129-5p	man1a2	mannosidase, alpha, class 1A, member 2	GO:0048856	anatomical structure development	7mer-1a	946	952	0.004	0.024	-0.011			-0.057	38	GCCACAACUUUUCCCCAAAAAAC	||||||	CGUUCGGGUCUGGCGUUUUUC	miR-129	25817
ENSDLAG00005009567	1758	miR-129-5p	man1a2	mannosidase, alpha, class 1A, member 2	GO:0048856	anatomical structure development	7mer-1a	946	952	0.004	0.024	-0.011			-0.057	38	GCCACAACUUUUCCCCAAAAAAC	||||||	CGUUCGGGUCUGGCGUUUUUC	miR-129	25817
ENSDLAG00005009567	1758	miR-129-5p	man1a2	mannosidase, alpha, class 1A, member 2	GO:0048856	anatomical structure development	7mer-1a	946	952	0.004	0.024	-0.011			-0.057	38	GCCACAACUUUUCCCCAAAAAAC	||||||	CGUUCGGGUCUGGCGUUUUUC	miR-129	23236
ENSDLAG00005009567	1758	miR-129-5p	man1a2	mannosidase, alpha, class 1A, member 2	GO:0048856	anatomical structure development	7mer-1a	946	952	0.004	0.024	-0.011			-0.057	38	GCCACAACUUUUCCCCAAAAAAC	||||||	CGUUCGGGUCUGGCGUUUUUC	miR-129	23236
ENSDLAG00005009567	1758	miR-129-5p	man1a2	mannosidase, alpha, class 1A, member 2	GO:0048856	anatomical structure development	7mer-1a	946	952	0.004	0.024	-0.011			-0.057	38	GCCACAACUUUUCCCCAAAAAAC	||||||	CGUUCGGGUCUGGCGUUUUUC	miR-129	23236
ENSDLAG00005009567	1758	miR-129-5p	man1a2	mannosidase, alpha, class 1A, member 2	GO:0048856	anatomical structure development	7mer-1a	946	952	0.004	0.024	-0.011			-0.057	38	GCCACAACUUUUCCCCAAAAAAC	||||||	CGUUCGGGUCUGGCGUUUUUC	miR-129	23236
ENSDLAG00005009567	1758	miR-129-5p	man1a2	mannosidase, alpha, class 1A, member 2	GO:0048856	anatomical structure development	7mer-1a	946	952	0.004	0.024	-0.011			-0.057	38	GCCACAACUUUUCCCCAAAAAAC	||||||	CGUUCGGGUCUGGCGUUUUUC	miR-129	23926
ENSDLAG00005009567	1758	miR-129-5p	man1a2	mannosidase, alpha, class 1A, member 2	GO:0048856	anatomical structure development	7mer-1a	946	952	0.004	0.024	-0.011			-0.057	38	GCCACAACUUUUCCCCAAAAAAC	||||||	CGUUCGGGUCUGGCGUUUUUC	miR-129	23926
ENSDLAG00005009567	1758	miR-129-5p	man1a2	mannosidase, alpha, class 1A, member 2	GO:0048856	anatomical structure development	7mer-1a	946	952	0.004	0.024	-0.011			-0.057	38	GCCACAACUUUUCCCCAAAAAAC	||||||	CGUUCGGGUCUGGCGUUUUUC	miR-129	23926
ENSDLAG00005009567	1758	miR-129-5p	man1a2	mannosidase, alpha, class 1A, member 2	GO:0048856	anatomical structure development	7mer-1a	946	952	0.004	0.024	-0.011			-0.057	38	GCCACAACUUUUCCCCAAAAAAC	||||||	CGUUCGGGUCUGGCGUUUUUC	miR-129	23926
ENSDLAG00005009567	1758	miR-129-5p	man1a2	mannosidase, alpha, class 1A, member 2	GO:0048856	anatomical structure development	7mer-1a	946	952	0.004	0.024	-0.011			-0.057	38	GCCACAACUUUUCCCCAAAAAAC	||||||	CGUUCGGGUCUGGCGUUUUUC	miR-129	133909
ENSDLAG00005009567	1758	miR-129-5p	man1a2	mannosidase, alpha, class 1A, member 2	GO:0048856	anatomical structure development	7mer-1a	946	952	0.004	0.024	-0.011			-0.057	38	GCCACAACUUUUCCCCAAAAAAC	||||||	CGUUCGGGUCUGGCGUUUUUC	miR-129	133909
ENSDLAG00005009567	1758	miR-129-5p	man1a2	mannosidase, alpha, class 1A, member 2	GO:0048856	anatomical structure development	7mer-1a	946	952	0.004	0.024	-0.011			-0.057	38	GCCACAACUUUUCCCCAAAAAAC	||||||	CGUUCGGGUCUGGCGUUUUUC	miR-129	133909
ENSDLAG00005009567	1758	miR-129-5p	man1a2	mannosidase, alpha, class 1A, member 2	GO:0048856	anatomical structure development	7mer-1a	946	952	0.004	0.024	-0.011			-0.057	38	GCCACAACUUUUCCCCAAAAAAC	||||||	CGUUCGGGUCUGGCGUUUUUC	miR-129	133909
ENSDLAG00005009567	1758	miR-129-5p	man1a2	mannosidase, alpha, class 1A, member 2	GO:0048856	anatomical structure development	7mer-1a	946	952	0.004	0.024	-0.011			-0.057	38	GCCACAACUUUUCCCCAAAAAAC	||||||	CGUUCGGGUCUGGCGUUUUUC	miR-129	100855
ENSDLAG00005009567	1758	miR-129-5p	man1a2	mannosidase, alpha, class 1A, member 2	GO:0048856	anatomical structure development	7mer-1a	946	952	0.004	0.024	-0.011			-0.057	38	GCCACAACUUUUCCCCAAAAAAC	||||||	CGUUCGGGUCUGGCGUUUUUC	miR-129	100855
ENSDLAG00005009567	1758	miR-129-5p	man1a2	mannosidase, alpha, class 1A, member 2	GO:0048856	anatomical structure development	7mer-1a	946	952	0.004	0.024	-0.011			-0.057	38	GCCACAACUUUUCCCCAAAAAAC	||||||	CGUUCGGGUCUGGCGUUUUUC	miR-129	100855
ENSDLAG00005009567	1758	miR-129-5p	man1a2	mannosidase, alpha, class 1A, member 2	GO:0048856	anatomical structure development	7mer-1a	946	952	0.004	0.024	-0.011			-0.057	38	GCCACAACUUUUCCCCAAAAAAC	||||||	CGUUCGGGUCUGGCGUUUUUC	miR-129	100855
ENSDLAG00005009567	1758	miR-129-5p	man1a2	mannosidase, alpha, class 1A, member 2	GO:0048856	anatomical structure development	7mer-1a	946	952	0.004	0.024	-0.011			-0.057	38	GCCACAACUUUUCCCCAAAAAAC	||||||	CGUUCGGGUCUGGCGUUUUUC	miR-129	80111
ENSDLAG00005009567	1758	miR-129-5p	man1a2	mannosidase, alpha, class 1A, member 2	GO:0048856	anatomical structure development	7mer-1a	946	952	0.004	0.024	-0.011			-0.057	38	GCCACAACUUUUCCCCAAAAAAC	||||||	CGUUCGGGUCUGGCGUUUUUC	miR-129	80111
ENSDLAG00005009567	1758	miR-129-5p	man1a2	mannosidase, alpha, class 1A, member 2	GO:0048856	anatomical structure development	7mer-1a	946	952	0.004	0.024	-0.011			-0.057	38	GCCACAACUUUUCCCCAAAAAAC	||||||	CGUUCGGGUCUGGCGUUUUUC	miR-129	80111
ENSDLAG00005009567	1758	miR-129-5p	man1a2	mannosidase, alpha, class 1A, member 2	GO:0048856	anatomical structure development	7mer-1a	946	952	0.004	0.024	-0.011			-0.057	38	GCCACAACUUUUCCCCAAAAAAC	||||||	CGUUCGGGUCUGGCGUUUUUC	miR-129	80111
ENSDLAG00005009694	1758	miR-129-5p	kdsr	3-ketodihydrosphingosine reductase	GO:0048856	anatomical structure development	7mer-m8	875	881	0.021	-0.121	-0.036			-0.256	93	UUAAAUUUUACUAAUGCAAAAAC	|||||||	CGUUCGGGUCUGGCGUUUUUC	miR-129	24172
ENSDLAG00005009694	1758	miR-129-5p	kdsr	3-ketodihydrosphingosine reductase	GO:0048856	anatomical structure development	7mer-m8	875	881	0.021	-0.121	-0.036			-0.256	93	UUAAAUUUUACUAAUGCAAAAAC	|||||||	CGUUCGGGUCUGGCGUUUUUC	miR-129	24172
ENSDLAG00005009694	1758	miR-129-5p	kdsr	3-ketodihydrosphingosine reductase	GO:0048856	anatomical structure development	7mer-m8	875	881	0.021	-0.121	-0.036			-0.256	93	UUAAAUUUUACUAAUGCAAAAAC	|||||||	CGUUCGGGUCUGGCGUUUUUC	miR-129	158101
ENSDLAG00005009694	1758	miR-129-5p	kdsr	3-ketodihydrosphingosine reductase	GO:0048856	anatomical structure development	7mer-m8	875	881	0.021	-0.121	-0.036			-0.256	93	UUAAAUUUUACUAAUGCAAAAAC	|||||||	CGUUCGGGUCUGGCGUUUUUC	miR-129	158101
ENSDLAG00005009694	1758	miR-129-5p	kdsr	3-ketodihydrosphingosine reductase	GO:0048856	anatomical structure development	7mer-1a	908	914	0.008	-0.039	-0.034			-0.139	77	GAAAAUAAUAAUAUUCAAAAAAU	||||||	CGUUCGGGUCUGGCGUUUUUC	miR-129	24173
ENSDLAG00005009694	1758	miR-129-5p	kdsr	3-ketodihydrosphingosine reductase	GO:0048856	anatomical structure development	7mer-1a	908	914	0.008	-0.039	-0.034			-0.139	77	GAAAAUAAUAAUAUUCAAAAAAU	||||||	CGUUCGGGUCUGGCGUUUUUC	miR-129	24173
ENSDLAG00005009694	1758	miR-129-5p	kdsr	3-ketodihydrosphingosine reductase	GO:0048856	anatomical structure development	7mer-1a	908	914	0.008	-0.039	-0.034			-0.139	77	GAAAAUAAUAAUAUUCAAAAAAU	||||||	CGUUCGGGUCUGGCGUUUUUC	miR-129	158102
ENSDLAG00005009694	1758	miR-129-5p	kdsr	3-ketodihydrosphingosine reductase	GO:0048856	anatomical structure development	7mer-1a	908	914	0.008	-0.039	-0.034			-0.139	77	GAAAAUAAUAAUAUUCAAAAAAU	||||||	CGUUCGGGUCUGGCGUUUUUC	miR-129	158102
ENSDLAG00005009739	1758	miR-129-5p	lef1	lymphoid enhancer-binding factor 1	GO:0048856	anatomical structure development	8mer-1a	2623	2630	-0.029	0.011	0.071			-0.194	88	UGCUGACCAGUUGGUGCAAAAAA	|||| |||||||	CGUUCGGGUCUGG--CGUUUUUC	miR-129	109783
ENSDLAG00005009739	1758	miR-129-5p	lef1	lymphoid enhancer-binding factor 1	GO:0048856	anatomical structure development	8mer-1a	759	766	-0.029	0.011	0.071			-0.194	88	UGCUGACCAGUUGGUGCAAAAAA	|||| |||||||	CGUUCGGGUCUGG--CGUUUUUC	miR-129	130936
ENSDLAG00005009817	1758	miR-129-5p	b4galt5	UDP-Gal:betaGlcNAc beta 1,4- galactosyltransferase, polypeptide 5	GO:0048856	anatomical structure development	8mer-1a	133	140	0.045	-0.085	-0.081			-0.368	98	UUAUUUUGUUUGUAUGCAAAAAA	|||||||	CGUUCGGGUCUGGCGUUUUUC	miR-129	24839
ENSDLAG00005009817	1758	miR-129-5p	b4galt5	UDP-Gal:betaGlcNAc beta 1,4- galactosyltransferase, polypeptide 5	GO:0048856	anatomical structure development	8mer-1a	133	140	0.045	-0.085	-0.081			-0.368	98	UUAUUUUGUUUGUAUGCAAAAAA	|||||||	CGUUCGGGUCUGGCGUUUUUC	miR-129	23440
ENSDLAG00005009817	1758	miR-129-5p	b4galt5	UDP-Gal:betaGlcNAc beta 1,4- galactosyltransferase, polypeptide 5	GO:0048856	anatomical structure development	8mer-1a	133	140	0.045	-0.085	-0.081			-0.368	98	UUAUUUUGUUUGUAUGCAAAAAA	|||||||	CGUUCGGGUCUGGCGUUUUUC	miR-129	21904
ENSDLAG00005009817	1758	miR-129-5p	b4galt5	UDP-Gal:betaGlcNAc beta 1,4- galactosyltransferase, polypeptide 5	GO:0048856	anatomical structure development	8mer-1a	133	140	0.045	-0.085	-0.081			-0.368	98	UUAUUUUGUUUGUAUGCAAAAAA	|||||||	CGUUCGGGUCUGGCGUUUUUC	miR-129	23888
ENSDLAG00005009823	1758	miR-129-5p	vps4b	vacuolar protein sorting 4 homolog B	GO:0048856	anatomical structure development	8mer-1a	928	935	0.003	-0.059	-0.018			-0.321	96	UCCUGAAUACAAAUUGCAAAAAA	|||||||	CGUUCGGGUCUGGCGUUUUUC	miR-129	22743
ENSDLAG00005009823	1758	miR-129-5p	vps4b	vacuolar protein sorting 4 homolog B	GO:0048856	anatomical structure development	8mer-1a	928	935	0.003	-0.059	-0.018			-0.321	96	UCCUGAAUACAAAUUGCAAAAAA	|||||||	CGUUCGGGUCUGGCGUUUUUC	miR-129	22743
ENSDLAG00005009823	1758	miR-129-5p	vps4b	vacuolar protein sorting 4 homolog B	GO:0048856	anatomical structure development	8mer-1a	928	935	0.003	-0.059	-0.018			-0.321	96	UCCUGAAUACAAAUUGCAAAAAA	|||||||	CGUUCGGGUCUGGCGUUUUUC	miR-129	26513
ENSDLAG00005009823	1758	miR-129-5p	vps4b	vacuolar protein sorting 4 homolog B	GO:0048856	anatomical structure development	8mer-1a	928	935	0.003	-0.059	-0.018			-0.321	96	UCCUGAAUACAAAUUGCAAAAAA	|||||||	CGUUCGGGUCUGGCGUUUUUC	miR-129	26513
ENSDLAG00005009823	1758	miR-129-5p	vps4b	vacuolar protein sorting 4 homolog B	GO:0048856	anatomical structure development	8mer-1a	928	935	0.003	-0.059	-0.018			-0.321	96	UCCUGAAUACAAAUUGCAAAAAA	|||||||	CGUUCGGGUCUGGCGUUUUUC	miR-129	22267
ENSDLAG00005009823	1758	miR-129-5p	vps4b	vacuolar protein sorting 4 homolog B	GO:0048856	anatomical structure development	8mer-1a	928	935	0.003	-0.059	-0.018			-0.321	96	UCCUGAAUACAAAUUGCAAAAAA	|||||||	CGUUCGGGUCUGGCGUUUUUC	miR-129	22267
ENSDLAG00005009823	1758	miR-129-5p	vps4b	vacuolar protein sorting 4 homolog B	GO:0048856	anatomical structure development	8mer-1a	928	935	0.003	-0.059	-0.018			-0.321	96	UCCUGAAUACAAAUUGCAAAAAA	|||||||	CGUUCGGGUCUGGCGUUUUUC	miR-129	24030
ENSDLAG00005009823	1758	miR-129-5p	vps4b	vacuolar protein sorting 4 homolog B	GO:0048856	anatomical structure development	8mer-1a	928	935	0.003	-0.059	-0.018			-0.321	96	UCCUGAAUACAAAUUGCAAAAAA	|||||||	CGUUCGGGUCUGGCGUUUUUC	miR-129	24030
ENSDLAG00005009823	1758	miR-129-5p	vps4b	vacuolar protein sorting 4 homolog B	GO:0048856	anatomical structure development	8mer-1a	928	935	0.003	-0.059	-0.018			-0.321	96	UCCUGAAUACAAAUUGCAAAAAA	|||||||	CGUUCGGGUCUGGCGUUUUUC	miR-129	21616
ENSDLAG00005009823	1758	miR-129-5p	vps4b	vacuolar protein sorting 4 homolog B	GO:0048856	anatomical structure development	8mer-1a	928	935	0.003	-0.059	-0.018			-0.321	96	UCCUGAAUACAAAUUGCAAAAAA	|||||||	CGUUCGGGUCUGGCGUUUUUC	miR-129	21616
ENSDLAG00005009823	1758	miR-129-5p	vps4b	vacuolar protein sorting 4 homolog B	GO:0048856	anatomical structure development	8mer-1a	928	935	0.003	-0.059	-0.018			-0.321	96	UCCUGAAUACAAAUUGCAAAAAA	|||||||	CGUUCGGGUCUGGCGUUUUUC	miR-129	22609
ENSDLAG00005009823	1758	miR-129-5p	vps4b	vacuolar protein sorting 4 homolog B	GO:0048856	anatomical structure development	8mer-1a	928	935	0.003	-0.059	-0.018			-0.321	96	UCCUGAAUACAAAUUGCAAAAAA	|||||||	CGUUCGGGUCUGGCGUUUUUC	miR-129	22609
ENSDLAG00005009823	1758	miR-129-5p	vps4b	vacuolar protein sorting 4 homolog B	GO:0048856	anatomical structure development	8mer-1a	928	935	0.003	-0.059	-0.018			-0.321	96	UCCUGAAUACAAAUUGCAAAAAA	|||||||	CGUUCGGGUCUGGCGUUUUUC	miR-129	25403
ENSDLAG00005009823	1758	miR-129-5p	vps4b	vacuolar protein sorting 4 homolog B	GO:0048856	anatomical structure development	8mer-1a	928	935	0.003	-0.059	-0.018			-0.321	96	UCCUGAAUACAAAUUGCAAAAAA	|||||||	CGUUCGGGUCUGGCGUUUUUC	miR-129	25403
ENSDLAG00005009823	1758	miR-129-5p	vps4b	vacuolar protein sorting 4 homolog B	GO:0048856	anatomical structure development	8mer-1a	928	935	0.003	-0.059	-0.018			-0.321	96	UCCUGAAUACAAAUUGCAAAAAA	|||||||	CGUUCGGGUCUGGCGUUUUUC	miR-129	23826
ENSDLAG00005009823	1758	miR-129-5p	vps4b	vacuolar protein sorting 4 homolog B	GO:0048856	anatomical structure development	8mer-1a	928	935	0.003	-0.059	-0.018			-0.321	96	UCCUGAAUACAAAUUGCAAAAAA	|||||||	CGUUCGGGUCUGGCGUUUUUC	miR-129	23826
ENSDLAG00005009823	1758	miR-129-5p	vps4b	vacuolar protein sorting 4 homolog B	GO:0048856	anatomical structure development	8mer-1a	928	935	0.003	-0.059	-0.018			-0.321	96	UCCUGAAUACAAAUUGCAAAAAA	|||||||	CGUUCGGGUCUGGCGUUUUUC	miR-129	25900
ENSDLAG00005009823	1758	miR-129-5p	vps4b	vacuolar protein sorting 4 homolog B	GO:0048856	anatomical structure development	8mer-1a	928	935	0.003	-0.059	-0.018			-0.321	96	UCCUGAAUACAAAUUGCAAAAAA	|||||||	CGUUCGGGUCUGGCGUUUUUC	miR-129	25900
ENSDLAG00005009823	1758	miR-129-5p	vps4b	vacuolar protein sorting 4 homolog B	GO:0048856	anatomical structure development	8mer-1a	928	935	0.003	-0.059	-0.018			-0.321	96	UCCUGAAUACAAAUUGCAAAAAA	|||||||	CGUUCGGGUCUGGCGUUUUUC	miR-129	25505
ENSDLAG00005009823	1758	miR-129-5p	vps4b	vacuolar protein sorting 4 homolog B	GO:0048856	anatomical structure development	8mer-1a	928	935	0.003	-0.059	-0.018			-0.321	96	UCCUGAAUACAAAUUGCAAAAAA	|||||||	CGUUCGGGUCUGGCGUUUUUC	miR-129	25505
ENSDLAG00005010041	1758	miR-129-5p	dysf	dysferlin, limb girdle muscular dystrophy 2B (autosomal recessive)	GO:0048856	anatomical structure development	7mer-m8	1989	1995	0.003	-0.056	0.151			-0.022	26	UGUCUGACUUAGAAAGCAAAAAG	|||||||	CGUUCGGGUCUGGCGUUUUUC	miR-129	44556
ENSDLAG00005010041	1758	miR-129-5p	dysf	dysferlin, limb girdle muscular dystrophy 2B (autosomal recessive)	GO:0048856	anatomical structure development	7mer-1a	2696	2702	-0.006	0.001	0.114			0.035	8	UAUUUGCAGAACACACAAAAAAA	|||| ||||||	CGUUCGGGUCUGGC--GUUUUUC	miR-129	46764
ENSDLAG00005010041	1758	miR-129-5p	dysf	dysferlin, limb girdle muscular dystrophy 2B (autosomal recessive)	GO:0048856	anatomical structure development	7mer-m8	1989	1995	0.003	-0.056	0.151			-0.022	26	UGUCUGACUUAGAAAGCAAAAAG	|||||||	CGUUCGGGUCUGGCGUUUUUC	miR-129	42709
ENSDLAG00005010041	1758	miR-129-5p	dysf	dysferlin, limb girdle muscular dystrophy 2B (autosomal recessive)	GO:0048856	anatomical structure development	8mer-1a	3791	3798	0.013	-0.073	0.088			-0.219	91	UACGAUCAAAUUUCUGCAAAAAA	|||||||	CGUUCGGGUCUGGCGUUUUUC	miR-129	46765
ENSDLAG00005010041	1758	miR-129-5p	dysf	dysferlin, limb girdle muscular dystrophy 2B (autosomal recessive)	GO:0048856	anatomical structure development	7mer-1a	2696	2702	-0.006	0.001	0.114			0.035	8	UAUUUGCAGAACACACAAAAAAA	|||| ||||||	CGUUCGGGUCUGGC--GUUUUUC	miR-129	42975
ENSDLAG00005010041	1758	miR-129-5p	dysf	dysferlin, limb girdle muscular dystrophy 2B (autosomal recessive)	GO:0048856	anatomical structure development	7mer-m8	1989	1995	0.003	-0.056	0.151			-0.022	26	UGUCUGACUUAGAAAGCAAAAAG	|||||||	CGUUCGGGUCUGGCGUUUUUC	miR-129	44147
ENSDLAG00005010041	1758	miR-129-5p	dysf	dysferlin, limb girdle muscular dystrophy 2B (autosomal recessive)	GO:0048856	anatomical structure development	7mer-m8	1989	1995	0.003	-0.056	0.151			-0.022	26	UGUCUGACUUAGAAAGCAAAAAG	|||||||	CGUUCGGGUCUGGCGUUUUUC	miR-129	42974
ENSDLAG00005010041	1758	miR-129-5p	dysf	dysferlin, limb girdle muscular dystrophy 2B (autosomal recessive)	GO:0048856	anatomical structure development	7mer-1a	2696	2702	-0.006	0.001	0.114			0.035	8	UAUUUGCAGAACACACAAAAAAA	|||| ||||||	CGUUCGGGUCUGGC--GUUUUUC	miR-129	44148
ENSDLAG00005010041	1758	miR-129-5p	dysf	dysferlin, limb girdle muscular dystrophy 2B (autosomal recessive)	GO:0048856	anatomical structure development	8mer-1a	3791	3798	0.013	-0.073	0.088			-0.219	91	UACGAUCAAAUUUCUGCAAAAAA	|||||||	CGUUCGGGUCUGGCGUUUUUC	miR-129	44956
ENSDLAG00005010041	1758	miR-129-5p	dysf	dysferlin, limb girdle muscular dystrophy 2B (autosomal recessive)	GO:0048856	anatomical structure development	8mer-1a	3791	3798	0.013	-0.073	0.088			-0.219	91	UACGAUCAAAUUUCUGCAAAAAA	|||||||	CGUUCGGGUCUGGCGUUUUUC	miR-129	44558
ENSDLAG00005010041	1758	miR-129-5p	dysf	dysferlin, limb girdle muscular dystrophy 2B (autosomal recessive)	GO:0048856	anatomical structure development	7mer-1a	2696	2702	-0.006	0.001	0.114			0.035	8	UAUUUGCAGAACACACAAAAAAA	|||| ||||||	CGUUCGGGUCUGGC--GUUUUUC	miR-129	44521
ENSDLAG00005010041	1758	miR-129-5p	dysf	dysferlin, limb girdle muscular dystrophy 2B (autosomal recessive)	GO:0048856	anatomical structure development	7mer-m8	1989	1995	0.003	-0.056	0.151			-0.022	26	UGUCUGACUUAGAAAGCAAAAAG	|||||||	CGUUCGGGUCUGGCGUUUUUC	miR-129	46763
ENSDLAG00005010041	1758	miR-129-5p	dysf	dysferlin, limb girdle muscular dystrophy 2B (autosomal recessive)	GO:0048856	anatomical structure development	7mer-m8	1989	1995	0.003	-0.056	0.151			-0.022	26	UGUCUGACUUAGAAAGCAAAAAG	|||||||	CGUUCGGGUCUGGCGUUUUUC	miR-129	44954
ENSDLAG00005010041	1758	miR-129-5p	dysf	dysferlin, limb girdle muscular dystrophy 2B (autosomal recessive)	GO:0048856	anatomical structure development	7mer-1a	2696	2702	-0.006	0.001	0.114			0.035	8	UAUUUGCAGAACACACAAAAAAA	|||| ||||||	CGUUCGGGUCUGGC--GUUUUUC	miR-129	44557
ENSDLAG00005010041	1758	miR-129-5p	dysf	dysferlin, limb girdle muscular dystrophy 2B (autosomal recessive)	GO:0048856	anatomical structure development	7mer-1a	2696	2702	-0.006	0.001	0.114			0.035	8	UAUUUGCAGAACACACAAAAAAA	|||| ||||||	CGUUCGGGUCUGGC--GUUUUUC	miR-129	46222
ENSDLAG00005010041	1758	miR-129-5p	dysf	dysferlin, limb girdle muscular dystrophy 2B (autosomal recessive)	GO:0048856	anatomical structure development	7mer-1a	2696	2702	-0.006	0.001	0.114			0.035	8	UAUUUGCAGAACACACAAAAAAA	|||| ||||||	CGUUCGGGUCUGGC--GUUUUUC	miR-129	45757
ENSDLAG00005010041	1758	miR-129-5p	dysf	dysferlin, limb girdle muscular dystrophy 2B (autosomal recessive)	GO:0048856	anatomical structure development	8mer-1a	3791	3798	0.013	-0.073	0.088			-0.219	91	UACGAUCAAAUUUCUGCAAAAAA	|||||||	CGUUCGGGUCUGGCGUUUUUC	miR-129	46223
ENSDLAG00005010041	1758	miR-129-5p	dysf	dysferlin, limb girdle muscular dystrophy 2B (autosomal recessive)	GO:0048856	anatomical structure development	8mer-1a	3791	3798	0.013	-0.073	0.088			-0.219	91	UACGAUCAAAUUUCUGCAAAAAA	|||||||	CGUUCGGGUCUGGCGUUUUUC	miR-129	44149
ENSDLAG00005010041	1758	miR-129-5p	dysf	dysferlin, limb girdle muscular dystrophy 2B (autosomal recessive)	GO:0048856	anatomical structure development	8mer-1a	3791	3798	0.013	-0.073	0.088			-0.219	91	UACGAUCAAAUUUCUGCAAAAAA	|||||||	CGUUCGGGUCUGGCGUUUUUC	miR-129	42711
ENSDLAG00005010041	1758	miR-129-5p	dysf	dysferlin, limb girdle muscular dystrophy 2B (autosomal recessive)	GO:0048856	anatomical structure development	7mer-m8	1989	1995	0.003	-0.056	0.151			-0.022	26	UGUCUGACUUAGAAAGCAAAAAG	|||||||	CGUUCGGGUCUGGCGUUUUUC	miR-129	46221
ENSDLAG00005010041	1758	miR-129-5p	dysf	dysferlin, limb girdle muscular dystrophy 2B (autosomal recessive)	GO:0048856	anatomical structure development	8mer-1a	3791	3798	0.013	-0.073	0.088			-0.219	91	UACGAUCAAAUUUCUGCAAAAAA	|||||||	CGUUCGGGUCUGGCGUUUUUC	miR-129	42976
ENSDLAG00005010041	1758	miR-129-5p	dysf	dysferlin, limb girdle muscular dystrophy 2B (autosomal recessive)	GO:0048856	anatomical structure development	7mer-m8	1989	1995	0.003	-0.056	0.151			-0.022	26	UGUCUGACUUAGAAAGCAAAAAG	|||||||	CGUUCGGGUCUGGCGUUUUUC	miR-129	45756
ENSDLAG00005010041	1758	miR-129-5p	dysf	dysferlin, limb girdle muscular dystrophy 2B (autosomal recessive)	GO:0048856	anatomical structure development	8mer-1a	3791	3798	0.013	-0.073	0.088			-0.219	91	UACGAUCAAAUUUCUGCAAAAAA	|||||||	CGUUCGGGUCUGGCGUUUUUC	miR-129	44522
ENSDLAG00005010041	1758	miR-129-5p	dysf	dysferlin, limb girdle muscular dystrophy 2B (autosomal recessive)	GO:0048856	anatomical structure development	7mer-m8	1989	1995	0.003	-0.056	0.151			-0.022	26	UGUCUGACUUAGAAAGCAAAAAG	|||||||	CGUUCGGGUCUGGCGUUUUUC	miR-129	44520
ENSDLAG00005010041	1758	miR-129-5p	dysf	dysferlin, limb girdle muscular dystrophy 2B (autosomal recessive)	GO:0048856	anatomical structure development	7mer-m8	1989	1995	0.003	-0.056	0.151			-0.022	26	UGUCUGACUUAGAAAGCAAAAAG	|||||||	CGUUCGGGUCUGGCGUUUUUC	miR-129	46923
ENSDLAG00005010041	1758	miR-129-5p	dysf	dysferlin, limb girdle muscular dystrophy 2B (autosomal recessive)	GO:0048856	anatomical structure development	7mer-1a	2696	2702	-0.006	0.001	0.114			0.035	8	UAUUUGCAGAACACACAAAAAAA	|||| ||||||	CGUUCGGGUCUGGC--GUUUUUC	miR-129	44955
ENSDLAG00005010041	1758	miR-129-5p	dysf	dysferlin, limb girdle muscular dystrophy 2B (autosomal recessive)	GO:0048856	anatomical structure development	7mer-1a	2696	2702	-0.006	0.001	0.114			0.035	8	UAUUUGCAGAACACACAAAAAAA	|||| ||||||	CGUUCGGGUCUGGC--GUUUUUC	miR-129	46924
ENSDLAG00005010041	1758	miR-129-5p	dysf	dysferlin, limb girdle muscular dystrophy 2B (autosomal recessive)	GO:0048856	anatomical structure development	7mer-1a	2696	2702	-0.006	0.001	0.114			0.035	8	UAUUUGCAGAACACACAAAAAAA	|||| ||||||	CGUUCGGGUCUGGC--GUUUUUC	miR-129	42710
ENSDLAG00005010041	1758	miR-129-5p	dysf	dysferlin, limb girdle muscular dystrophy 2B (autosomal recessive)	GO:0048856	anatomical structure development	8mer-1a	3791	3798	0.013	-0.073	0.088			-0.219	91	UACGAUCAAAUUUCUGCAAAAAA	|||||||	CGUUCGGGUCUGGCGUUUUUC	miR-129	45758
ENSDLAG00005010041	1758	miR-129-5p	dysf	dysferlin, limb girdle muscular dystrophy 2B (autosomal recessive)	GO:0048856	anatomical structure development	8mer-1a	3791	3798	0.013	-0.073	0.088			-0.219	91	UACGAUCAAAUUUCUGCAAAAAA	|||||||	CGUUCGGGUCUGGCGUUUUUC	miR-129	46925
ENSDLAG00005010084	1758	miR-129-5p	desma	desmin a	GO:0048856	anatomical structure development	7mer-1a	44	50	0.004	-0.052	-0.045			-0.167	85	UAUAUAAUAAGUUAACAAAAAAA	||||||	CGUUCGGGUCUGGCGUUUUUC	miR-129	29180
ENSDLAG00005010084	1758	miR-129-5p	desma	desmin a	GO:0048856	anatomical structure development	7mer-1a	44	50	0.004	-0.052	-0.045			-0.167	85	UAUAUAAUAAGUUAACAAAAAAA	||||||	CGUUCGGGUCUGGCGUUUUUC	miR-129	27272
ENSDLAG00005010084	1758	miR-129-5p	desma	desmin a	GO:0048856	anatomical structure development	7mer-1a	44	50	0.004	-0.052	-0.045			-0.167	85	UAUAUAAUAAGUUAACAAAAAAA	||||||	CGUUCGGGUCUGGCGUUUUUC	miR-129	27039
ENSDLAG00005010084	1758	miR-129-5p	desma	desmin a	GO:0048856	anatomical structure development	7mer-1a	44	50	0.004	-0.052	-0.045			-0.167	85	UAUAUAAUAAGUUAACAAAAAAA	||||||	CGUUCGGGUCUGGCGUUUUUC	miR-129	31101
ENSDLAG00005010197	1758	miR-129-5p	kdm4ab	lysine (K)-specific demethylase 4A, genome duplicate b	GO:0048856	anatomical structure development	7mer-m8	1163	1169	-0.044	0.007	-0.038			-0.195	88	CAAGCCCCUCUCUAAGCAAAAAG	||||||| |||||||	CGUUCGGGUCUGG---CGUUUUUC	miR-129	24484
ENSDLAG00005010197	1758	miR-129-5p	kdm4ab	lysine (K)-specific demethylase 4A, genome duplicate b	GO:0048856	anatomical structure development	7mer-m8	1163	1169	-0.044	0.007	-0.038			-0.195	88	CAAGCCCCUCUCUAAGCAAAAAG	||||||| |||||||	CGUUCGGGUCUGG---CGUUUUUC	miR-129	24484
ENSDLAG00005010197	1758	miR-129-5p	kdm4ab	lysine (K)-specific demethylase 4A, genome duplicate b	GO:0048856	anatomical structure development	7mer-1a	1314	1320	-0.013	-0.007	-0.048			-0.142	78	UUGAUCCCAAAUAAACAAAAAAG	|||| ||||||	CGUUCGGGUCUGGC-GUUUUUC	miR-129	23745
ENSDLAG00005010197	1758	miR-129-5p	kdm4ab	lysine (K)-specific demethylase 4A, genome duplicate b	GO:0048856	anatomical structure development	7mer-1a	1314	1320	-0.013	-0.007	-0.048			-0.142	78	UUGAUCCCAAAUAAACAAAAAAG	|||| ||||||	CGUUCGGGUCUGGC-GUUUUUC	miR-129	23745
ENSDLAG00005010197	1758	miR-129-5p	kdm4ab	lysine (K)-specific demethylase 4A, genome duplicate b	GO:0048856	anatomical structure development	7mer-m8	1163	1169	-0.044	0.007	-0.038			-0.195	88	CAAGCCCCUCUCUAAGCAAAAAG	||||||| |||||||	CGUUCGGGUCUGG---CGUUUUUC	miR-129	22047
ENSDLAG00005010197	1758	miR-129-5p	kdm4ab	lysine (K)-specific demethylase 4A, genome duplicate b	GO:0048856	anatomical structure development	7mer-m8	1163	1169	-0.044	0.007	-0.038			-0.195	88	CAAGCCCCUCUCUAAGCAAAAAG	||||||| |||||||	CGUUCGGGUCUGG---CGUUUUUC	miR-129	22047
ENSDLAG00005010197	1758	miR-129-5p	kdm4ab	lysine (K)-specific demethylase 4A, genome duplicate b	GO:0048856	anatomical structure development	7mer-m8	3505	3511	-0.044	0.007	-0.038			-0.195	88	CAAGCCCCUCUCUAAGCAAAAAG	||||||| |||||||	CGUUCGGGUCUGG---CGUUUUUC	miR-129	26974
ENSDLAG00005010197	1758	miR-129-5p	kdm4ab	lysine (K)-specific demethylase 4A, genome duplicate b	GO:0048856	anatomical structure development	7mer-m8	3505	3511	-0.044	0.007	-0.038			-0.195	88	CAAGCCCCUCUCUAAGCAAAAAG	||||||| |||||||	CGUUCGGGUCUGG---CGUUUUUC	miR-129	26974
ENSDLAG00005010197	1758	miR-129-5p	kdm4ab	lysine (K)-specific demethylase 4A, genome duplicate b	GO:0048856	anatomical structure development	7mer-m8	1163	1169	-0.044	0.007	-0.038			-0.195	88	CAAGCCCCUCUCUAAGCAAAAAG	||||||| |||||||	CGUUCGGGUCUGG---CGUUUUUC	miR-129	23744
ENSDLAG00005010197	1758	miR-129-5p	kdm4ab	lysine (K)-specific demethylase 4A, genome duplicate b	GO:0048856	anatomical structure development	7mer-m8	1163	1169	-0.044	0.007	-0.038			-0.195	88	CAAGCCCCUCUCUAAGCAAAAAG	||||||| |||||||	CGUUCGGGUCUGG---CGUUUUUC	miR-129	23744
ENSDLAG00005010197	1758	miR-129-5p	kdm4ab	lysine (K)-specific demethylase 4A, genome duplicate b	GO:0048856	anatomical structure development	7mer-1a	3656	3662	-0.013	-0.007	-0.048			-0.142	78	UUGAUCCCAAAUAAACAAAAAAG	|||| ||||||	CGUUCGGGUCUGGC-GUUUUUC	miR-129	26975
ENSDLAG00005010197	1758	miR-129-5p	kdm4ab	lysine (K)-specific demethylase 4A, genome duplicate b	GO:0048856	anatomical structure development	7mer-1a	3656	3662	-0.013	-0.007	-0.048			-0.142	78	UUGAUCCCAAAUAAACAAAAAAG	|||| ||||||	CGUUCGGGUCUGGC-GUUUUUC	miR-129	26975
ENSDLAG00005010197	1758	miR-129-5p	kdm4ab	lysine (K)-specific demethylase 4A, genome duplicate b	GO:0048856	anatomical structure development	7mer-1a	1314	1320	-0.013	-0.007	-0.048			-0.142	78	UUGAUCCCAAAUAAACAAAAAAG	|||| ||||||	CGUUCGGGUCUGGC-GUUUUUC	miR-129	24814
ENSDLAG00005010197	1758	miR-129-5p	kdm4ab	lysine (K)-specific demethylase 4A, genome duplicate b	GO:0048856	anatomical structure development	7mer-1a	1314	1320	-0.013	-0.007	-0.048			-0.142	78	UUGAUCCCAAAUAAACAAAAAAG	|||| ||||||	CGUUCGGGUCUGGC-GUUUUUC	miR-129	24814
ENSDLAG00005010197	1758	miR-129-5p	kdm4ab	lysine (K)-specific demethylase 4A, genome duplicate b	GO:0048856	anatomical structure development	7mer-1a	1314	1320	-0.013	-0.007	-0.048			-0.142	78	UUGAUCCCAAAUAAACAAAAAAG	|||| ||||||	CGUUCGGGUCUGGC-GUUUUUC	miR-129	24485
ENSDLAG00005010197	1758	miR-129-5p	kdm4ab	lysine (K)-specific demethylase 4A, genome duplicate b	GO:0048856	anatomical structure development	7mer-1a	1314	1320	-0.013	-0.007	-0.048			-0.142	78	UUGAUCCCAAAUAAACAAAAAAG	|||| ||||||	CGUUCGGGUCUGGC-GUUUUUC	miR-129	24485
ENSDLAG00005010197	1758	miR-129-5p	kdm4ab	lysine (K)-specific demethylase 4A, genome duplicate b	GO:0048856	anatomical structure development	7mer-m8	1163	1169	-0.044	0.007	-0.038			-0.195	88	CAAGCCCCUCUCUAAGCAAAAAG	||||||| |||||||	CGUUCGGGUCUGG---CGUUUUUC	miR-129	28100
ENSDLAG00005010197	1758	miR-129-5p	kdm4ab	lysine (K)-specific demethylase 4A, genome duplicate b	GO:0048856	anatomical structure development	7mer-m8	1163	1169	-0.044	0.007	-0.038			-0.195	88	CAAGCCCCUCUCUAAGCAAAAAG	||||||| |||||||	CGUUCGGGUCUGG---CGUUUUUC	miR-129	28100
ENSDLAG00005010197	1758	miR-129-5p	kdm4ab	lysine (K)-specific demethylase 4A, genome duplicate b	GO:0048856	anatomical structure development	7mer-m8	1163	1169	-0.044	0.007	-0.038			-0.195	88	CAAGCCCCUCUCUAAGCAAAAAG	||||||| |||||||	CGUUCGGGUCUGG---CGUUUUUC	miR-129	23047
ENSDLAG00005010197	1758	miR-129-5p	kdm4ab	lysine (K)-specific demethylase 4A, genome duplicate b	GO:0048856	anatomical structure development	7mer-m8	1163	1169	-0.044	0.007	-0.038			-0.195	88	CAAGCCCCUCUCUAAGCAAAAAG	||||||| |||||||	CGUUCGGGUCUGG---CGUUUUUC	miR-129	23047
ENSDLAG00005010197	1758	miR-129-5p	kdm4ab	lysine (K)-specific demethylase 4A, genome duplicate b	GO:0048856	anatomical structure development	7mer-1a	1314	1320	-0.013	-0.007	-0.048			-0.142	78	UUGAUCCCAAAUAAACAAAAAAG	|||| ||||||	CGUUCGGGUCUGGC-GUUUUUC	miR-129	22048
ENSDLAG00005010197	1758	miR-129-5p	kdm4ab	lysine (K)-specific demethylase 4A, genome duplicate b	GO:0048856	anatomical structure development	7mer-1a	1314	1320	-0.013	-0.007	-0.048			-0.142	78	UUGAUCCCAAAUAAACAAAAAAG	|||| ||||||	CGUUCGGGUCUGGC-GUUUUUC	miR-129	22048
ENSDLAG00005010197	1758	miR-129-5p	kdm4ab	lysine (K)-specific demethylase 4A, genome duplicate b	GO:0048856	anatomical structure development	7mer-m8	1163	1169	-0.044	0.007	-0.038			-0.195	88	CAAGCCCCUCUCUAAGCAAAAAG	||||||| |||||||	CGUUCGGGUCUGG---CGUUUUUC	miR-129	24813
ENSDLAG00005010197	1758	miR-129-5p	kdm4ab	lysine (K)-specific demethylase 4A, genome duplicate b	GO:0048856	anatomical structure development	7mer-m8	1163	1169	-0.044	0.007	-0.038			-0.195	88	CAAGCCCCUCUCUAAGCAAAAAG	||||||| |||||||	CGUUCGGGUCUGG---CGUUUUUC	miR-129	24813
ENSDLAG00005010197	1758	miR-129-5p	kdm4ab	lysine (K)-specific demethylase 4A, genome duplicate b	GO:0048856	anatomical structure development	7mer-1a	1314	1320	-0.013	-0.007	-0.048			-0.142	78	UUGAUCCCAAAUAAACAAAAAAG	|||| ||||||	CGUUCGGGUCUGGC-GUUUUUC	miR-129	28101
ENSDLAG00005010197	1758	miR-129-5p	kdm4ab	lysine (K)-specific demethylase 4A, genome duplicate b	GO:0048856	anatomical structure development	7mer-1a	1314	1320	-0.013	-0.007	-0.048			-0.142	78	UUGAUCCCAAAUAAACAAAAAAG	|||| ||||||	CGUUCGGGUCUGGC-GUUUUUC	miR-129	28101
ENSDLAG00005010197	1758	miR-129-5p	kdm4ab	lysine (K)-specific demethylase 4A, genome duplicate b	GO:0048856	anatomical structure development	7mer-1a	1314	1320	-0.013	-0.007	-0.048			-0.142	78	UUGAUCCCAAAUAAACAAAAAAG	|||| ||||||	CGUUCGGGUCUGGC-GUUUUUC	miR-129	23048
ENSDLAG00005010197	1758	miR-129-5p	kdm4ab	lysine (K)-specific demethylase 4A, genome duplicate b	GO:0048856	anatomical structure development	7mer-1a	1314	1320	-0.013	-0.007	-0.048			-0.142	78	UUGAUCCCAAAUAAACAAAAAAG	|||| ||||||	CGUUCGGGUCUGGC-GUUUUUC	miR-129	23048
ENSDLAG00005010217	1758	miR-129-5p	bnc2	basonuclin 2	GO:0048856	anatomical structure development	7mer-1a	1776	1782	0.004	-0.024	0.062			-0.032	29	UUUUUUGUAAAAAGACAAAAAAU	||||||	CGUUCGGGUCUGGCGUUUUUC	miR-129	82189
ENSDLAG00005010217	1758	miR-129-5p	bnc2	basonuclin 2	GO:0048856	anatomical structure development	7mer-1a	1776	1782	0.004	-0.024	0.062			-0.032	29	UUUUUUGUAAAAAGACAAAAAAU	||||||	CGUUCGGGUCUGGCGUUUUUC	miR-129	82189
ENSDLAG00005010217	1758	miR-129-5p	bnc2	basonuclin 2	GO:0048856	anatomical structure development	7mer-1a	1776	1782	0.004	-0.024	0.062			-0.032	29	UUUUUUGUAAAAAGACAAAAAAU	||||||	CGUUCGGGUCUGGCGUUUUUC	miR-129	82189
ENSDLAG00005010217	1758	miR-129-5p	bnc2	basonuclin 2	GO:0048856	anatomical structure development	7mer-1a	1776	1782	0.004	-0.024	0.062			-0.032	29	UUUUUUGUAAAAAGACAAAAAAU	||||||	CGUUCGGGUCUGGCGUUUUUC	miR-129	111340
ENSDLAG00005010217	1758	miR-129-5p	bnc2	basonuclin 2	GO:0048856	anatomical structure development	7mer-1a	1776	1782	0.004	-0.024	0.062			-0.032	29	UUUUUUGUAAAAAGACAAAAAAU	||||||	CGUUCGGGUCUGGCGUUUUUC	miR-129	111340
ENSDLAG00005010217	1758	miR-129-5p	bnc2	basonuclin 2	GO:0048856	anatomical structure development	7mer-1a	1776	1782	0.004	-0.024	0.062			-0.032	29	UUUUUUGUAAAAAGACAAAAAAU	||||||	CGUUCGGGUCUGGCGUUUUUC	miR-129	111340
ENSDLAG00005010217	1758	miR-129-5p	bnc2	basonuclin 2	GO:0048856	anatomical structure development	7mer-1a	1776	1782	0.004	-0.024	0.062			-0.032	29	UUUUUUGUAAAAAGACAAAAAAU	||||||	CGUUCGGGUCUGGCGUUUUUC	miR-129	104909
ENSDLAG00005010217	1758	miR-129-5p	bnc2	basonuclin 2	GO:0048856	anatomical structure development	7mer-1a	1776	1782	0.004	-0.024	0.062			-0.032	29	UUUUUUGUAAAAAGACAAAAAAU	||||||	CGUUCGGGUCUGGCGUUUUUC	miR-129	104909
ENSDLAG00005010217	1758	miR-129-5p	bnc2	basonuclin 2	GO:0048856	anatomical structure development	7mer-1a	1776	1782	0.004	-0.024	0.062			-0.032	29	UUUUUUGUAAAAAGACAAAAAAU	||||||	CGUUCGGGUCUGGCGUUUUUC	miR-129	104909
ENSDLAG00005010217	1758	miR-129-5p	bnc2	basonuclin 2	GO:0048856	anatomical structure development	7mer-1a	1776	1782	0.004	-0.024	0.062			-0.032	29	UUUUUUGUAAAAAGACAAAAAAU	||||||	CGUUCGGGUCUGGCGUUUUUC	miR-129	131513
ENSDLAG00005010217	1758	miR-129-5p	bnc2	basonuclin 2	GO:0048856	anatomical structure development	7mer-1a	1776	1782	0.004	-0.024	0.062			-0.032	29	UUUUUUGUAAAAAGACAAAAAAU	||||||	CGUUCGGGUCUGGCGUUUUUC	miR-129	131513
ENSDLAG00005010217	1758	miR-129-5p	bnc2	basonuclin 2	GO:0048856	anatomical structure development	7mer-1a	1776	1782	0.004	-0.024	0.062			-0.032	29	UUUUUUGUAAAAAGACAAAAAAU	||||||	CGUUCGGGUCUGGCGUUUUUC	miR-129	131513
ENSDLAG00005010217	1758	miR-129-5p	bnc2	basonuclin 2	GO:0048856	anatomical structure development	7mer-1a	1776	1782	0.004	-0.024	0.062			-0.032	29	UUUUUUGUAAAAAGACAAAAAAU	||||||	CGUUCGGGUCUGGCGUUUUUC	miR-129	124276
ENSDLAG00005010217	1758	miR-129-5p	bnc2	basonuclin 2	GO:0048856	anatomical structure development	7mer-1a	1776	1782	0.004	-0.024	0.062			-0.032	29	UUUUUUGUAAAAAGACAAAAAAU	||||||	CGUUCGGGUCUGGCGUUUUUC	miR-129	124276
ENSDLAG00005010217	1758	miR-129-5p	bnc2	basonuclin 2	GO:0048856	anatomical structure development	7mer-1a	1776	1782	0.004	-0.024	0.062			-0.032	29	UUUUUUGUAAAAAGACAAAAAAU	||||||	CGUUCGGGUCUGGCGUUUUUC	miR-129	124276
ENSDLAG00005010217	1758	miR-129-5p	bnc2	basonuclin 2	GO:0048856	anatomical structure development	7mer-1a	1776	1782	0.004	-0.024	0.062			-0.032	29	UUUUUUGUAAAAAGACAAAAAAU	||||||	CGUUCGGGUCUGGCGUUUUUC	miR-129	157946
ENSDLAG00005010217	1758	miR-129-5p	bnc2	basonuclin 2	GO:0048856	anatomical structure development	7mer-1a	1776	1782	0.004	-0.024	0.062			-0.032	29	UUUUUUGUAAAAAGACAAAAAAU	||||||	CGUUCGGGUCUGGCGUUUUUC	miR-129	157946
ENSDLAG00005010217	1758	miR-129-5p	bnc2	basonuclin 2	GO:0048856	anatomical structure development	7mer-1a	1776	1782	0.004	-0.024	0.062			-0.032	29	UUUUUUGUAAAAAGACAAAAAAU	||||||	CGUUCGGGUCUGGCGUUUUUC	miR-129	157946
ENSDLAG00005010291	1758	miR-129-5p	NEUROD2	neuronal differentiation 2	GO:0048856	anatomical structure development	7mer-1a	514	520	0.004	-0.016	-0.041			-0.127	72	AAAGGGGAUUUAUCCCAAAAAAU	||||||	CGUUCGGGUCUGGCGUUUUUC	miR-129	95965
ENSDLAG00005010291	1758	miR-129-5p	NEUROD2	neuronal differentiation 2	GO:0048856	anatomical structure development	7mer-1a	514	520	0.004	-0.016	-0.041			-0.127	72	AAAGGGGAUUUAUCCCAAAAAAU	||||||	CGUUCGGGUCUGGCGUUUUUC	miR-129	95965
ENSDLAG00005010291	1758	miR-129-5p	NEUROD2	neuronal differentiation 2	GO:0048856	anatomical structure development	7mer-1a	514	520	0.004	-0.016	-0.041			-0.127	72	AAAGGGGAUUUAUCCCAAAAAAU	||||||	CGUUCGGGUCUGGCGUUUUUC	miR-129	95965
ENSDLAG00005010291	1758	miR-129-5p	NEUROD2	neuronal differentiation 2	GO:0048856	anatomical structure development	7mer-1a	514	520	0.004	-0.016	-0.041			-0.127	72	AAAGGGGAUUUAUCCCAAAAAAU	||||||	CGUUCGGGUCUGGCGUUUUUC	miR-129	147169
ENSDLAG00005010291	1758	miR-129-5p	NEUROD2	neuronal differentiation 2	GO:0048856	anatomical structure development	7mer-1a	514	520	0.004	-0.016	-0.041			-0.127	72	AAAGGGGAUUUAUCCCAAAAAAU	||||||	CGUUCGGGUCUGGCGUUUUUC	miR-129	147169
ENSDLAG00005010291	1758	miR-129-5p	NEUROD2	neuronal differentiation 2	GO:0048856	anatomical structure development	7mer-1a	514	520	0.004	-0.016	-0.041			-0.127	72	AAAGGGGAUUUAUCCCAAAAAAU	||||||	CGUUCGGGUCUGGCGUUUUUC	miR-129	147169
ENSDLAG00005010291	1758	miR-129-5p	NEUROD2	neuronal differentiation 2	GO:0048856	anatomical structure development	7mer-1a	514	520	0.004	-0.016	-0.041			-0.127	72	AAAGGGGAUUUAUCCCAAAAAAU	||||||	CGUUCGGGUCUGGCGUUUUUC	miR-129	31136
ENSDLAG00005010291	1758	miR-129-5p	NEUROD2	neuronal differentiation 2	GO:0048856	anatomical structure development	7mer-1a	514	520	0.004	-0.016	-0.041			-0.127	72	AAAGGGGAUUUAUCCCAAAAAAU	||||||	CGUUCGGGUCUGGCGUUUUUC	miR-129	31136
ENSDLAG00005010291	1758	miR-129-5p	NEUROD2	neuronal differentiation 2	GO:0048856	anatomical structure development	7mer-1a	514	520	0.004	-0.016	-0.041			-0.127	72	AAAGGGGAUUUAUCCCAAAAAAU	||||||	CGUUCGGGUCUGGCGUUUUUC	miR-129	31136
ENSDLAG00005010438	1758	miR-129-5p	lats2	large tumor suppressor kinase 2	GO:0048856	anatomical structure development	7mer-1a	1636	1642	0.001	-0.039	0.114			0.002	19	UGACUAUGUGCAAUACAAAAAAU	||||||	CGUUCGGGUCUGGCGUUUUUC	miR-129	30969
ENSDLAG00005010438	1758	miR-129-5p	lats2	large tumor suppressor kinase 2	GO:0048856	anatomical structure development	7mer-1a	4222	4228	0.001	-0.006	0.053			-0.026	27	AAAACCUUAAUUGGACAAAAAAG	||||||	CGUUCGGGUCUGGCGUUUUUC	miR-129	29760
ENSDLAG00005010438	1758	miR-129-5p	lats2	large tumor suppressor kinase 2	GO:0048856	anatomical structure development	7mer-1a	1636	1642	0.001	-0.039	0.114			0.002	19	UGACUAUGUGCAAUACAAAAAAU	||||||	CGUUCGGGUCUGGCGUUUUUC	miR-129	28018
ENSDLAG00005010438	1758	miR-129-5p	lats2	large tumor suppressor kinase 2	GO:0048856	anatomical structure development	7mer-1a	4222	4228	0.001	-0.006	0.053			-0.026	27	AAAACCUUAAUUGGACAAAAAAG	||||||	CGUUCGGGUCUGGCGUUUUUC	miR-129	28019
ENSDLAG00005010438	1758	miR-129-5p	lats2	large tumor suppressor kinase 2	GO:0048856	anatomical structure development	7mer-1a	1636	1642	0.001	-0.039	0.114			0.002	19	UGACUAUGUGCAAUACAAAAAAU	||||||	CGUUCGGGUCUGGCGUUUUUC	miR-129	29759
ENSDLAG00005010438	1758	miR-129-5p	lats2	large tumor suppressor kinase 2	GO:0048856	anatomical structure development	7mer-1a	4222	4228	0.001	-0.006	0.053			-0.026	27	AAAACCUUAAUUGGACAAAAAAG	||||||	CGUUCGGGUCUGGCGUUUUUC	miR-129	30970
ENSDLAG00005010445	1758	miR-129-5p	auts2a	activator of transcription and developmental regulator AUTS2 a	GO:0048856	anatomical structure development	7mer-1a	184	190	0.001	-0.029	-0.03			-0.132	74	ACAAUAAUCAUGGAACAAAAAAU	||||||	CGUUCGGGUCUGGCGUUUUUC	miR-129	27407
ENSDLAG00005010445	1758	miR-129-5p	auts2a	activator of transcription and developmental regulator AUTS2 a	GO:0048856	anatomical structure development	7mer-1a	184	190	0.001	-0.029	-0.03			-0.132	74	ACAAUAAUCAUGGAACAAAAAAU	||||||	CGUUCGGGUCUGGCGUUUUUC	miR-129	29078
ENSDLAG00005010445	1758	miR-129-5p	auts2a	activator of transcription and developmental regulator AUTS2 a	GO:0048856	anatomical structure development	7mer-1a	184	190	0.001	-0.029	-0.03			-0.132	74	ACAAUAAUCAUGGAACAAAAAAU	||||||	CGUUCGGGUCUGGCGUUUUUC	miR-129	29492
ENSDLAG00005010445	1758	miR-129-5p	auts2a	activator of transcription and developmental regulator AUTS2 a	GO:0048856	anatomical structure development	7mer-1a	184	190	0.001	-0.029	-0.03			-0.132	74	ACAAUAAUCAUGGAACAAAAAAU	||||||	CGUUCGGGUCUGGCGUUUUUC	miR-129	31025
ENSDLAG00005010445	1758	miR-129-5p	auts2a	activator of transcription and developmental regulator AUTS2 a	GO:0048856	anatomical structure development	7mer-1a	184	190	0.001	-0.029	-0.03			-0.132	74	ACAAUAAUCAUGGAACAAAAAAU	||||||	CGUUCGGGUCUGGCGUUUUUC	miR-129	31062
ENSDLAG00005010462	1758	miR-129-5p	arhgef19	Rho guanine nucleotide exchange factor (GEF) 19	GO:0048856	anatomical structure development	7mer-1a	780	786	0.001	0	0.035			-0.038	31	AGUCCACGUAUUGAACAAAAAAG	||||||	CGUUCGGGUCUGGCGUUUUUC	miR-129	31851
ENSDLAG00005010462	1758	miR-129-5p	arhgef19	Rho guanine nucleotide exchange factor (GEF) 19	GO:0048856	anatomical structure development	7mer-1a	780	786	0.001	0	0.035			-0.038	31	AGUCCACGUAUUGAACAAAAAAG	||||||	CGUUCGGGUCUGGCGUUUUUC	miR-129	31851
ENSDLAG00005010462	1758	miR-129-5p	arhgef19	Rho guanine nucleotide exchange factor (GEF) 19	GO:0048856	anatomical structure development	7mer-1a	3462	3468	0.001	-0.029	0.114			0.012	16	UUCCAACAAAACUGUCAAAAAAA	||||||	CGUUCGGGUCUGGCGUUUUUC	miR-129	27200
ENSDLAG00005010462	1758	miR-129-5p	arhgef19	Rho guanine nucleotide exchange factor (GEF) 19	GO:0048856	anatomical structure development	7mer-1a	3462	3468	0.001	-0.029	0.114			0.012	16	UUCCAACAAAACUGUCAAAAAAA	||||||	CGUUCGGGUCUGGCGUUUUUC	miR-129	27200
ENSDLAG00005010462	1758	miR-129-5p	arhgef19	Rho guanine nucleotide exchange factor (GEF) 19	GO:0048856	anatomical structure development	7mer-1a	3462	3468	0.001	-0.029	0.114			0.012	16	UUCCAACAAAACUGUCAAAAAAA	||||||	CGUUCGGGUCUGGCGUUUUUC	miR-129	151643
ENSDLAG00005010462	1758	miR-129-5p	arhgef19	Rho guanine nucleotide exchange factor (GEF) 19	GO:0048856	anatomical structure development	7mer-1a	3462	3468	0.001	-0.029	0.114			0.012	16	UUCCAACAAAACUGUCAAAAAAA	||||||	CGUUCGGGUCUGGCGUUUUUC	miR-129	151643
ENSDLAG00005010462	1758	miR-129-5p	arhgef19	Rho guanine nucleotide exchange factor (GEF) 19	GO:0048856	anatomical structure development	7mer-1a	3462	3468	0.001	-0.029	0.114			0.012	16	UUCCAACAAAACUGUCAAAAAAA	||||||	CGUUCGGGUCUGGCGUUUUUC	miR-129	31850
ENSDLAG00005010462	1758	miR-129-5p	arhgef19	Rho guanine nucleotide exchange factor (GEF) 19	GO:0048856	anatomical structure development	7mer-1a	3462	3468	0.001	-0.029	0.114			0.012	16	UUCCAACAAAACUGUCAAAAAAA	||||||	CGUUCGGGUCUGGCGUUUUUC	miR-129	31850
ENSDLAG00005010462	1758	miR-129-5p	arhgef19	Rho guanine nucleotide exchange factor (GEF) 19	GO:0048856	anatomical structure development	7mer-1a	3462	3468	0.001	-0.029	0.114			0.012	16	UUCCAACAAAACUGUCAAAAAAA	||||||	CGUUCGGGUCUGGCGUUUUUC	miR-129	150253
ENSDLAG00005010462	1758	miR-129-5p	arhgef19	Rho guanine nucleotide exchange factor (GEF) 19	GO:0048856	anatomical structure development	7mer-1a	3462	3468	0.001	-0.029	0.114			0.012	16	UUCCAACAAAACUGUCAAAAAAA	||||||	CGUUCGGGUCUGGCGUUUUUC	miR-129	150253
ENSDLAG00005010462	1758	miR-129-5p	arhgef19	Rho guanine nucleotide exchange factor (GEF) 19	GO:0048856	anatomical structure development	7mer-1a	780	786	0.001	0	0.035			-0.038	31	AGUCCACGUAUUGAACAAAAAAG	||||||	CGUUCGGGUCUGGCGUUUUUC	miR-129	27201
ENSDLAG00005010462	1758	miR-129-5p	arhgef19	Rho guanine nucleotide exchange factor (GEF) 19	GO:0048856	anatomical structure development	7mer-1a	780	786	0.001	0	0.035			-0.038	31	AGUCCACGUAUUGAACAAAAAAG	||||||	CGUUCGGGUCUGGCGUUUUUC	miR-129	27201
ENSDLAG00005010462	1758	miR-129-5p	arhgef19	Rho guanine nucleotide exchange factor (GEF) 19	GO:0048856	anatomical structure development	7mer-1a	780	786	0.001	0	0.035			-0.038	31	AGUCCACGUAUUGAACAAAAAAG	||||||	CGUUCGGGUCUGGCGUUUUUC	miR-129	151644
ENSDLAG00005010462	1758	miR-129-5p	arhgef19	Rho guanine nucleotide exchange factor (GEF) 19	GO:0048856	anatomical structure development	7mer-1a	780	786	0.001	0	0.035			-0.038	31	AGUCCACGUAUUGAACAAAAAAG	||||||	CGUUCGGGUCUGGCGUUUUUC	miR-129	151644
ENSDLAG00005010462	1758	miR-129-5p	arhgef19	Rho guanine nucleotide exchange factor (GEF) 19	GO:0048856	anatomical structure development	7mer-1a	780	786	0.001	0	0.035			-0.038	31	AGUCCACGUAUUGAACAAAAAAG	||||||	CGUUCGGGUCUGGCGUUUUUC	miR-129	150254
ENSDLAG00005010462	1758	miR-129-5p	arhgef19	Rho guanine nucleotide exchange factor (GEF) 19	GO:0048856	anatomical structure development	7mer-1a	780	786	0.001	0	0.035			-0.038	31	AGUCCACGUAUUGAACAAAAAAG	||||||	CGUUCGGGUCUGGCGUUUUUC	miR-129	150254
ENSDLAG00005010553	1758	miR-129-5p	fynb	FYN proto-oncogene, Src family tyrosine kinase b	GO:0048856	anatomical structure development	7mer-1a	544	550	0.015	-0.043	0.009			-0.093	54	AUUUGUGUAAAAAAACAAAAAAA	||||||	CGUUCGGGUCUGGCGUUUUUC	miR-129	35564
ENSDLAG00005010553	1758	miR-129-5p	fynb	FYN proto-oncogene, Src family tyrosine kinase b	GO:0048856	anatomical structure development	7mer-1a	544	550	0.015	-0.043	0.009			-0.093	54	AUUUGUGUAAAAAAACAAAAAAA	||||||	CGUUCGGGUCUGGCGUUUUUC	miR-129	35564
ENSDLAG00005010553	1758	miR-129-5p	fynb	FYN proto-oncogene, Src family tyrosine kinase b	GO:0048856	anatomical structure development	7mer-1a	544	550	0.015	-0.043	0.009			-0.093	54	AUUUGUGUAAAAAAACAAAAAAA	||||||	CGUUCGGGUCUGGCGUUUUUC	miR-129	34496
ENSDLAG00005010553	1758	miR-129-5p	fynb	FYN proto-oncogene, Src family tyrosine kinase b	GO:0048856	anatomical structure development	7mer-1a	544	550	0.015	-0.043	0.009			-0.093	54	AUUUGUGUAAAAAAACAAAAAAA	||||||	CGUUCGGGUCUGGCGUUUUUC	miR-129	34496
ENSDLAG00005010553	1758	miR-129-5p	fynb	FYN proto-oncogene, Src family tyrosine kinase b	GO:0048856	anatomical structure development	7mer-1a	544	550	0.015	-0.043	0.009			-0.093	54	AUUUGUGUAAAAAAACAAAAAAA	||||||	CGUUCGGGUCUGGCGUUUUUC	miR-129	35619
ENSDLAG00005010553	1758	miR-129-5p	fynb	FYN proto-oncogene, Src family tyrosine kinase b	GO:0048856	anatomical structure development	7mer-1a	544	550	0.015	-0.043	0.009			-0.093	54	AUUUGUGUAAAAAAACAAAAAAA	||||||	CGUUCGGGUCUGGCGUUUUUC	miR-129	35619
ENSDLAG00005010553	1758	miR-129-5p	fynb	FYN proto-oncogene, Src family tyrosine kinase b	GO:0048856	anatomical structure development	7mer-1a	544	550	0.015	-0.043	0.009			-0.093	54	AUUUGUGUAAAAAAACAAAAAAA	||||||	CGUUCGGGUCUGGCGUUUUUC	miR-129	34461
ENSDLAG00005010553	1758	miR-129-5p	fynb	FYN proto-oncogene, Src family tyrosine kinase b	GO:0048856	anatomical structure development	7mer-1a	544	550	0.015	-0.043	0.009			-0.093	54	AUUUGUGUAAAAAAACAAAAAAA	||||||	CGUUCGGGUCUGGCGUUUUUC	miR-129	34461
ENSDLAG00005010553	1758	miR-129-5p	fynb	FYN proto-oncogene, Src family tyrosine kinase b	GO:0048856	anatomical structure development	7mer-1a	544	550	0.015	-0.043	0.009			-0.093	54	AUUUGUGUAAAAAAACAAAAAAA	||||||	CGUUCGGGUCUGGCGUUUUUC	miR-129	35297
ENSDLAG00005010553	1758	miR-129-5p	fynb	FYN proto-oncogene, Src family tyrosine kinase b	GO:0048856	anatomical structure development	7mer-1a	544	550	0.015	-0.043	0.009			-0.093	54	AUUUGUGUAAAAAAACAAAAAAA	||||||	CGUUCGGGUCUGGCGUUUUUC	miR-129	35297
ENSDLAG00005010553	1758	miR-129-5p	fynb	FYN proto-oncogene, Src family tyrosine kinase b	GO:0048856	anatomical structure development	7mer-1a	544	550	0.015	-0.043	0.009			-0.093	54	AUUUGUGUAAAAAAACAAAAAAA	||||||	CGUUCGGGUCUGGCGUUUUUC	miR-129	35062
ENSDLAG00005010553	1758	miR-129-5p	fynb	FYN proto-oncogene, Src family tyrosine kinase b	GO:0048856	anatomical structure development	7mer-1a	544	550	0.015	-0.043	0.009			-0.093	54	AUUUGUGUAAAAAAACAAAAAAA	||||||	CGUUCGGGUCUGGCGUUUUUC	miR-129	35062
ENSDLAG00005010553	1758	miR-129-5p	fynb	FYN proto-oncogene, Src family tyrosine kinase b	GO:0048856	anatomical structure development	7mer-1a	544	550	0.015	-0.043	0.009			-0.093	54	AUUUGUGUAAAAAAACAAAAAAA	||||||	CGUUCGGGUCUGGCGUUUUUC	miR-129	35548
ENSDLAG00005010553	1758	miR-129-5p	fynb	FYN proto-oncogene, Src family tyrosine kinase b	GO:0048856	anatomical structure development	7mer-1a	544	550	0.015	-0.043	0.009			-0.093	54	AUUUGUGUAAAAAAACAAAAAAA	||||||	CGUUCGGGUCUGGCGUUUUUC	miR-129	35548
ENSDLAG00005010553	1758	miR-129-5p	fynb	FYN proto-oncogene, Src family tyrosine kinase b	GO:0048856	anatomical structure development	7mer-1a	544	550	0.015	-0.043	0.009			-0.093	54	AUUUGUGUAAAAAAACAAAAAAA	||||||	CGUUCGGGUCUGGCGUUUUUC	miR-129	94587
ENSDLAG00005010553	1758	miR-129-5p	fynb	FYN proto-oncogene, Src family tyrosine kinase b	GO:0048856	anatomical structure development	7mer-1a	544	550	0.015	-0.043	0.009			-0.093	54	AUUUGUGUAAAAAAACAAAAAAA	||||||	CGUUCGGGUCUGGCGUUUUUC	miR-129	94587
ENSDLAG00005010553	1758	miR-129-5p	fynb	FYN proto-oncogene, Src family tyrosine kinase b	GO:0048856	anatomical structure development	7mer-1a	544	550	0.015	-0.043	0.009			-0.093	54	AUUUGUGUAAAAAAACAAAAAAA	||||||	CGUUCGGGUCUGGCGUUUUUC	miR-129	35966
ENSDLAG00005010553	1758	miR-129-5p	fynb	FYN proto-oncogene, Src family tyrosine kinase b	GO:0048856	anatomical structure development	7mer-1a	544	550	0.015	-0.043	0.009			-0.093	54	AUUUGUGUAAAAAAACAAAAAAA	||||||	CGUUCGGGUCUGGCGUUUUUC	miR-129	35966
ENSDLAG00005010553	1758	miR-129-5p	fynb	FYN proto-oncogene, Src family tyrosine kinase b	GO:0048856	anatomical structure development	7mer-1a	544	550	0.015	-0.043	0.009			-0.093	54	AUUUGUGUAAAAAAACAAAAAAA	||||||	CGUUCGGGUCUGGCGUUUUUC	miR-129	35623
ENSDLAG00005010553	1758	miR-129-5p	fynb	FYN proto-oncogene, Src family tyrosine kinase b	GO:0048856	anatomical structure development	7mer-1a	544	550	0.015	-0.043	0.009			-0.093	54	AUUUGUGUAAAAAAACAAAAAAA	||||||	CGUUCGGGUCUGGCGUUUUUC	miR-129	35623
ENSDLAG00005010832	1758	miR-129-5p	cerkl	ceramide kinase-like	GO:0048856	anatomical structure development	7mer-m8	123	129	0.012	-0.048	-0.044			-0.2	89	GUUUCAUAUUAAGUAGCAAAAAC	|||||||	CGUUCGGGUCUGGCGUUUUUC	miR-129	27521
ENSDLAG00005010838	1758	miR-129-5p	smoc1	SPARC related modular calcium binding 1	GO:0048856	anatomical structure development	7mer-1a	94	100	0.001	-0.025	-0.04			-0.138	77	GAAGUUCCUGAGUUUCAAAAAAA	||||||	CGUUCGGGUCUGGCGUUUUUC	miR-129	29371
ENSDLAG00005010838	1758	miR-129-5p	smoc1	SPARC related modular calcium binding 1	GO:0048856	anatomical structure development	7mer-1a	117	123	0.001	-0.025	-0.037			-0.135	76	GAAGUUCCUGAGUUUCAAAAAAA	||||||	CGUUCGGGUCUGGCGUUUUUC	miR-129	28703
ENSDLAG00005010893	1758	miR-129-5p	tlx2	T cell leukemia homeobox 2	GO:0048856	anatomical structure development	8mer-1a	139	146	-0.018	0.045	-0.079			-0.299	95	UCUCUGCCAAAGGUGGCAAAAAA	||| |||||||	CGUUCGGGUCUGG--CGUUUUUC	miR-129	32094
ENSDLAG00005010893	1758	miR-129-5p	tlx2	T cell leukemia homeobox 2	GO:0048856	anatomical structure development	8mer-1a	139	146	-0.018	0.045	-0.079			-0.299	95	UCUCUGCCAAAGGUGGCAAAAAA	||| |||||||	CGUUCGGGUCUGG--CGUUUUUC	miR-129	32094
ENSDLAG00005010893	1758	miR-129-5p	tlx2	T cell leukemia homeobox 2	GO:0048856	anatomical structure development	8mer-1a	139	146	-0.018	0.045	-0.079			-0.299	95	UCUCUGCCAAAGGUGGCAAAAAA	||| |||||||	CGUUCGGGUCUGG--CGUUUUUC	miR-129	101572
ENSDLAG00005010893	1758	miR-129-5p	tlx2	T cell leukemia homeobox 2	GO:0048856	anatomical structure development	8mer-1a	139	146	-0.018	0.045	-0.079			-0.299	95	UCUCUGCCAAAGGUGGCAAAAAA	||| |||||||	CGUUCGGGUCUGG--CGUUUUUC	miR-129	101572
ENSDLAG00005010903	1758	miR-129-5p	stag2b	stromal antigen 2b	GO:0048856	anatomical structure development	7mer-1a	92	98	0.001	-0.037	-0.04			-0.15	81	UAAGAAAAAACAAAACAAAAAAA	||||||	CGUUCGGGUCUGGCGUUUUUC	miR-129	27475
ENSDLAG00005010903	1758	miR-129-5p	stag2b	stromal antigen 2b	GO:0048856	anatomical structure development	7mer-1a	108	114	0.001	-0.037	-0.038			-0.148	80	UAAGAAAAAACAAAACAAAAAAA	||||||	CGUUCGGGUCUGGCGUUUUUC	miR-129	31181
ENSDLAG00005011030	1758	miR-129-5p			GO:0048856	anatomical structure development	7mer-1a	1757	1763	0.008	-0.004	0.053			-0.017	24	CUUUACUGAUCUGAACAAAAAAC	||||||	CGUUCGGGUCUGGCGUUUUUC	miR-129	31604
ENSDLAG00005011030	1758	miR-129-5p			GO:0048856	anatomical structure development	7mer-1a	1757	1763	0.008	-0.004	0.053			-0.017	24	CUUUACUGAUCUGAACAAAAAAC	||||||	CGUUCGGGUCUGGCGUUUUUC	miR-129	31604
ENSDLAG00005011030	1758	miR-129-5p			GO:0048856	anatomical structure development	7mer-1a	1757	1763	0.008	-0.004	0.053			-0.017	24	CUUUACUGAUCUGAACAAAAAAC	||||||	CGUUCGGGUCUGGCGUUUUUC	miR-129	29664
ENSDLAG00005011030	1758	miR-129-5p			GO:0048856	anatomical structure development	7mer-1a	1757	1763	0.008	-0.004	0.053			-0.017	24	CUUUACUGAUCUGAACAAAAAAC	||||||	CGUUCGGGUCUGGCGUUUUUC	miR-129	29664
ENSDLAG00005011030	1758	miR-129-5p			GO:0048856	anatomical structure development	7mer-1a	1757	1763	0.008	-0.004	0.053			-0.017	24	CUUUACUGAUCUGAACAAAAAAC	||||||	CGUUCGGGUCUGGCGUUUUUC	miR-129	88448
ENSDLAG00005011030	1758	miR-129-5p			GO:0048856	anatomical structure development	7mer-1a	1757	1763	0.008	-0.004	0.053			-0.017	24	CUUUACUGAUCUGAACAAAAAAC	||||||	CGUUCGGGUCUGGCGUUUUUC	miR-129	88448
ENSDLAG00005011147	1758	miR-129-5p	npc1	Niemann-Pick disease, type C1	GO:0048856	anatomical structure development	7mer-1a	154	160	0.001	-0.033	-0.033			-0.139	77	GAGGCAAAGUAUAAACAAAAAAA	||||||	CGUUCGGGUCUGGCGUUUUUC	miR-129	32394
ENSDLAG00005011147	1758	miR-129-5p	npc1	Niemann-Pick disease, type C1	GO:0048856	anatomical structure development	7mer-1a	154	160	0.001	-0.033	-0.033			-0.139	77	GAGGCAAAGUAUAAACAAAAAAA	||||||	CGUUCGGGUCUGGCGUUUUUC	miR-129	32394
ENSDLAG00005011147	1758	miR-129-5p	npc1	Niemann-Pick disease, type C1	GO:0048856	anatomical structure development	7mer-1a	154	160	0.001	-0.033	-0.033			-0.139	77	GAGGCAAAGUAUAAACAAAAAAA	||||||	CGUUCGGGUCUGGCGUUUUUC	miR-129	32830
ENSDLAG00005011147	1758	miR-129-5p	npc1	Niemann-Pick disease, type C1	GO:0048856	anatomical structure development	7mer-1a	154	160	0.001	-0.033	-0.033			-0.139	77	GAGGCAAAGUAUAAACAAAAAAA	||||||	CGUUCGGGUCUGGCGUUUUUC	miR-129	32830
ENSDLAG00005011147	1758	miR-129-5p	npc1	Niemann-Pick disease, type C1	GO:0048856	anatomical structure development	7mer-1a	154	160	0.001	-0.033	-0.033			-0.139	77	GAGGCAAAGUAUAAACAAAAAAA	||||||	CGUUCGGGUCUGGCGUUUUUC	miR-129	36649
ENSDLAG00005011147	1758	miR-129-5p	npc1	Niemann-Pick disease, type C1	GO:0048856	anatomical structure development	7mer-1a	154	160	0.001	-0.033	-0.033			-0.139	77	GAGGCAAAGUAUAAACAAAAAAA	||||||	CGUUCGGGUCUGGCGUUUUUC	miR-129	36649
ENSDLAG00005011147	1758	miR-129-5p	npc1	Niemann-Pick disease, type C1	GO:0048856	anatomical structure development	7mer-1a	154	160	0.001	-0.033	-0.033			-0.139	77	GAGGCAAAGUAUAAACAAAAAAA	||||||	CGUUCGGGUCUGGCGUUUUUC	miR-129	33574
ENSDLAG00005011147	1758	miR-129-5p	npc1	Niemann-Pick disease, type C1	GO:0048856	anatomical structure development	7mer-1a	154	160	0.001	-0.033	-0.033			-0.139	77	GAGGCAAAGUAUAAACAAAAAAA	||||||	CGUUCGGGUCUGGCGUUUUUC	miR-129	33574
ENSDLAG00005011147	1758	miR-129-5p	npc1	Niemann-Pick disease, type C1	GO:0048856	anatomical structure development	7mer-1a	154	160	0.001	-0.033	-0.033			-0.139	77	GAGGCAAAGUAUAAACAAAAAAA	||||||	CGUUCGGGUCUGGCGUUUUUC	miR-129	32422
ENSDLAG00005011147	1758	miR-129-5p	npc1	Niemann-Pick disease, type C1	GO:0048856	anatomical structure development	7mer-1a	154	160	0.001	-0.033	-0.033			-0.139	77	GAGGCAAAGUAUAAACAAAAAAA	||||||	CGUUCGGGUCUGGCGUUUUUC	miR-129	32422
ENSDLAG00005011147	1758	miR-129-5p	npc1	Niemann-Pick disease, type C1	GO:0048856	anatomical structure development	7mer-1a	154	160	0.001	-0.033	-0.033			-0.139	77	GAGGCAAAGUAUAAACAAAAAAA	||||||	CGUUCGGGUCUGGCGUUUUUC	miR-129	153308
ENSDLAG00005011147	1758	miR-129-5p	npc1	Niemann-Pick disease, type C1	GO:0048856	anatomical structure development	7mer-1a	154	160	0.001	-0.033	-0.033			-0.139	77	GAGGCAAAGUAUAAACAAAAAAA	||||||	CGUUCGGGUCUGGCGUUUUUC	miR-129	153308
ENSDLAG00005011389	1758	miR-129-5p	chrd	chordin	GO:0048856	anatomical structure development	7mer-1a	639	645	0.001	-0.021	-0.02			-0.114	66	AAACAAAAACAAAAACAAAAAAA	||||||	CGUUCGGGUCUGGCGUUUUUC	miR-129	28355
ENSDLAG00005011389	1758	miR-129-5p	chrd	chordin	GO:0048856	anatomical structure development	7mer-1a	639	645	0.001	-0.021	-0.02			-0.114	66	AAACAAAAACAAAAACAAAAAAA	||||||	CGUUCGGGUCUGGCGUUUUUC	miR-129	28954
ENSDLAG00005011775	1758	miR-129-5p	sars1	seryl-tRNA synthetase 1	GO:0048856	anatomical structure development	7mer-1a	1952	1958	-0.002	-0.006	-0.05			-0.132	74	GCUGAAGCAUAUUUACAAAAAAG	||||||	CGUUCGGGUCUGGCGUUUUUC	miR-129	131670
ENSDLAG00005011775	1758	miR-129-5p	sars1	seryl-tRNA synthetase 1	GO:0048856	anatomical structure development	7mer-1a	1952	1958	-0.002	-0.006	-0.05			-0.132	74	GCUGAAGCAUAUUUACAAAAAAG	||||||	CGUUCGGGUCUGGCGUUUUUC	miR-129	131670
ENSDLAG00005011775	1758	miR-129-5p	sars1	seryl-tRNA synthetase 1	GO:0048856	anatomical structure development	7mer-1a	1952	1958	-0.002	-0.006	-0.05			-0.132	74	GCUGAAGCAUAUUUACAAAAAAG	||||||	CGUUCGGGUCUGGCGUUUUUC	miR-129	131670
ENSDLAG00005011775	1758	miR-129-5p	sars1	seryl-tRNA synthetase 1	GO:0048856	anatomical structure development	7mer-1a	1952	1958	-0.002	-0.006	-0.05			-0.132	74	GCUGAAGCAUAUUUACAAAAAAG	||||||	CGUUCGGGUCUGGCGUUUUUC	miR-129	30713
ENSDLAG00005011775	1758	miR-129-5p	sars1	seryl-tRNA synthetase 1	GO:0048856	anatomical structure development	7mer-1a	1952	1958	-0.002	-0.006	-0.05			-0.132	74	GCUGAAGCAUAUUUACAAAAAAG	||||||	CGUUCGGGUCUGGCGUUUUUC	miR-129	30713
ENSDLAG00005011775	1758	miR-129-5p	sars1	seryl-tRNA synthetase 1	GO:0048856	anatomical structure development	7mer-1a	1952	1958	-0.002	-0.006	-0.05			-0.132	74	GCUGAAGCAUAUUUACAAAAAAG	||||||	CGUUCGGGUCUGGCGUUUUUC	miR-129	30713
ENSDLAG00005011775	1758	miR-129-5p	sars1	seryl-tRNA synthetase 1	GO:0048856	anatomical structure development	7mer-1a	1952	1958	-0.002	-0.006	-0.05			-0.132	74	GCUGAAGCAUAUUUACAAAAAAG	||||||	CGUUCGGGUCUGGCGUUUUUC	miR-129	144155
ENSDLAG00005011775	1758	miR-129-5p	sars1	seryl-tRNA synthetase 1	GO:0048856	anatomical structure development	7mer-1a	1952	1958	-0.002	-0.006	-0.05			-0.132	74	GCUGAAGCAUAUUUACAAAAAAG	||||||	CGUUCGGGUCUGGCGUUUUUC	miR-129	144155
ENSDLAG00005011775	1758	miR-129-5p	sars1	seryl-tRNA synthetase 1	GO:0048856	anatomical structure development	7mer-1a	1952	1958	-0.002	-0.006	-0.05			-0.132	74	GCUGAAGCAUAUUUACAAAAAAG	||||||	CGUUCGGGUCUGGCGUUUUUC	miR-129	144155
ENSDLAG00005011835	1758	miR-129-5p	entpd5a	ectonucleoside triphosphate diphosphohydrolase 5a	GO:0048856	anatomical structure development	7mer-m8	1254	1260	0.003	-0.076	-0.039			-0.232	92	AAUUGCUUUUACAUUGCAAAAAC	|||||||	CGUUCGGGUCUGGCGUUUUUC	miR-129	123550
ENSDLAG00005011835	1758	miR-129-5p	entpd5a	ectonucleoside triphosphate diphosphohydrolase 5a	GO:0048856	anatomical structure development	7mer-m8	1254	1260	0.003	-0.076	-0.039			-0.232	92	AAUUGCUUUUACAUUGCAAAAAC	|||||||	CGUUCGGGUCUGGCGUUUUUC	miR-129	123550
ENSDLAG00005011835	1758	miR-129-5p	entpd5a	ectonucleoside triphosphate diphosphohydrolase 5a	GO:0048856	anatomical structure development	7mer-m8	1254	1260	0.003	-0.076	-0.039			-0.232	92	AAUUGCUUUUACAUUGCAAAAAC	|||||||	CGUUCGGGUCUGGCGUUUUUC	miR-129	32499
ENSDLAG00005011835	1758	miR-129-5p	entpd5a	ectonucleoside triphosphate diphosphohydrolase 5a	GO:0048856	anatomical structure development	7mer-m8	1254	1260	0.003	-0.076	-0.039			-0.232	92	AAUUGCUUUUACAUUGCAAAAAC	|||||||	CGUUCGGGUCUGGCGUUUUUC	miR-129	32499
ENSDLAG00005011835	1758	miR-129-5p	entpd5a	ectonucleoside triphosphate diphosphohydrolase 5a	GO:0048856	anatomical structure development	7mer-m8	1254	1260	0.003	-0.076	-0.039			-0.232	92	AAUUGCUUUUACAUUGCAAAAAC	|||||||	CGUUCGGGUCUGGCGUUUUUC	miR-129	32913
ENSDLAG00005011835	1758	miR-129-5p	entpd5a	ectonucleoside triphosphate diphosphohydrolase 5a	GO:0048856	anatomical structure development	7mer-m8	1254	1260	0.003	-0.076	-0.039			-0.232	92	AAUUGCUUUUACAUUGCAAAAAC	|||||||	CGUUCGGGUCUGGCGUUUUUC	miR-129	32913
ENSDLAG00005011835	1758	miR-129-5p	entpd5a	ectonucleoside triphosphate diphosphohydrolase 5a	GO:0048856	anatomical structure development	7mer-m8	1254	1260	0.003	-0.076	-0.039			-0.232	92	AAUUGCUUUUACAUUGCAAAAAC	|||||||	CGUUCGGGUCUGGCGUUUUUC	miR-129	27734
ENSDLAG00005011835	1758	miR-129-5p	entpd5a	ectonucleoside triphosphate diphosphohydrolase 5a	GO:0048856	anatomical structure development	7mer-m8	1254	1260	0.003	-0.076	-0.039			-0.232	92	AAUUGCUUUUACAUUGCAAAAAC	|||||||	CGUUCGGGUCUGGCGUUUUUC	miR-129	27734
ENSDLAG00005011847	1758	miR-129-5p	mapkap1	MAPK associated protein 1	GO:0048856	anatomical structure development	7mer-m8	238	244	-0.016	-0.022	-0.028			-0.186	87	AAAGAGAGUCCACGA-GCAAAAAC	||| |||||||	CGUUCGGGUCUGGCGUUUUUC	miR-129	30271
ENSDLAG00005011847	1758	miR-129-5p	mapkap1	MAPK associated protein 1	GO:0048856	anatomical structure development	7mer-1a	1457	1463	0.015	0.017	0.013			-0.029	28	CUGUUGACUUUUUCUCAAAAAAC	||||||	CGUUCGGGUCUGGCGUUUUUC	miR-129	30270
ENSDLAG00005011992	1758	miR-129-5p	intu	Danio rerio inturned planar cell polarity protein (intu), mRNA.	GO:0048856	anatomical structure development	7mer-1a	865	871	-0.002	-0.017	0.045			-0.048	34	UAUUCAUGUAGCAGACAAAAAAA	||||||	CGUUCGGGUCUGGCGUUUUUC	miR-129	33608
ENSDLAG00005011992	1758	miR-129-5p	intu	Danio rerio inturned planar cell polarity protein (intu), mRNA.	GO:0048856	anatomical structure development	7mer-1a	504	510	0.001	-0.026	0.005			-0.094	55	UUGAGUCAUGUGUUACAAAAAAA	||||||	CGUUCGGGUCUGGCGUUUUUC	miR-129	37038
ENSDLAG00005011992	1758	miR-129-5p	intu	Danio rerio inturned planar cell polarity protein (intu), mRNA.	GO:0048856	anatomical structure development	7mer-1a	865	871	-0.002	-0.017	0.045			-0.048	34	UAUUCAUGUAGCAGACAAAAAAA	||||||	CGUUCGGGUCUGGCGUUUUUC	miR-129	37039
ENSDLAG00005011992	1758	miR-129-5p	intu	Danio rerio inturned planar cell polarity protein (intu), mRNA.	GO:0048856	anatomical structure development	7mer-1a	600	606	0.001	-0.026	0.016			-0.083	49	UUGAGUCAUGUGUUACAAAAAAA	||||||	CGUUCGGGUCUGGCGUUUUUC	miR-129	34712
ENSDLAG00005011992	1758	miR-129-5p	intu	Danio rerio inturned planar cell polarity protein (intu), mRNA.	GO:0048856	anatomical structure development	8mer-1a	3028	3035	0.003	0.006	0.202			-0.036	30	UAAGUAGUCAUAUAGGCAAAAAA	|||||||	CGUUCGGGUCUGGCGUUUUUC	miR-129	33606
ENSDLAG00005011992	1758	miR-129-5p	intu	Danio rerio inturned planar cell polarity protein (intu), mRNA.	GO:0048856	anatomical structure development	8mer-1a	3028	3035	0.003	0.006	0.202			-0.036	30	UAAGUAGUCAUAUAGGCAAAAAA	|||||||	CGUUCGGGUCUGGCGUUUUUC	miR-129	32903
ENSDLAG00005011992	1758	miR-129-5p	intu	Danio rerio inturned planar cell polarity protein (intu), mRNA.	GO:0048856	anatomical structure development	7mer-1a	504	510	0.001	-0.026	0.005			-0.094	55	UUGAGUCAUGUGUUACAAAAAAA	||||||	CGUUCGGGUCUGGCGUUUUUC	miR-129	33607
ENSDLAG00005011992	1758	miR-129-5p	intu	Danio rerio inturned planar cell polarity protein (intu), mRNA.	GO:0048856	anatomical structure development	7mer-1a	961	967	-0.002	-0.017	0.055			-0.038	31	UAUUCAUGUAGCAGACAAAAAAA	||||||	CGUUCGGGUCUGGCGUUUUUC	miR-129	34713
ENSDLAG00005011992	1758	miR-129-5p	intu	Danio rerio inturned planar cell polarity protein (intu), mRNA.	GO:0048856	anatomical structure development	7mer-1a	504	510	0.001	-0.026	0.005			-0.094	55	UUGAGUCAUGUGUUACAAAAAAA	||||||	CGUUCGGGUCUGGCGUUUUUC	miR-129	32904
ENSDLAG00005011992	1758	miR-129-5p	intu	Danio rerio inturned planar cell polarity protein (intu), mRNA.	GO:0048856	anatomical structure development	8mer-1a	3028	3035	0.003	0.006	0.202			-0.036	30	UAAGUAGUCAUAUAGGCAAAAAA	|||||||	CGUUCGGGUCUGGCGUUUUUC	miR-129	37037
ENSDLAG00005011992	1758	miR-129-5p	intu	Danio rerio inturned planar cell polarity protein (intu), mRNA.	GO:0048856	anatomical structure development	7mer-1a	865	871	-0.002	-0.017	0.045			-0.048	34	UAUUCAUGUAGCAGACAAAAAAA	||||||	CGUUCGGGUCUGGCGUUUUUC	miR-129	32905
ENSDLAG00005012015	1758	miR-129-5p	mymk	myomaker, myoblast fusion factor	GO:0048856	anatomical structure development	7mer-1a	200	206	0.001	-0.022	-0.028			-0.123	71	CGUUCCUUUCUACUCCAAAAAAU	||||||	CGUUCGGGUCUGGCGUUUUUC	miR-129	34394
ENSDLAG00005012194	1758	miR-129-5p			GO:0048856	anatomical structure development	7mer-1a	107	113	-0.006	0.002	-0.038			-0.116	67	AGGAGCAGACAGUCACAAAAAAA	||||| ||||||	CGUUCGGGUCUGGC---GUUUUUC	miR-129	34185
ENSDLAG00005012379	1758	miR-129-5p	ift172	intraflagellar transport 172	GO:0048856	anatomical structure development	7mer-m8	918	924	0.003	-0.067	-0.056			-0.24	92	AUGAUCAUUGUCACAGCAAAAAG	|||||||	CGUUCGGGUCUGGCGUUUUUC	miR-129	35480
ENSDLAG00005012379	1758	miR-129-5p	ift172	intraflagellar transport 172	GO:0048856	anatomical structure development	7mer-m8	918	924	0.003	-0.067	-0.056			-0.24	92	AUGAUCAUUGUCACAGCAAAAAG	|||||||	CGUUCGGGUCUGGCGUUUUUC	miR-129	35480
ENSDLAG00005012379	1758	miR-129-5p	ift172	intraflagellar transport 172	GO:0048856	anatomical structure development	7mer-m8	918	924	0.003	-0.067	-0.056			-0.24	92	AUGAUCAUUGUCACAGCAAAAAG	|||||||	CGUUCGGGUCUGGCGUUUUUC	miR-129	35480
ENSDLAG00005012379	1758	miR-129-5p	ift172	intraflagellar transport 172	GO:0048856	anatomical structure development	7mer-m8	918	924	0.003	-0.067	-0.056			-0.24	92	AUGAUCAUUGUCACAGCAAAAAG	|||||||	CGUUCGGGUCUGGCGUUUUUC	miR-129	119528
ENSDLAG00005012379	1758	miR-129-5p	ift172	intraflagellar transport 172	GO:0048856	anatomical structure development	7mer-m8	918	924	0.003	-0.067	-0.056			-0.24	92	AUGAUCAUUGUCACAGCAAAAAG	|||||||	CGUUCGGGUCUGGCGUUUUUC	miR-129	119528
ENSDLAG00005012379	1758	miR-129-5p	ift172	intraflagellar transport 172	GO:0048856	anatomical structure development	7mer-m8	918	924	0.003	-0.067	-0.056			-0.24	92	AUGAUCAUUGUCACAGCAAAAAG	|||||||	CGUUCGGGUCUGGCGUUUUUC	miR-129	119528
ENSDLAG00005012379	1758	miR-129-5p	ift172	intraflagellar transport 172	GO:0048856	anatomical structure development	7mer-m8	918	924	0.003	-0.067	-0.056			-0.24	92	AUGAUCAUUGUCACAGCAAAAAG	|||||||	CGUUCGGGUCUGGCGUUUUUC	miR-129	87551
ENSDLAG00005012379	1758	miR-129-5p	ift172	intraflagellar transport 172	GO:0048856	anatomical structure development	7mer-m8	918	924	0.003	-0.067	-0.056			-0.24	92	AUGAUCAUUGUCACAGCAAAAAG	|||||||	CGUUCGGGUCUGGCGUUUUUC	miR-129	87551
ENSDLAG00005012379	1758	miR-129-5p	ift172	intraflagellar transport 172	GO:0048856	anatomical structure development	7mer-m8	918	924	0.003	-0.067	-0.056			-0.24	92	AUGAUCAUUGUCACAGCAAAAAG	|||||||	CGUUCGGGUCUGGCGUUUUUC	miR-129	87551
ENSDLAG00005012379	1758	miR-129-5p	ift172	intraflagellar transport 172	GO:0048856	anatomical structure development	7mer-m8	918	924	0.003	-0.067	-0.056			-0.24	92	AUGAUCAUUGUCACAGCAAAAAG	|||||||	CGUUCGGGUCUGGCGUUUUUC	miR-129	34604
ENSDLAG00005012379	1758	miR-129-5p	ift172	intraflagellar transport 172	GO:0048856	anatomical structure development	7mer-m8	918	924	0.003	-0.067	-0.056			-0.24	92	AUGAUCAUUGUCACAGCAAAAAG	|||||||	CGUUCGGGUCUGGCGUUUUUC	miR-129	34604
ENSDLAG00005012379	1758	miR-129-5p	ift172	intraflagellar transport 172	GO:0048856	anatomical structure development	7mer-m8	918	924	0.003	-0.067	-0.056			-0.24	92	AUGAUCAUUGUCACAGCAAAAAG	|||||||	CGUUCGGGUCUGGCGUUUUUC	miR-129	34604
ENSDLAG00005012485	1758	miR-129-5p	swap70b	switching B cell complex subunit SWAP70b	GO:0048856	anatomical structure development	7mer-m8	87	93	-0.007	-0.045	-0.05			-0.222	91	GGAUUUUCAGUGGAAGCAAAAAG	|||||||	CGUUCGGGUCUGGCGUUUUUC	miR-129	111901
ENSDLAG00005012485	1758	miR-129-5p	swap70b	switching B cell complex subunit SWAP70b	GO:0048856	anatomical structure development	7mer-m8	87	93	-0.007	-0.045	-0.05			-0.222	91	GGAUUUUCAGUGGAAGCAAAAAG	|||||||	CGUUCGGGUCUGGCGUUUUUC	miR-129	111901
ENSDLAG00005012485	1758	miR-129-5p	swap70b	switching B cell complex subunit SWAP70b	GO:0048856	anatomical structure development	7mer-m8	87	93	-0.007	-0.045	-0.05			-0.222	91	GGAUUUUCAGUGGAAGCAAAAAG	|||||||	CGUUCGGGUCUGGCGUUUUUC	miR-129	111901
ENSDLAG00005012485	1758	miR-129-5p	swap70b	switching B cell complex subunit SWAP70b	GO:0048856	anatomical structure development	7mer-m8	87	93	-0.007	-0.045	-0.05			-0.222	91	GGAUUUUCAGUGGAAGCAAAAAG	|||||||	CGUUCGGGUCUGGCGUUUUUC	miR-129	139247
ENSDLAG00005012485	1758	miR-129-5p	swap70b	switching B cell complex subunit SWAP70b	GO:0048856	anatomical structure development	7mer-m8	87	93	-0.007	-0.045	-0.05			-0.222	91	GGAUUUUCAGUGGAAGCAAAAAG	|||||||	CGUUCGGGUCUGGCGUUUUUC	miR-129	139247
ENSDLAG00005012485	1758	miR-129-5p	swap70b	switching B cell complex subunit SWAP70b	GO:0048856	anatomical structure development	7mer-m8	87	93	-0.007	-0.045	-0.05			-0.222	91	GGAUUUUCAGUGGAAGCAAAAAG	|||||||	CGUUCGGGUCUGGCGUUUUUC	miR-129	139247
ENSDLAG00005012485	1758	miR-129-5p	swap70b	switching B cell complex subunit SWAP70b	GO:0048856	anatomical structure development	7mer-m8	1364	1370	0.003	-0.076	0.028			-0.165	84	GAUGCCAUGUAACUUGCAAAAAU	|||||||	CGUUCGGGUCUGGCGUUUUUC	miR-129	111900
ENSDLAG00005012485	1758	miR-129-5p	swap70b	switching B cell complex subunit SWAP70b	GO:0048856	anatomical structure development	7mer-m8	1364	1370	0.003	-0.076	0.028			-0.165	84	GAUGCCAUGUAACUUGCAAAAAU	|||||||	CGUUCGGGUCUGGCGUUUUUC	miR-129	111900
ENSDLAG00005012485	1758	miR-129-5p	swap70b	switching B cell complex subunit SWAP70b	GO:0048856	anatomical structure development	7mer-m8	1364	1370	0.003	-0.076	0.028			-0.165	84	GAUGCCAUGUAACUUGCAAAAAU	|||||||	CGUUCGGGUCUGGCGUUUUUC	miR-129	111900
ENSDLAG00005012485	1758	miR-129-5p	swap70b	switching B cell complex subunit SWAP70b	GO:0048856	anatomical structure development	7mer-m8	1364	1370	0.003	-0.076	0.028			-0.165	84	GAUGCCAUGUAACUUGCAAAAAU	|||||||	CGUUCGGGUCUGGCGUUUUUC	miR-129	139246
ENSDLAG00005012485	1758	miR-129-5p	swap70b	switching B cell complex subunit SWAP70b	GO:0048856	anatomical structure development	7mer-m8	1364	1370	0.003	-0.076	0.028			-0.165	84	GAUGCCAUGUAACUUGCAAAAAU	|||||||	CGUUCGGGUCUGGCGUUUUUC	miR-129	139246
ENSDLAG00005012485	1758	miR-129-5p	swap70b	switching B cell complex subunit SWAP70b	GO:0048856	anatomical structure development	7mer-m8	1364	1370	0.003	-0.076	0.028			-0.165	84	GAUGCCAUGUAACUUGCAAAAAU	|||||||	CGUUCGGGUCUGGCGUUUUUC	miR-129	139246
ENSDLAG00005012485	1758	miR-129-5p	swap70b	switching B cell complex subunit SWAP70b	GO:0048856	anatomical structure development	7mer-m8	87	93	-0.007	-0.045	-0.05			-0.222	91	GGAUUUUCAGUGGAAGCAAAAAG	|||||||	CGUUCGGGUCUGGCGUUUUUC	miR-129	36190
ENSDLAG00005012485	1758	miR-129-5p	swap70b	switching B cell complex subunit SWAP70b	GO:0048856	anatomical structure development	7mer-m8	87	93	-0.007	-0.045	-0.05			-0.222	91	GGAUUUUCAGUGGAAGCAAAAAG	|||||||	CGUUCGGGUCUGGCGUUUUUC	miR-129	36190
ENSDLAG00005012485	1758	miR-129-5p	swap70b	switching B cell complex subunit SWAP70b	GO:0048856	anatomical structure development	7mer-m8	87	93	-0.007	-0.045	-0.05			-0.222	91	GGAUUUUCAGUGGAAGCAAAAAG	|||||||	CGUUCGGGUCUGGCGUUUUUC	miR-129	36190
ENSDLAG00005012485	1758	miR-129-5p	swap70b	switching B cell complex subunit SWAP70b	GO:0048856	anatomical structure development	7mer-m8	1364	1370	0.003	-0.076	0.028			-0.165	84	GAUGCCAUGUAACUUGCAAAAAU	|||||||	CGUUCGGGUCUGGCGUUUUUC	miR-129	36189
ENSDLAG00005012485	1758	miR-129-5p	swap70b	switching B cell complex subunit SWAP70b	GO:0048856	anatomical structure development	7mer-m8	1364	1370	0.003	-0.076	0.028			-0.165	84	GAUGCCAUGUAACUUGCAAAAAU	|||||||	CGUUCGGGUCUGGCGUUUUUC	miR-129	36189
ENSDLAG00005012485	1758	miR-129-5p	swap70b	switching B cell complex subunit SWAP70b	GO:0048856	anatomical structure development	7mer-m8	1364	1370	0.003	-0.076	0.028			-0.165	84	GAUGCCAUGUAACUUGCAAAAAU	|||||||	CGUUCGGGUCUGGCGUUUUUC	miR-129	36189
ENSDLAG00005012512	1758	miR-129-5p	htr2b	5-hydroxytryptamine (serotonin) receptor 2B, G protein-coupled	GO:0048856	anatomical structure development	7mer-1a	442	448	0.001	-0.018	-0.008			-0.099	57	UAACAGGUCAAUUAACAAAAAAA	||||||	CGUUCGGGUCUGGCGUUUUUC	miR-129	35313
ENSDLAG00005012672	1758	miR-129-5p	dlc	deltaC	GO:0048856	anatomical structure development	7mer-1a	1098	1104	0.004	-0.029	0.003			-0.096	56	AGAUUUUCUAUCAAUCAAAAAAC	||||||	CGUUCGGGUCUGGCGUUUUUC	miR-129	142677
ENSDLAG00005012672	1758	miR-129-5p	dlc	deltaC	GO:0048856	anatomical structure development	7mer-1a	1098	1104	0.004	-0.029	0.003			-0.096	56	AGAUUUUCUAUCAAUCAAAAAAC	||||||	CGUUCGGGUCUGGCGUUUUUC	miR-129	142677
ENSDLAG00005012672	1758	miR-129-5p	dlc	deltaC	GO:0048856	anatomical structure development	7mer-1a	1098	1104	0.004	-0.029	0.003			-0.096	56	AGAUUUUCUAUCAAUCAAAAAAC	||||||	CGUUCGGGUCUGGCGUUUUUC	miR-129	34852
ENSDLAG00005012672	1758	miR-129-5p	dlc	deltaC	GO:0048856	anatomical structure development	7mer-1a	1098	1104	0.004	-0.029	0.003			-0.096	56	AGAUUUUCUAUCAAUCAAAAAAC	||||||	CGUUCGGGUCUGGCGUUUUUC	miR-129	34852
ENSDLAG00005012732	1758	miR-129-5p	six7	SIX homeobox 7	GO:0048856	anatomical structure development	7mer-m8	199	205	0.012	-0.045	-0.034			-0.187	88	GUAAGGGAAGGAUAUGCAAAAAC	|||||||	CGUUCGGGUCUGGCGUUUUUC	miR-129	35266
ENSDLAG00005012848	1758	miR-129-5p	chsy1	chondroitin sulfate synthase 1	GO:0048856	anatomical structure development	7mer-m8	1281	1287	0.012	-0.026	0.067			-0.067	41	AAAUGAAGAUGUGAGGCAAAAAC	|||||||	CGUUCGGGUCUGGCGUUUUUC	miR-129	90223
ENSDLAG00005012848	1758	miR-129-5p	chsy1	chondroitin sulfate synthase 1	GO:0048856	anatomical structure development	7mer-m8	1281	1287	0.012	-0.026	0.067			-0.067	41	AAAUGAAGAUGUGAGGCAAAAAC	|||||||	CGUUCGGGUCUGGCGUUUUUC	miR-129	90223
ENSDLAG00005012848	1758	miR-129-5p	chsy1	chondroitin sulfate synthase 1	GO:0048856	anatomical structure development	7mer-m8	1281	1287	0.012	-0.026	0.067			-0.067	41	AAAUGAAGAUGUGAGGCAAAAAC	|||||||	CGUUCGGGUCUGGCGUUUUUC	miR-129	36143
ENSDLAG00005012848	1758	miR-129-5p	chsy1	chondroitin sulfate synthase 1	GO:0048856	anatomical structure development	7mer-m8	1281	1287	0.012	-0.026	0.067			-0.067	41	AAAUGAAGAUGUGAGGCAAAAAC	|||||||	CGUUCGGGUCUGGCGUUUUUC	miR-129	36143
ENSDLAG00005012936	1758	miR-129-5p	pkd2	polycystic kidney disease 2	GO:0048856	anatomical structure development	7mer-1a	512	518	0.001	-0.031	-0.016			-0.12	69	CAUUUACACAAAUACCAAAAAAG	||||||	CGUUCGGGUCUGGCGUUUUUC	miR-129	34342
ENSDLAG00005012936	1758	miR-129-5p	pkd2	polycystic kidney disease 2	GO:0048856	anatomical structure development	7mer-1a	512	518	0.001	-0.031	-0.016			-0.12	69	CAUUUACACAAAUACCAAAAAAG	||||||	CGUUCGGGUCUGGCGUUUUUC	miR-129	34432
ENSDLAG00005013034	1758	miR-129-5p	slitrk3b	SLIT and NTRK-like family, member 3b	GO:0048856	anatomical structure development	8mer-1a	1128	1135	0.024	-0.008	-0.019			-0.25	93	GAGGAAAAUUGAAUGGCAAAAAA	|||||||	CGUUCGGGUCUGGCGUUUUUC	miR-129	32471
ENSDLAG00005013034	1758	miR-129-5p	slitrk3b	SLIT and NTRK-like family, member 3b	GO:0048856	anatomical structure development	7mer-1a	1180	1186	0.015	-0.026	-0.014			-0.099	57	UUUUUUUUUUUUUGUCAAAAAAA	||||||	CGUUCGGGUCUGGCGUUUUUC	miR-129	32473
ENSDLAG00005013034	1758	miR-129-5p	slitrk3b	SLIT and NTRK-like family, member 3b	GO:0048856	anatomical structure development	7mer-1a	1141	1147	0.001	0.02	-0.01			-0.063	40	UGGCAAAAAAAUGGACAAAAAAC	||||||	CGUUCGGGUCUGGCGUUUUUC	miR-129	32472
ENSDLAG00005013065	1758	miR-129-5p	nav2a	neuron navigator 2a	GO:0048856	anatomical structure development	7mer-1a	170	176	0.001	0.01	-0.036			-0.099	57	GUUCAAAUUGCAUUUCAAAAAAC	||||||	CGUUCGGGUCUGGCGUUUUUC	miR-129	43186
ENSDLAG00005013065	1758	miR-129-5p	nav2a	neuron navigator 2a	GO:0048856	anatomical structure development	7mer-1a	170	176	0.001	0.01	-0.036			-0.099	57	GUUCAAAUUGCAUUUCAAAAAAC	||||||	CGUUCGGGUCUGGCGUUUUUC	miR-129	45012
ENSDLAG00005013065	1758	miR-129-5p	nav2a	neuron navigator 2a	GO:0048856	anatomical structure development	7mer-1a	170	176	0.001	0.01	-0.036			-0.099	57	GUUCAAAUUGCAUUUCAAAAAAC	||||||	CGUUCGGGUCUGGCGUUUUUC	miR-129	47604
ENSDLAG00005013073	1758	miR-129-5p	nos1	nitric oxide synthase 1 (neuronal)	GO:0048856	anatomical structure development	7mer-m8	1287	1293	0.003	-0.041	0.12			-0.038	31	ACAUUGUCAAUGGAAGCAAAAAG	|||||||	CGUUCGGGUCUGGCGUUUUUC	miR-129	147271
ENSDLAG00005013073	1758	miR-129-5p	nos1	nitric oxide synthase 1 (neuronal)	GO:0048856	anatomical structure development	7mer-1a	2491	2497	0.001	-0.015	0.114			0.026	11	UUGAUUUAAAAAGAACAAAAAAA	||||||	CGUUCGGGUCUGGCGUUUUUC	miR-129	147272
ENSDLAG00005013172	1758	miR-129-5p	ngfrb	nerve growth factor receptor b	GO:0048856	anatomical structure development	8mer-1a	783	790	0.003	-0.022	0.063			-0.203	89	ACCUGUUCUCCUUCAGCAAAAAA	|||||||	CGUUCGGGUCUGGCGUUUUUC	miR-129	34047
ENSDLAG00005013216	1758	miR-129-5p	notch2	notch receptor 2	GO:0048856	anatomical structure development	7mer-1a	242	248	0.001	-0.001	-0.024			-0.098	57	AAAAGUUCUCAAUACCAAAAAAG	||||||	CGUUCGGGUCUGGCGUUUUUC	miR-129	100251
ENSDLAG00005013216	1758	miR-129-5p	notch2	notch receptor 2	GO:0048856	anatomical structure development	7mer-1a	242	248	0.001	-0.001	-0.024			-0.098	57	AAAAGUUCUCAAUACCAAAAAAG	||||||	CGUUCGGGUCUGGCGUUUUUC	miR-129	100251
ENSDLAG00005013216	1758	miR-129-5p	notch2	notch receptor 2	GO:0048856	anatomical structure development	7mer-1a	242	248	0.001	-0.001	-0.024			-0.098	57	AAAAGUUCUCAAUACCAAAAAAG	||||||	CGUUCGGGUCUGGCGUUUUUC	miR-129	100251
ENSDLAG00005013216	1758	miR-129-5p	notch2	notch receptor 2	GO:0048856	anatomical structure development	7mer-1a	242	248	0.001	-0.001	-0.024			-0.098	57	AAAAGUUCUCAAUACCAAAAAAG	||||||	CGUUCGGGUCUGGCGUUUUUC	miR-129	138230
ENSDLAG00005013216	1758	miR-129-5p	notch2	notch receptor 2	GO:0048856	anatomical structure development	7mer-1a	242	248	0.001	-0.001	-0.024			-0.098	57	AAAAGUUCUCAAUACCAAAAAAG	||||||	CGUUCGGGUCUGGCGUUUUUC	miR-129	138230
ENSDLAG00005013216	1758	miR-129-5p	notch2	notch receptor 2	GO:0048856	anatomical structure development	7mer-1a	242	248	0.001	-0.001	-0.024			-0.098	57	AAAAGUUCUCAAUACCAAAAAAG	||||||	CGUUCGGGUCUGGCGUUUUUC	miR-129	138230
ENSDLAG00005013216	1758	miR-129-5p	notch2	notch receptor 2	GO:0048856	anatomical structure development	7mer-1a	242	248	0.001	-0.001	-0.024			-0.098	57	AAAAGUUCUCAAUACCAAAAAAG	||||||	CGUUCGGGUCUGGCGUUUUUC	miR-129	48733
ENSDLAG00005013216	1758	miR-129-5p	notch2	notch receptor 2	GO:0048856	anatomical structure development	7mer-1a	242	248	0.001	-0.001	-0.024			-0.098	57	AAAAGUUCUCAAUACCAAAAAAG	||||||	CGUUCGGGUCUGGCGUUUUUC	miR-129	48733
ENSDLAG00005013216	1758	miR-129-5p	notch2	notch receptor 2	GO:0048856	anatomical structure development	7mer-1a	242	248	0.001	-0.001	-0.024			-0.098	57	AAAAGUUCUCAAUACCAAAAAAG	||||||	CGUUCGGGUCUGGCGUUUUUC	miR-129	48733
ENSDLAG00005013216	1758	miR-129-5p	notch2	notch receptor 2	GO:0048856	anatomical structure development	7mer-1a	242	248	0.001	-0.001	-0.024			-0.098	57	AAAAGUUCUCAAUACCAAAAAAG	||||||	CGUUCGGGUCUGGCGUUUUUC	miR-129	94668
ENSDLAG00005013216	1758	miR-129-5p	notch2	notch receptor 2	GO:0048856	anatomical structure development	7mer-1a	242	248	0.001	-0.001	-0.024			-0.098	57	AAAAGUUCUCAAUACCAAAAAAG	||||||	CGUUCGGGUCUGGCGUUUUUC	miR-129	94668
ENSDLAG00005013216	1758	miR-129-5p	notch2	notch receptor 2	GO:0048856	anatomical structure development	7mer-1a	242	248	0.001	-0.001	-0.024			-0.098	57	AAAAGUUCUCAAUACCAAAAAAG	||||||	CGUUCGGGUCUGGCGUUUUUC	miR-129	94668
ENSDLAG00005013216	1758	miR-129-5p	notch2	notch receptor 2	GO:0048856	anatomical structure development	7mer-1a	1538	1544	0.001	-0.019	0.114			0.022	12	AUUCAUAUUUUCAGCCAAAAAAU	||||||	CGUUCGGGUCUGGCGUUUUUC	miR-129	94666
[truncated: 119,098 more rows]

## Sheet: miR-1388-5p
ensembl_gene_id	Species.ID	Mirbase.ID	external_gene_name	description	goslim_goa_accession	goslim_goa_description	Site.Type	UTR.start	UTR.end	X3..pairing.contribution	local.AU.contribution	position.contribution	TA.contribution	SPS.contribution	context..score	context..score.percentile	UTR.region	UTR.miRNA.pairing	mature.miRNA.sequence	miRNA.family	Group..	TranscriptID
[truncated: 26,805 more rows]

[truncated: 10 more sheets: miR-143-3p, miR-194a-5p, miR-2187a-3p, miR-223-3p, miR-365-2b-3p, miR-7133-1-3p, miR-724-5p, miR-726-3p, miR-9-4-3p, miR-92a-1-5p]
